# Supplementary material for: Bi-allelic loss-of-function variants in BCAS3 cause a syndromic neurodevelopmental disorder
Source: Am J Hum Genet. 2021 May 21;108(6):1069–82. doi: 10.1016/j.ajhg.2021.04.024 (PMC8206390; doi:10.1016/j.ajhg.2021.04.024)
Supplement: Table S3. Expression levels from RNA-seq based on fibroblasts from F3-II.1 and F4-II.1 in comparison to controls [file mmc2.xlsx]

## Sheet: Tabelle1
RNA-seq affected vs. controls
gene_id	symbol	description	logFC	PValue	FDR	effect
ENSG00000146197	SCUBE3	signal peptide, CUB domain, EGF-like 3	5.17507	6.30215e-21	8.33585e-17	up
ENSG00000115457	IGFBP2	insulin-like growth factor binding protein 2, 36kDa	6.08871	9.29102e-20	5.14598e-16	up
ENSG00000130600	H19	H19, imprinted maternally expressed transcript (non-protein coding)	6.05866	1.16715e-19	5.14598e-16	up
ENSG00000243137	PSG4	pregnancy specific beta-1-glycoprotein 4	6.91376	8.97824e-19	2.96888e-15	up
ENSG00000111452	GPR133	G protein-coupled receptor 133	-4.91179	2.16941e-18	5.73896e-15	down
ENSG00000145423	SFRP2	secreted frizzled-related protein 2	-7.58432	3.55237e-18	7.83119e-15	down
ENSG00000074181	NOTCH3	notch 3	2.09779	6.72509e-18	1.27075e-14	up
ENSG00000130702	LAMA5	laminin, alpha 5	2.41286	1.61969e-17	2.67796e-14	up
ENSG00000185565	LSAMP	limbic system-associated membrane protein	-2.67443	2.02365e-17	2.97408e-14	down
ENSG00000151474	FRMD4A	FERM domain containing 4A	1.61932	3.01067e-17	3.98221e-14	up
ENSG00000173376	NDNF	neuron-derived neurotrophic factor	2.26887	3.95127e-17	4.33135e-14	up
ENSG00000240583	AQP1	aquaporin 1 (Colton blood group)	2.88979	4.27316e-17	4.33135e-14	up
ENSG00000164220	F2RL2	coagulation factor II (thrombin) receptor-like 2	3.78452	4.31149e-17	4.33135e-14	up
ENSG00000164694	FNDC1	fibronectin type III domain containing 1	-3.34495	4.58448e-17	4.33135e-14	down
ENSG00000176532	PRR15	proline rich 15	-4.21012	4.92367e-17	4.34169e-14	down
ENSG00000134871	COL4A2	collagen, type IV, alpha 2	2.73755	1.19216e-16	9.39957e-14	up
ENSG00000187498	COL4A1	collagen, type IV, alpha 1	3.55254	1.20808e-16	9.39957e-14	up
ENSG00000121039	RDH10	retinol dehydrogenase 10 (all-trans)	-1.59047	1.5013e-16	1.05062e-13	down
ENSG00000157766	ACAN	aggrecan	4.54575	1.50917e-16	1.05062e-13	up
ENSG00000136244	IL6	interleukin 6 (interferon, beta 2)	-1.84055	1.82957e-16	1.20998e-13	down
ENSG00000180801	ARSJ	arylsulfatase family, member J	1.45489	1.95108e-16	1.2289e-13	up
ENSG00000139211	AMIGO2	adhesion molecule with Ig-like domain 2	-3.32147	2.46953e-16	1.48475e-13	down
ENSG00000074527	NTN4	netrin 4	2.0902	2.93336e-16	1.68694e-13	up
ENSG00000211448	DIO2	deiodinase, iodothyronine, type II	-3.23619	3.30533e-16	1.82165e-13	down
ENSG00000080573	COL5A3	collagen, type V, alpha 3	1.99501	4.07244e-16	2.15465e-13	up
ENSG00000127241	MASP1	mannan-binding lectin serine peptidase 1 (C4/C2 activating component of Ra-reactive factor)	-1.18518	6.20803e-16	3.15822e-13	down
ENSG00000121989	ACVR2A	activin A receptor, type IIA	-1.42638	7.2493e-16	3.55135e-13	down
ENSG00000104332	SFRP1	secreted frizzled-related protein 1	-2.74896	7.84858e-16	3.70762e-13	down
ENSG00000163815	CLEC3B	C-type lectin domain family 3, member B	3.35662	8.19216e-16	3.73647e-13	up
ENSG00000139329	LUM	lumican	1.40729	9.56474e-16	4.21709e-13	up
ENSG00000169184	MN1	meningioma (disrupted in balanced translocation) 1	-1.42519	9.95237e-16	4.24645e-13	down
ENSG00000105810	CDK6	cyclin-dependent kinase 6	1.30604	1.20598e-15	4.98485e-13	up
ENSG00000206341	HLA-H	major histocompatibility complex, class I, H (pseudogene)	1.74868	1.26242e-15	5.06e-13	up
ENSG00000035664	DAPK2	death-associated protein kinase 2	-1.90863	1.41498e-15	5.50468e-13	down
ENSG00000139174	PRICKLE1	prickle homolog 1 (Drosophila)	-2.22986	1.47284e-15	5.56606e-13	down
ENSG00000197632	SERPINB2	serpin peptidase inhibitor, clade B (ovalbumin), member 2	3.94859	1.52363e-15	5.56817e-13	up
ENSG00000135424	ITGA7	integrin, alpha 7	2.98932	1.55759e-15	5.56817e-13	up
ENSG00000169946	ZFPM2	zinc finger protein, FOG family member 2	-7.59558	1.66857e-15	5.80793e-13	down
ENSG00000104415	WISP1	WNT1 inducible signaling pathway protein 1	-1.56475	1.71371e-15	5.81211e-13	down
ENSG00000162878	PKDCC	protein kinase domain containing, cytoplasmic	-2.6301	1.8922e-15	6.25703e-13	down
ENSG00000175899	A2M	alpha-2-macroglobulin	3.10712	2.37428e-15	7.65967e-13	up
ENSG00000128510	CPA4	carboxypeptidase A4	2.14979	2.4858e-15	7.82848e-13	up
ENSG00000103196	CRISPLD2	cysteine-rich secretory protein LCCL domain containing 2	-1.26814	2.93232e-15	9.01996e-13	down
ENSG00000122176	FMOD	fibromodulin	-1.87219	3.14587e-15	9.45692e-13	down
ENSG00000140285	FGF7	fibroblast growth factor 7	-1.82224	3.55461e-15	1.04482e-12	down
ENSG00000118515	SGK1	serum/glucocorticoid regulated kinase 1	-1.25403	3.6502e-15	1.04959e-12	down
ENSG00000173546	CSPG4	chondroitin sulfate proteoglycan 4	2.37069	4.11592e-15	1.15832e-12	up
ENSG00000167641	PPP1R14A	protein phosphatase 1, regulatory (inhibitor) subunit 14A	2.00712	4.62589e-15	1.27472e-12	up
ENSG00000105974	CAV1	caveolin 1, caveolae protein, 22kDa	1.09973	5.24914e-15	1.41444e-12	up
ENSG00000154856	APCDD1	adenomatosis polyposis coli down-regulated 1	2.49466	5.34715e-15	1.41444e-12	up
ENSG00000110852	CLEC2B	C-type lectin domain family 2, member B	-3.62973	5.45373e-15	1.41444e-12	down
ENSG00000155792	DEPTOR	DEP domain containing MTOR-interacting protein	-1.721	5.76964e-15	1.4528e-12	down
ENSG00000118523	CTGF	connective tissue growth factor	-1.06958	5.82129e-15	1.4528e-12	down
ENSG00000140545	MFGE8	milk fat globule-EGF factor 8 protein	1.0684	6.43247e-15	1.57366e-12	up
ENSG00000188153	COL4A5	collagen, type IV, alpha 5	3.8906	6.54351e-15	1.57366e-12	up
ENSG00000155324	GRAMD3	GRAM domain containing 3	-1.04309	6.85083e-15	1.61814e-12	down
ENSG00000184985	SORCS2	sortilin-related VPS10 domain containing receptor 2	-1.41996	7.41366e-15	1.72036e-12	down
ENSG00000197321	SVIL	supervillin	1.32914	7.76464e-15	1.77074e-12	up
ENSG00000164125	FAM198B	family with sequence similarity 198, member B	-1.40153	7.94922e-15	1.78211e-12	down
ENSG00000132688	NES	nestin	2.66066	8.56025e-15	1.88711e-12	up
ENSG00000091129	NRCAM	neuronal cell adhesion molecule	-2.40382	1.01042e-14	2.19095e-12	down
ENSG00000150630	VEGFC	vascular endothelial growth factor C	1.49966	1.22919e-14	2.5969e-12	up
ENSG00000138411	HECW2	HECT, C2 and WW domain containing E3 ubiquitin protein ligase 2	1.62265	1.24225e-14	2.5969e-12	up
ENSG00000108846	ABCC3	ATP-binding cassette, sub-family C (CFTR/MRP), member 3	-1.16432	1.25653e-14	2.5969e-12	down
ENSG00000196139	AKR1C3	aldo-keto reductase family 1, member C3	-1.51925	1.29283e-14	2.6308e-12	down
ENSG00000138735	PDE5A	phosphodiesterase 5A, cGMP-specific	1.68773	1.33644e-14	2.67836e-12	up
ENSG00000137124	ALDH1B1	aldehyde dehydrogenase 1 family, member B1	-1.08463	1.37458e-14	2.68518e-12	down
ENSG00000136231	IGF2BP3	insulin-like growth factor 2 mRNA binding protein 3	1.56739	1.38045e-14	2.68518e-12	up
ENSG00000110076	NRXN2	neurexin 2	2.97217	1.49458e-14	2.86505e-12	up
ENSG00000106538	RARRES2	retinoic acid receptor responder (tazarotene induced) 2	-3.22463	1.60127e-14	3.02571e-12	down
ENSG00000103742	IGDCC4	immunoglobulin superfamily, DCC subclass, member 4	1.94602	1.70544e-14	3.17716e-12	up
ENSG00000185633	NDUFA4L2	NADH dehydrogenase (ubiquinone) 1 alpha subcomplex, 4-like 2	2.60071	1.76293e-14	3.23637e-12	up
ENSG00000216775	RP1-152L7.5		1.93352	1.78616e-14	3.23637e-12	up
ENSG00000215781	AC011043.1	uncharacterized protein LOC389831	2.43483	1.9375e-14	3.46314e-12	up
ENSG00000106688	SLC1A1	solute carrier family 1 (neuronal/epithelial high affinity glutamate transporter, system Xag), member 1	-1.19534	2.08185e-14	3.67154e-12	down
ENSG00000149948	HMGA2	high mobility group AT-hook 2	2.30055	2.22954e-14	3.85856e-12	up
ENSG00000092969	TGFB2	transforming growth factor, beta 2	2.82607	2.24623e-14	3.85856e-12	up
ENSG00000104435	STMN2	stathmin-like 2	-8.08695	2.29751e-14	3.89604e-12	down
ENSG00000227097	RP11-742N3.1		-2.2574	2.35378e-14	3.9374e-12	down
ENSG00000119139	TJP2	tight junction protein 2	1.35429	2.3894e-14	3.9374e-12	up
ENSG00000117266	CDK18	cyclin-dependent kinase 18	4.15273	2.4112e-14	3.9374e-12	up
ENSG00000149596	JPH2	junctophilin 2	1.74379	2.70761e-14	4.36751e-12	up
ENSG00000164929	BAALC	brain and acute leukemia, cytoplasmic	1.72482	2.74729e-14	4.37812e-12	up
ENSG00000118503	TNFAIP3	tumor necrosis factor, alpha-induced protein 3	1.43326	3.10241e-14	4.88519e-12	up
ENSG00000138829	FBN2	fibrillin 2	2.32494	3.16347e-14	4.92273e-12	up
ENSG00000125675	GRIA3	glutamate receptor, ionotropic, AMPA 3	-1.3106	3.30311e-14	5.08027e-12	down
ENSG00000116106	EPHA4	EPH receptor A4	-2.40554	3.41196e-14	5.18735e-12	down
ENSG00000248905	FMN1	formin 1	-1.51973	3.49698e-14	5.25621e-12	down
ENSG00000198910	L1CAM	L1 cell adhesion molecule	2.86588	3.68298e-14	5.46068e-12	up
ENSG00000220023	AL592183.1		1.71838	3.71559e-14	5.46068e-12	up
ENSG00000165072	MAMDC2	MAM domain containing 2	2.31762	3.86689e-14	5.60864e-12	up
ENSG00000169604	ANTXR1	anthrax toxin receptor 1	-0.855052	3.90108e-14	5.60864e-12
ENSG00000185215	TNFAIP2	tumor necrosis factor, alpha-induced protein 2	-1.27822	4.83739e-14	6.88002e-12	down
ENSG00000169026	MFSD7	major facilitator superfamily domain containing 7	-2.56773	4.9925e-14	6.96521e-12	down
ENSG00000120093	HOXB3	homeobox B3	-1.54654	5.00261e-14	6.96521e-12	down
ENSG00000112902	SEMA5A	sema domain, seven thrombospondin repeats (type 1 and type 1-like), transmembrane domain (TM) and short cytoplasmic domain, (semaphorin) 5A	-1.34368	5.18542e-14	7.11238e-12	down
ENSG00000150051	MKX	mohawk homeobox	-2.08671	5.21586e-14	7.11238e-12	down
ENSG00000125965	GDF5	growth differentiation factor 5	1.8278	5.32221e-14	7.18336e-12	up
ENSG00000138675	FGF5	fibroblast growth factor 5	1.1986	5.86849e-14	7.77225e-12	up
ENSG00000100284	TOM1	target of myb1 (chicken)	-0.744143	5.87605e-14	7.77225e-12
ENSG00000136193	SCRN1	secernin 1	-0.781683	5.97292e-14	7.82215e-12
ENSG00000159167	STC1	stanniocalcin 1	-1.56842	6.80526e-14	8.82482e-12	down
ENSG00000185630	PBX1	pre-B-cell leukemia homeobox 1	-1.46809	8.14705e-14	1.04622e-11	down
ENSG00000143196	DPT	dermatopontin	-2.5542	9.00941e-14	1.13715e-11	down
ENSG00000164530	PI16	peptidase inhibitor 16	-4.62829	9.02701e-14	1.13715e-11	down
ENSG00000124749	COL21A1	collagen, type XXI, alpha 1	6.27721	1.03024e-13	1.28556e-11	up
ENSG00000115461	IGFBP5	insulin-like growth factor binding protein 5	1.79216	1.07395e-13	1.32447e-11	up
ENSG00000064042	LIMCH1	LIM and calponin homology domains 1	-1.12699	1.08145e-13	1.32447e-11	down
ENSG00000102678	FGF9	fibroblast growth factor 9	-10.2311	1.11108e-13	1.34828e-11	down
ENSG00000085117	CD82	CD82 molecule	1.66356	1.14378e-13	1.36753e-11	up
ENSG00000138356	AOX1	aldehyde oxidase 1	-0.901201	1.14811e-13	1.36753e-11
ENSG00000124343	XG	Xg blood group	-0.964362	1.15796e-13	1.36753e-11
ENSG00000133392	MYH11	myosin, heavy chain 11, smooth muscle	6.3138	1.19687e-13	1.39263e-11	up
ENSG00000118473	SGIP1	SH3-domain GRB2-like (endophilin) interacting protein 1	1.73356	1.20283e-13	1.39263e-11	up
ENSG00000112297	AIM1	absent in melanoma 1	1.21067	1.2108e-13	1.39263e-11	up
ENSG00000197381	ADARB1	adenosine deaminase, RNA-specific, B1	-0.889842	1.35217e-13	1.54182e-11
ENSG00000154127	UBASH3B	ubiquitin associated and SH3 domain containing B	1.43395	1.37791e-13	1.55774e-11	up
ENSG00000091622	PITPNM3	PITPNM family member 3	2.63205	1.47554e-13	1.65388e-11	up
ENSG00000154122	ANKH	ANKH inorganic pyrophosphate transport regulator	-1.45944	1.48795e-13	1.65388e-11	down
ENSG00000139289	PHLDA1	pleckstrin homology-like domain, family A, member 1	1.39473	1.60004e-13	1.76365e-11	up
ENSG00000122707	RECK	reversion-inducing-cysteine-rich protein with kazal motifs	-0.915922	1.67253e-13	1.82831e-11
ENSG00000255399	TBX5-AS1	TBX5 antisense RNA 1	2.07623	1.7443e-13	1.89114e-11	up
ENSG00000196562	SULF2	sulfatase 2	-0.967023	1.96676e-13	2.11498e-11
ENSG00000106819	ASPN	asporin	1.54252	2.05794e-13	2.19519e-11	up
ENSG00000008394	MGST1	microsomal glutathione S-transferase 1	-0.912384	2.17968e-13	2.28822e-11
ENSG00000185950	IRS2	insulin receptor substrate 2	-1.44914	2.17975e-13	2.28822e-11	down
ENSG00000154864	PIEZO2	piezo-type mechanosensitive ion channel component 2	-1.07624	2.23195e-13	2.32457e-11	down
ENSG00000166741	NNMT	nicotinamide N-methyltransferase	-0.97824	2.28287e-13	2.35903e-11
ENSG00000135919	SERPINE2	serpin peptidase inhibitor, clade E (nexin, plasminogen activator inhibitor type 1), member 2	-1.04455	2.51492e-13	2.57867e-11	down
ENSG00000076344	RGS11	regulator of G-protein signaling 11	-1.55791	2.56347e-13	2.60824e-11	down
ENSG00000141376	BCAS3	breast carcinoma amplified sequence 3	-1.56675	2.61199e-13	2.63731e-11	down
ENSG00000135269	TES	testis derived transcript (3 LIM domains)	1.07272	2.82717e-13	2.83295e-11	up
ENSG00000185585	OLFML2A	olfactomedin-like 2A	1.59372	2.86095e-13	2.84525e-11	up
ENSG00000135074	ADAM19	ADAM metallopeptidase domain 19	0.915409	2.88606e-13	2.8488e-11
ENSG00000181634	TNFSF15	tumor necrosis factor (ligand) superfamily, member 15	5.7041	3.0287e-13	2.95164e-11	up
ENSG00000174136	RGMB	repulsive guidance molecule family member b	0.824234	3.03487e-13	2.95164e-11
ENSG00000125430	HS3ST3B1	heparan sulfate (glucosamine) 3-O-sulfotransferase 3B1	-0.852311	3.05865e-13	2.95305e-11
ENSG00000163359	COL6A3	collagen, type VI, alpha 3	1.40147	3.12771e-13	2.99784e-11	up
ENSG00000122335	SERAC1	serine active site containing 1	-1.71278	3.24359e-13	3.08654e-11	down
ENSG00000102287	GABRE	gamma-aminobutyric acid (GABA) A receptor, epsilon	-1.48356	3.32774e-13	3.144e-11	down
ENSG00000115232	ITGA4	integrin, alpha 4 (antigen CD49D, alpha 4 subunit of VLA-4 receptor)	-1.27401	3.47953e-13	3.26409e-11	down
ENSG00000167100	SAMD14	sterile alpha motif domain containing 14	1.66755	3.66872e-13	3.41734e-11	up
ENSG00000136630	HLX	H2.0-like homeobox	-1.37972	3.73478e-13	3.45454e-11	down
ENSG00000170989	S1PR1	sphingosine-1-phosphate receptor 1	-2.81275	3.97856e-13	3.65447e-11	down
ENSG00000205181	LINC00654	long intergenic non-protein coding RNA 654	-2.35275	4.30466e-13	3.91964e-11	down
ENSG00000181790	BAI1	brain-specific angiogenesis inhibitor 1	4.04484	4.32651e-13	3.91964e-11	up
ENSG00000157368	IL34	interleukin 34	4.60819	4.40625e-13	3.96473e-11	up
ENSG00000224114	RP11-343H5.4		4.88205	5.24948e-13	4.69154e-11	up
ENSG00000121361	KCNJ8	potassium inwardly-rectifying channel, subfamily J, member 8	-2.90056	5.28997e-13	4.69601e-11	down
ENSG00000223813	AC007255.8		-3.63095	5.4363e-13	4.79373e-11	down
ENSG00000137573	SULF1	sulfatase 1	-2.01504	5.58924e-13	4.89595e-11	down
ENSG00000151892	GFRA1	GDNF family receptor alpha 1	-1.62881	5.83316e-13	5.076e-11	down
ENSG00000017483	SLC38A5	solute carrier family 38, member 5	-1.93852	5.88044e-13	5.0837e-11	down
ENSG00000165124	SVEP1	sushi, von Willebrand factor type A, EGF and pentraxin domain containing 1	-1.34236	6.01243e-13	5.15209e-11	down
ENSG00000143797	MBOAT2	membrane bound O-acyltransferase domain containing 2	-0.813686	6.03745e-13	5.15209e-11
ENSG00000165507	C10orf10	chromosome 10 open reading frame 10	1.92316	6.10234e-13	5.17408e-11	up
ENSG00000108679	LGALS3BP	lectin, galactoside-binding, soluble, 3 binding protein	0.87162	6.69139e-13	5.63739e-11
ENSG00000063438	AHRR	aryl-hydrocarbon receptor repressor	0.652017	6.78732e-13	5.68202e-11
ENSG00000115738	ID2	inhibitor of DNA binding 2, dominant negative helix-loop-helix protein	-2.01117	7.33145e-13	6.09894e-11	down
ENSG00000079841	RIMS1	regulating synaptic membrane exocytosis 1	-5.51819	7.69928e-13	6.3649e-11	down
ENSG00000107104	KANK1	KN motif and ankyrin repeat domains 1	-1.41277	7.87691e-13	6.4713e-11	down
ENSG00000139629	GALNT6	UDP-N-acetyl-alpha-D-galactosamine:polypeptide N-acetylgalactosaminyltransferase 6 (GalNAc-T6)	2.25083	8.00571e-13	6.53651e-11	up
ENSG00000101224	CDC25B	cell division cycle 25B	0.917385	8.48573e-13	6.88593e-11
ENSG00000058668	ATP2B4	ATPase, Ca++ transporting, plasma membrane 4	0.924074	8.70139e-13	7.01788e-11
ENSG00000197442	MAP3K5	mitogen-activated protein kinase kinase kinase 5	1.87914	8.7948e-13	7.05023e-11	up
ENSG00000113739	STC2	stanniocalcin 2	0.83617	8.95759e-13	7.1273e-11
ENSG00000170485	NPAS2	neuronal PAS domain protein 2	1.1313	8.99871e-13	7.1273e-11	up
ENSG00000203805	PPAPDC1A	phosphatidic acid phosphatase type 2 domain containing 1A	-2.88745	9.29712e-13	7.31982e-11	down
ENSG00000111057	KRT18	keratin 18	1.9686	9.71076e-13	7.60025e-11	up
ENSG00000091136	LAMB1	laminin, beta 1	0.729263	9.99939e-13	7.78011e-11
ENSG00000115468	EFHD1	EF-hand domain family, member D1	2.64326	1.02877e-12	7.95763e-11	up
ENSG00000105971	CAV2	caveolin 2	0.597722	1.07534e-12	8.26948e-11
ENSG00000101282	RSPO4	R-spondin 4	4.38558	1.15719e-12	8.8475e-11	up
ENSG00000121281	ADCY7	adenylate cyclase 7	-0.877438	1.2306e-12	9.35468e-11
ENSG00000115648	MLPH	melanophilin	2.83322	1.28959e-12	9.74712e-11	up
ENSG00000132357	CARD6	caspase recruitment domain family, member 6	-1.80549	1.30741e-12	9.82567e-11	down
ENSG00000158246	FAM46B	family with sequence similarity 46, member B	2.38168	1.34534e-12	1.00139e-10	up
ENSG00000089225	TBX5	T-box 5	2.33758	1.35513e-12	1.00139e-10	up
ENSG00000234745	HLA-B	major histocompatibility complex, class I, B	1.02394	1.35517e-12	1.00139e-10	up
ENSG00000157214	STEAP2	STEAP family member 2, metalloreductase	-1.06156	1.38819e-12	1.02009e-10	down
ENSG00000140557	ST8SIA2	ST8 alpha-N-acetyl-neuraminide alpha-2,8-sialyltransferase 2	3.56674	1.51324e-12	1.10284e-10	up
ENSG00000128266	GNAZ	guanine nucleotide binding protein (G protein), alpha z polypeptide	2.79299	1.51748e-12	1.10284e-10	up
ENSG00000120549	KIAA1217	KIAA1217	1.24451	1.58587e-12	1.14625e-10	up
ENSG00000183715	OPCML	opioid binding protein/cell adhesion molecule-like	-3.18716	1.59893e-12	1.14941e-10	down
ENSG00000143867	OSR1	odd-skipped related transciption factor 1	1.18983	1.64537e-12	1.1764e-10	up
ENSG00000140511	HAPLN3	hyaluronan and proteoglycan link protein 3	1.17045	1.75983e-12	1.24774e-10	up
ENSG00000102935	ZNF423	zinc finger protein 423	3.09927	1.76403e-12	1.24774e-10	up
ENSG00000105664	COMP	cartilage oligomeric matrix protein	-1.63531	1.78147e-12	1.25338e-10	down
ENSG00000119681	LTBP2	latent transforming growth factor beta binding protein 2	-0.908692	1.80862e-12	1.26575e-10
ENSG00000165617	DACT1	dishevelled-binding antagonist of beta-catenin 1	-1.24703	1.82924e-12	1.27344e-10	down
ENSG00000111275	ALDH2	aldehyde dehydrogenase 2 family (mitochondrial)	0.814889	2.32075e-12	1.60715e-10
ENSG00000114378	HYAL1	hyaluronoglucosaminidase 1	-4.54853	2.36019e-12	1.62595e-10	down
ENSG00000132481	TRIM47	tripartite motif containing 47	2.10858	2.57879e-12	1.76734e-10	up
ENSG00000064655	EYA2	eyes absent homolog 2 (Drosophila)	-3.92272	2.62261e-12	1.78811e-10	down
ENSG00000164603	C7orf60	chromosome 7 open reading frame 60	-1.00816	2.73796e-12	1.85718e-10	down
ENSG00000166689	PLEKHA7	pleckstrin homology domain containing, family A member 7	-3.48295	2.95816e-12	1.9963e-10	down
ENSG00000020633	RUNX3	runt-related transcription factor 3	-2.11838	2.99634e-12	2.0118e-10	down
ENSG00000075643	MOCOS	molybdenum cofactor sulfurase	-1.5893	3.02794e-12	2.02276e-10	down
ENSG00000102385	DRP2	dystrophin related protein 2	3.56617	3.06263e-12	2.02697e-10	up
ENSG00000128709	HOXD9	homeobox D9	2.12885	3.0649e-12	2.02697e-10	up
ENSG00000113657	DPYSL3	dihydropyrimidinase-like 3	-0.920351	3.14293e-12	2.06824e-10
ENSG00000128573	FOXP2	forkhead box P2	-3.69552	3.15858e-12	2.06824e-10	down
ENSG00000100911	PSME2	proteasome (prosome, macropain) activator subunit 2 (PA28 beta)	0.718466	3.33369e-12	2.17215e-10
ENSG00000168874	ATOH8	atonal homolog 8 (Drosophila)	-1.67341	3.3613e-12	2.17216e-10	down
ENSG00000151617	EDNRA	endothelin receptor type A	2.08005	3.37087e-12	2.17216e-10	up
ENSG00000173705	SUSD5	sushi domain containing 5	3.40283	3.39168e-12	2.17216e-10	up
ENSG00000204291	COL15A1	collagen, type XV, alpha 1	1.77418	3.39939e-12	2.17216e-10	up
ENSG00000115884	SDC1	syndecan 1	-0.764585	3.54113e-12	2.24279e-10
ENSG00000135048	TMEM2	transmembrane protein 2	0.800903	3.54383e-12	2.24279e-10
ENSG00000196196	HRCT1	histidine rich carboxyl terminus 1	-4.17161	3.57897e-12	2.25424e-10	down
ENSG00000187244	BCAM	basal cell adhesion molecule (Lutheran blood group)	1.48117	4.0096e-12	2.5135e-10	up
ENSG00000152377	SPOCK1	sparc/osteonectin, cwcv and kazal-like domains proteoglycan (testican) 1	-1.19234	4.04711e-12	2.52506e-10	down
ENSG00000135750	KCNK1	potassium channel, subfamily K, member 1	-3.38151	4.18928e-12	2.60148e-10	down
ENSG00000116774	OLFML3	olfactomedin-like 3	-0.695572	4.36976e-12	2.70088e-10
ENSG00000196581	AJAP1	adherens junctions associated protein 1	4.46011	4.57979e-12	2.81753e-10	up
ENSG00000130558	OLFM1	olfactomedin 1	-2.1158	4.65851e-12	2.85269e-10	down
ENSG00000182463	TSHZ2	teashirt zinc finger homeobox 2	-2.73038	4.84795e-12	2.95501e-10	down
ENSG00000138347	MYPN	myopalladin	2.38563	4.95413e-12	3.00589e-10	up
ENSG00000172164	SNTB1	syntrophin, beta 1 (dystrophin-associated protein A1, 59kDa, basic component 1)	0.916442	4.99053e-12	3.008e-10
ENSG00000158555	GDPD5	glycerophosphodiester phosphodiesterase domain containing 5	-1.18266	5.01639e-12	3.008e-10	down
ENSG00000171298	GAA	glucosidase, alpha; acid	-0.722372	5.02583e-12	3.008e-10
ENSG00000176971	FIBIN	fin bud initiation factor homolog (zebrafish)	-1.10374	5.26909e-12	3.13938e-10	down
ENSG00000131459	GFPT2	glutamine-fructose-6-phosphate transaminase 2	-1.14746	5.41596e-12	3.21242e-10	down
ENSG00000168056	LTBP3	latent transforming growth factor beta binding protein 3	-0.709054	5.55064e-12	3.26837e-10
ENSG00000157064	NMNAT2	nicotinamide nucleotide adenylyltransferase 2	2.07701	5.55972e-12	3.26837e-10	up
ENSG00000013297	CLDN11	claudin 11	-1.16873	5.63686e-12	3.29824e-10	down
ENSG00000106546	AHR	aryl hydrocarbon receptor	1.01205	5.6604e-12	3.29824e-10	up
ENSG00000137672	TRPC6	transient receptor potential cation channel, subfamily C, member 6	2.63314	5.69668e-12	3.30483e-10	up
ENSG00000152726	FAM21B	family with sequence similarity 21, member B	2.62843	5.82952e-12	3.36712e-10	up
ENSG00000228221	LINC00578	long intergenic non-protein coding RNA 578	-3.45862	5.90586e-12	3.39638e-10	down
ENSG00000151388	ADAMTS12	ADAM metallopeptidase with thrombospondin type 1 motif, 12	0.670211	5.97757e-12	3.42274e-10
ENSG00000254184	TYW1B	tRNA-yW synthesizing protein 1 homolog B (S. cerevisiae)	-2.39932	6.27656e-12	3.57845e-10	down
ENSG00000100439	ABHD4	abhydrolase domain containing 4	-0.741509	6.31505e-12	3.58494e-10
ENSG00000213694	S1PR3	sphingosine-1-phosphate receptor 3	1.60241	6.52484e-12	3.6882e-10	up
ENSG00000164112	TMEM155	transmembrane protein 155	-3.30889	6.56277e-12	3.69386e-10	down
ENSG00000152767	FARP1	FERM, RhoGEF (ARHGEF) and pleckstrin domain protein 1 (chondrocyte-derived)	0.5967	6.95086e-12	3.88207e-10
ENSG00000171385	KCND3	potassium voltage-gated channel, Shal-related subfamily, member 3	-0.84374	6.95585e-12	3.88207e-10
ENSG00000013016	EHD3	EH-domain containing 3	0.913836	7.02819e-12	3.90596e-10
ENSG00000105088	OLFM2	olfactomedin 2	3.179	7.12335e-12	3.94228e-10	up
ENSG00000140945	CDH13	cadherin 13	0.921225	7.15408e-12	3.94279e-10
ENSG00000077092	RARB	retinoic acid receptor, beta	3.86669	7.28863e-12	3.9933e-10	up
ENSG00000013619	MAMLD1	mastermind-like domain containing 1	-0.635322	7.30611e-12	3.9933e-10
ENSG00000206053	HN1L	hematological and neurological expressed 1-like	0.666715	7.51189e-12	4.08888e-10
ENSG00000196155	PLEKHG4	pleckstrin homology domain containing, family G (with RhoGef domain) member 4	0.909257	7.58596e-12	4.10546e-10
ENSG00000162692	VCAM1	vascular cell adhesion molecule 1	2.41742	7.60442e-12	4.10546e-10	up
ENSG00000173801	JUP	junction plakoglobin	1.46352	8.01574e-12	4.30992e-10	up
ENSG00000087495	PHACTR3	phosphatase and actin regulator 3	-5.76619	8.22068e-12	4.39088e-10	down
ENSG00000183421	RIPK4	receptor-interacting serine-threonine kinase 4	2.40229	8.23268e-12	4.39088e-10	up
ENSG00000095303	PTGS1	prostaglandin-endoperoxide synthase 1 (prostaglandin G/H synthase and cyclooxygenase)	-0.898223	8.48488e-12	4.50721e-10
ENSG00000101384	JAG1	jagged 1	1.58763	8.53783e-12	4.5172e-10	up
ENSG00000136378	ADAMTS7	ADAM metallopeptidase with thrombospondin type 1 motif, 7	0.927505	8.89375e-12	4.68676e-10
ENSG00000049759	NEDD4L	neural precursor cell expressed, developmentally down-regulated 4-like, E3 ubiquitin protein ligase	1.33647	9.07228e-12	4.76187e-10	up
ENSG00000072657	TRHDE	thyrotropin-releasing hormone degrading enzyme	4.25998	9.13674e-12	4.77675e-10	up
ENSG00000198542	ITGBL1	integrin, beta-like 1 (with EGF-like repeat domains)	-0.881929	9.34638e-12	4.86711e-10
ENSG00000022267	FHL1	four and a half LIM domains 1	1.00521	9.66093e-12	4.99843e-10	up
ENSG00000175084	DES	desmin	2.81141	9.67413e-12	4.99843e-10	up
ENSG00000141338	ABCA8	ATP-binding cassette, sub-family A (ABC1), member 8	-2.54321	9.80977e-12	5.04819e-10	down
ENSG00000145685	LHFPL2	lipoma HMGIC fusion partner-like 2	0.73853	9.84678e-12	5.04819e-10
ENSG00000156110	ADK	adenosine kinase	0.976196	1.02349e-11	5.21025e-10
ENSG00000180818	HOXC10	homeobox C10	-4.16215	1.02542e-11	5.21025e-10	down
ENSG00000155011	DKK2	dickkopf WNT signaling pathway inhibitor 2	-4.96087	1.02811e-11	5.21025e-10	down
ENSG00000110031	LPXN	leupaxin	-1.07863	1.07073e-11	5.40558e-10	down
ENSG00000149212	SESN3	sestrin 3	1.53055	1.09515e-11	5.50782e-10	up
ENSG00000153721	CNKSR3	CNKSR family member 3	1.1555	1.16433e-11	5.83356e-10	up
ENSG00000204176	SYT15	synaptotagmin XV	-4.1494	1.18982e-11	5.93875e-10	down
ENSG00000058091	CDK14	cyclin-dependent kinase 14	-0.76322	1.213e-11	6.03173e-10
ENSG00000174600	CMKLR1	chemokine-like receptor 1	3.14874	1.24128e-11	6.14922e-10	up
ENSG00000170545	SMAGP	small cell adhesion glycoprotein	1.18065	1.31499e-11	6.49008e-10	up
ENSG00000173406	DAB1	Dab, reelin signal transducer, homolog 1 (Drosophila)	-5.54193	1.35941e-11	6.68436e-10	down
ENSG00000160145	KALRN	kalirin, RhoGEF kinase	2.08333	1.41277e-11	6.92103e-10	up
ENSG00000183098	GPC6	glypican 6	-0.85276	1.59832e-11	7.8011e-10
ENSG00000055813	CCDC85A	coiled-coil domain containing 85A	-2.05114	1.62447e-11	7.87128e-10	down
ENSG00000169715	MT1E	metallothionein 1E	-0.92318	1.63134e-11	7.87128e-10
ENSG00000156103	MMP16	matrix metallopeptidase 16 (membrane-inserted)	1.90049	1.63516e-11	7.87128e-10	up
ENSG00000184922	FMNL1	formin-like 1	-2.88848	1.6365e-11	7.87128e-10	down
ENSG00000162745	OLFML2B	olfactomedin-like 2B	1.5244	1.76348e-11	8.45127e-10	up
ENSG00000128487	SPECC1	sperm antigen with calponin homology and coiled-coil domains 1	-1.38292	1.77978e-11	8.49862e-10	down
ENSG00000061337	LZTS1	leucine zipper, putative tumor suppressor 1	1.69325	1.80143e-11	8.57107e-10	up
ENSG00000077943	ITGA8	integrin, alpha 8	2.82544	1.85095e-11	8.74584e-10	up
ENSG00000182326	C1S	complement component 1, s subcomponent	-0.746512	1.85139e-11	8.74584e-10
ENSG00000149131	SERPING1	serpin peptidase inhibitor, clade G (C1 inhibitor), member 1	-1.51396	1.87827e-11	8.84122e-10	down
ENSG00000140743	CDR2	cerebellar degeneration-related protein 2, 62kDa	-0.585574	1.97831e-11	9.27913e-10
ENSG00000013563	DNASE1L1	deoxyribonuclease I-like 1	1.37443	1.99048e-11	9.3032e-10	up
ENSG00000182585	EPGN	epithelial mitogen	4.88816	2.01537e-11	9.38639e-10	up
ENSG00000158623	COPG2	coatomer protein complex, subunit gamma 2	-1.00682	2.05266e-11	9.5265e-10	down
ENSG00000205726	ITSN1	intersectin 1 (SH3 domain protein)	-0.48193	2.14156e-11	9.90433e-10
ENSG00000183775	KCTD16	potassium channel tetramerization domain containing 16	-2.18781	2.18557e-11	1.00502e-09	down
ENSG00000185070	FLRT2	fibronectin leucine rich transmembrane protein 2	-0.848099	2.18829e-11	1.00502e-09
ENSG00000134247	PTGFRN	prostaglandin F2 receptor inhibitor	-0.804064	2.29645e-11	1.05104e-09
ENSG00000149294	NCAM1	neural cell adhesion molecule 1	1.81889	2.31318e-11	1.05505e-09	up
ENSG00000099953	MMP11	matrix metallopeptidase 11 (stromelysin 3)	1.65441	2.33087e-11	1.05946e-09	up
ENSG00000152661	GJA1	gap junction protein, alpha 1, 43kDa	-0.781553	2.36833e-11	1.07281e-09
ENSG00000142149	HUNK	hormonally up-regulated Neu-associated kinase	-2.61388	2.42127e-11	1.09304e-09	down
ENSG00000154175	ABI3BP	ABI family, member 3 (NESH) binding protein	1.74941	2.4477e-11	1.10122e-09	up
ENSG00000122861	PLAU	plasminogen activator, urokinase	2.26561	2.47627e-11	1.11029e-09	up
ENSG00000154027	AK5	adenylate kinase 5	1.11807	2.48658e-11	1.11115e-09	up
ENSG00000171680	PLEKHG5	pleckstrin homology domain containing, family G (with RhoGef domain) member 5	1.15647	2.52105e-11	1.12274e-09	up
ENSG00000163017	ACTG2	actin, gamma 2, smooth muscle, enteric	5.63981	2.5295e-11	1.12274e-09	up
ENSG00000110042	DTX4	deltex homolog 4 (Drosophila)	2.65511	2.56039e-11	1.13265e-09	up
ENSG00000131634	TMEM204	transmembrane protein 204	-0.864253	2.58071e-11	1.13689e-09
ENSG00000140092	FBLN5	fibulin 5	-0.825151	2.58717e-11	1.13689e-09
ENSG00000233608	TWIST2	twist family bHLH transcription factor 2	-1.97603	2.60783e-11	1.14218e-09	down
ENSG00000227811	FAM212B-AS1	FAM212B antisense RNA 1	3.43617	2.65646e-11	1.15964e-09	up
ENSG00000102763	VWA8	von Willebrand factor A domain containing 8	-1.3009	2.73901e-11	1.18885e-09	down
ENSG00000144369	FAM171B	family with sequence similarity 171, member B	0.966028	2.74136e-11	1.18885e-09
ENSG00000172346	CSDC2	cold shock domain containing C2, RNA binding	2.06079	2.8244e-11	1.22086e-09	up
ENSG00000021355	SERPINB1	serpin peptidase inhibitor, clade B (ovalbumin), member 1	-0.760508	2.83754e-11	1.22255e-09
ENSG00000126950	TMEM35	transmembrane protein 35	2.55483	2.86031e-11	1.22835e-09	up
ENSG00000113494	PRLR	prolactin receptor	3.46212	2.93444e-11	1.25611e-09	up
ENSG00000065717	TLE2	transducin-like enhancer of split 2 (E(sp1) homolog, Drosophila)	-1.35077	3.00112e-11	1.28051e-09	down
ENSG00000140181	HERC2P2	hect domain and RLD 2 pseudogene 2	1.0837	3.06186e-11	1.30014e-09	up
ENSG00000067113	PPAP2A	phosphatidic acid phosphatase type 2A	-0.577956	3.06679e-11	1.30014e-09
ENSG00000076641	PAG1	phosphoprotein associated with glycosphingolipid microdomains 1	1.87812	3.08581e-11	1.30403e-09	up
ENSG00000086062	B4GALT1	UDP-Gal:betaGlcNAc beta 1,4- galactosyltransferase, polypeptide 1	-0.554507	3.20706e-11	1.35095e-09
ENSG00000215030	RPL13P12	ribosomal protein L13 pseudogene 12	2.07525	3.27596e-11	1.37559e-09	up
ENSG00000088756	ARHGAP28	Rho GTPase activating protein 28	-2.95829	3.34921e-11	1.4019e-09	down
ENSG00000136732	GYPC	glycophorin C (Gerbich blood group)	-0.906287	3.40092e-11	1.41905e-09
ENSG00000134668	SPOCD1	SPOC domain containing 1	1.24562	3.45679e-11	1.43783e-09	up
ENSG00000185551	NR2F2	nuclear receptor subfamily 2, group F, member 2	0.755915	3.51332e-11	1.45227e-09
ENSG00000068724	TTC7A	tetratricopeptide repeat domain 7A	-0.805918	3.51347e-11	1.45227e-09
ENSG00000124191	TOX2	TOX high mobility group box family member 2	1.34212	3.56136e-11	1.46748e-09	up
ENSG00000114854	TNNC1	troponin C type 1 (slow)	3.44413	3.59309e-11	1.47352e-09	up
ENSG00000171246	NPTX1	neuronal pentraxin I	2.79823	3.5983e-11	1.47352e-09	up
ENSG00000148798	INA	internexin neuronal intermediate filament protein, alpha	2.4549	3.69167e-11	1.50709e-09	up
ENSG00000168958	MFF	mitochondrial fission factor	-0.724842	3.82085e-11	1.55503e-09
ENSG00000173221	GLRX	glutaredoxin (thioltransferase)	-0.986626	3.88608e-11	1.57672e-09
ENSG00000112419	PHACTR2	phosphatase and actin regulator 2	-0.588171	4.00041e-11	1.61209e-09
ENSG00000080503	SMARCA2	SWI/SNF related, matrix associated, actin dependent regulator of chromatin, subfamily a, member 2	-0.577574	4.00096e-11	1.61209e-09
ENSG00000106483	SFRP4	secreted frizzled-related protein 4	-3.42178	4.00982e-11	1.61209e-09	down
ENSG00000111817	DSE	dermatan sulfate epimerase	-0.573689	4.22089e-11	1.69181e-09
ENSG00000170558	CDH2	cadherin 2, type 1, N-cadherin (neuronal)	-0.844156	4.39007e-11	1.75153e-09
ENSG00000126217	MCF2L	MCF.2 cell line derived transforming sequence-like	3.33886	4.39637e-11	1.75153e-09	up
ENSG00000219438	FAM19A5	family with sequence similarity 19 (chemokine (C-C motif)-like), member A5	-0.8207	4.44004e-11	1.75787e-09
ENSG00000173706	HEG1	heart development protein with EGF-like domains 1	-1.01143	4.44435e-11	1.75787e-09	down
ENSG00000138386	NAB1	NGFI-A binding protein 1 (EGR1 binding protein 1)	-0.51687	4.45215e-11	1.75787e-09
ENSG00000162616	DNAJB4	DnaJ (Hsp40) homolog, subfamily B, member 4	0.60391	4.46845e-11	1.75906e-09
ENSG00000176658	MYO1D	myosin ID	-0.590555	4.50578e-11	1.76849e-09
ENSG00000153558	FBXL2	F-box and leucine-rich repeat protein 2	1.50044	4.58663e-11	1.79298e-09	up
ENSG00000112246	SIM1	single-minded family bHLH transcription factor 1	-1.88837	4.59529e-11	1.79298e-09	down
ENSG00000164418	GRIK2	glutamate receptor, ionotropic, kainate 2	-3.05539	4.75184e-11	1.84861e-09	down
ENSG00000246273	SBF2-AS1	SBF2 antisense RNA 1	1.32707	4.81285e-11	1.86685e-09	up
ENSG00000126778	SIX1	SIX homeobox 1	1.09802	4.91548e-11	1.90108e-09	up
ENSG00000183726	TMEM50A	transmembrane protein 50A	-0.640852	4.98707e-11	1.92315e-09
ENSG00000065534	MYLK	myosin light chain kinase	1.09792	5.17672e-11	1.99048e-09	up
ENSG00000164904	ALDH7A1	aldehyde dehydrogenase 7 family, member A1	-0.547226	5.21716e-11	2.00021e-09
ENSG00000003436	TFPI	tissue factor pathway inhibitor (lipoprotein-associated coagulation inhibitor)	1.00778	5.3626e-11	2.05003e-09	up
ENSG00000187123	LYPD6	LY6/PLAUR domain containing 6	-1.68801	5.50713e-11	2.09922e-09	down
ENSG00000135905	DOCK10	dedicator of cytokinesis 10	1.03569	5.53741e-11	2.10188e-09	up
ENSG00000174963	ZIC4	Zic family member 4	-2.40747	5.5459e-11	2.10188e-09	down
ENSG00000128342	LIF	leukemia inhibitory factor	1.18303	5.56593e-11	2.10344e-09	up
ENSG00000100625	SIX4	SIX homeobox 4	0.947547	5.72873e-11	2.1588e-09
ENSG00000161638	ITGA5	integrin, alpha 5 (fibronectin receptor, alpha polypeptide)	0.519464	5.76695e-11	2.16703e-09
ENSG00000152217	SETBP1	SET binding protein 1	-1.0194	5.84482e-11	2.19007e-09	down
ENSG00000008513	ST3GAL1	ST3 beta-galactoside alpha-2,3-sialyltransferase 1	-0.629944	5.90293e-11	2.2056e-09
ENSG00000223764	RP11-54O7.3		-1.67181	5.94182e-11	2.21387e-09	down
ENSG00000197077	KIAA1671	KIAA1671	2.12121	5.99133e-11	2.22605e-09	up
ENSG00000196739	COL27A1	collagen, type XXVII, alpha 1	0.769709	6.10029e-11	2.26018e-09
ENSG00000139112	GABARAPL1	GABA(A) receptor-associated protein like 1	-0.528828	6.34224e-11	2.34326e-09
ENSG00000132793	LPIN3	lipin 3	-1.02943	6.42831e-11	2.36845e-09	down
ENSG00000131981	LGALS3	lectin, galactoside-binding, soluble, 3	0.561066	6.46737e-11	2.37622e-09
ENSG00000168785	TSPAN5	tetraspanin 5	0.813733	6.57615e-11	2.40949e-09
ENSG00000107738	C10orf54	chromosome 10 open reading frame 54	-0.651171	6.77983e-11	2.47054e-09
ENSG00000177409	SAMD9L	sterile alpha motif domain containing 9-like	-1.18297	6.78011e-11	2.47054e-09	down
ENSG00000150907	FOXO1	forkhead box O1	-1.35405	6.82727e-11	2.48089e-09	down
ENSG00000197594	ENPP1	ectonucleotide pyrophosphatase/phosphodiesterase 1	0.878979	7.17324e-11	2.59947e-09
ENSG00000140937	CDH11	cadherin 11, type 2, OB-cadherin (osteoblast)	-0.573502	7.24123e-11	2.61693e-09
ENSG00000119927	GPAM	glycerol-3-phosphate acyltransferase, mitochondrial	-0.631316	7.6713e-11	2.7648e-09
ENSG00000171793	CTPS1	CTP synthase 1	0.557319	7.79835e-11	2.80296e-09
ENSG00000180660	MAB21L1	mab-21-like 1 (C. elegans)	2.20335	7.98927e-11	2.8638e-09	up
ENSG00000187800	PEAR1	platelet endothelial aggregation receptor 1	1.53934	8.16161e-11	2.91254e-09	up
ENSG00000089060	SLC8B1	solute carrier family 8 (sodium/lithium/calcium exchanger), member B1	-0.689719	8.17082e-11	2.91254e-09
ENSG00000138395	CDK15	cyclin-dependent kinase 15	1.25675	8.1913e-11	2.91254e-09	up
ENSG00000117461	PIK3R3	phosphoinositide-3-kinase, regulatory subunit 3 (gamma)	1.67934	8.42324e-11	2.98258e-09	up
ENSG00000126562	WNK4	WNK lysine deficient protein kinase 4	-1.33205	8.4334e-11	2.98258e-09	down
ENSG00000181690	PLAG1	pleiomorphic adenoma gene 1	0.890499	8.45726e-11	2.98305e-09
ENSG00000234449	RP11-706O15.3		4.36355	8.58036e-11	3.01841e-09	up
ENSG00000064205	WISP2	WNT1 inducible signaling pathway protein 2	-2.28021	8.7196e-11	3.05926e-09	down
ENSG00000079482	OPHN1	oligophrenin 1	0.888093	9.00244e-11	3.15014e-09
ENSG00000103888	KIAA1199	KIAA1199	-0.782411	9.02905e-11	3.15112e-09
ENSG00000184640	SEPT9	septin 9	0.651655	9.39616e-11	3.27061e-09
ENSG00000136040	PLXNC1	plexin C1	1.76495	9.59201e-11	3.33001e-09	up
ENSG00000108828	VAT1	vesicle amine transport 1	-0.581611	9.77036e-11	3.38305e-09
ENSG00000140400	MAN2C1	mannosidase, alpha, class 2C, member 1	-0.595448	9.84043e-11	3.39842e-09
ENSG00000117600	LPPR4	Lipid phosphate phosphatase-related protein type 4	2.97854	9.87494e-11	3.39859e-09	up
ENSG00000215788	TNFRSF25	tumor necrosis factor receptor superfamily, member 25	1.23381	9.89231e-11	3.39859e-09	up
ENSG00000162551	ALPL	alkaline phosphatase, liver/bone/kidney	2.61663	1.00008e-10	3.42697e-09	up
ENSG00000101825	MXRA5	matrix-remodelling associated 5	-0.827993	1.00781e-10	3.44452e-09
ENSG00000143013	LMO4	LIM domain only 4	-0.815993	1.06268e-10	3.61512e-09
ENSG00000121898	CPXM2	carboxypeptidase X (M14 family), member 2	1.394	1.06319e-10	3.61512e-09	up
ENSG00000145349	CAMK2D	calcium/calmodulin-dependent protein kinase II delta	0.57962	1.0966e-10	3.71917e-09
ENSG00000147119	CHST7	carbohydrate (N-acetylglucosamine 6-O) sulfotransferase 7	1.12593	1.12767e-10	3.81475e-09	up
ENSG00000136867	SLC31A2	solute carrier family 31 (copper transporter), member 2	-1.04222	1.13764e-10	3.83867e-09	down
ENSG00000231925	TAPBP	TAP binding protein (tapasin)	0.502567	1.15025e-10	3.87134e-09
ENSG00000112210	RAB23	RAB23, member RAS oncogene family	0.48149	1.15643e-10	3.88225e-09
ENSG00000198948	MFAP3L	microfibrillar-associated protein 3-like	-1.0237	1.17626e-10	3.93882e-09	down
ENSG00000147027	TMEM47	transmembrane protein 47	-0.545327	1.23646e-10	4.12995e-09
ENSG00000141198	TOM1L1	target of myb1 (chicken)-like 1	1.15368	1.24876e-10	4.15114e-09	up
ENSG00000196839	ADA	adenosine deaminase	0.862167	1.24908e-10	4.15114e-09
ENSG00000076716	GPC4	glypican 4	-0.942257	1.27447e-10	4.22491e-09
ENSG00000124766	SOX4	SRY (sex determining region Y)-box 4	-0.996505	1.28879e-10	4.26172e-09
ENSG00000008441	NFIX	nuclear factor I/X (CCAAT-binding transcription factor)	-0.473121	1.30557e-10	4.30643e-09
ENSG00000240184	PCDHGC3	protocadherin gamma subfamily C, 3	0.689969	1.31424e-10	4.32425e-09
ENSG00000123612	ACVR1C	activin A receptor, type IC	2.54055	1.33143e-10	4.36994e-09	up
ENSG00000203875	SNHG5	small nucleolar RNA host gene 5 (non-protein coding)	-0.937904	1.36029e-10	4.4536e-09
ENSG00000137409	MTCH1	mitochondrial carrier 1	-0.589133	1.37344e-10	4.48555e-09
ENSG00000166592	RRAD	Ras-related associated with diabetes	2.38279	1.38388e-10	4.50852e-09	up
ENSG00000101493	ZNF516	zinc finger protein 516	-0.694375	1.43464e-10	4.66241e-09
ENSG00000134363	FST	follistatin	0.819395	1.4972e-10	4.8538e-09
ENSG00000120337	TNFSF18	tumor necrosis factor (ligand) superfamily, member 18	4.56785	1.54185e-10	4.97741e-09	up
ENSG00000253357	CTB-78F1.2		-2.86765	1.54286e-10	4.97741e-09	down
ENSG00000159251	ACTC1	actin, alpha, cardiac muscle 1	-1.20515	1.55261e-10	4.99668e-09	down
ENSG00000128655	PDE11A	phosphodiesterase 11A	-5.19242	1.59575e-10	5.12304e-09	down
ENSG00000173599	PC	pyruvate carboxylase	-0.910408	1.60656e-10	5.13423e-09
ENSG00000170791	CHCHD7	coiled-coil-helix-coiled-coil-helix domain containing 7	0.645693	1.6098e-10	5.13423e-09
ENSG00000109099	PMP22	peripheral myelin protein 22	-0.519795	1.61248e-10	5.13423e-09
ENSG00000239268	RP11-384F7.2		-3.28573	1.61476e-10	5.13423e-09	down
ENSG00000137727	ARHGAP20	Rho GTPase activating protein 20	-2.20818	1.65852e-10	5.26074e-09	down
ENSG00000164659	KIAA1324L	KIAA1324-like	1.03397	1.66483e-10	5.26811e-09	up
ENSG00000171877	FRMD5	FERM domain containing 5	-2.3402	1.70756e-10	5.39044e-09	down
ENSG00000007866	TEAD3	TEA domain family member 3	0.53693	1.72159e-10	5.42177e-09
ENSG00000162496	DHRS3	dehydrogenase/reductase (SDR family) member 3	-1.80742	1.72955e-10	5.43392e-09	down
ENSG00000130720	FIBCD1	fibrinogen C domain containing 1	2.30036	1.77278e-10	5.55654e-09	up
ENSG00000121691	CAT	catalase	0.527287	1.81625e-10	5.66682e-09
ENSG00000162458	FBLIM1	filamin binding LIM protein 1	0.609101	1.81654e-10	5.66682e-09
ENSG00000170955	PRKCDBP	protein kinase C, delta binding protein	0.520715	1.82284e-10	5.67312e-09
ENSG00000182255	KCNA4	potassium voltage-gated channel, shaker-related subfamily, member 4	-9.07858	1.85652e-10	5.76436e-09	down
ENSG00000144476	ACKR3	atypical chemokine receptor 3	-1.85025	1.87996e-10	5.82347e-09	down
ENSG00000117632	STMN1	stathmin 1	0.648215	1.93162e-10	5.96952e-09
ENSG00000131711	MAP1B	microtubule-associated protein 1B	0.794553	1.93636e-10	5.97023e-09
ENSG00000130147	SH3BP4	SH3-domain binding protein 4	-0.509916	1.96129e-10	6.03303e-09
ENSG00000116016	EPAS1	endothelial PAS domain protein 1	0.518501	1.97069e-10	6.04787e-09
ENSG00000050438	SLC4A8	solute carrier family 4, sodium bicarbonate cotransporter, member 8	1.31976	1.99158e-10	6.09785e-09	up
ENSG00000182871	COL18A1	collagen, type XVIII, alpha 1	1.11795	2.01472e-10	6.15443e-09	up
ENSG00000026025	VIM	vimentin	0.51788	2.04196e-10	6.22327e-09
ENSG00000123737	EXOSC9	exosome component 9	-0.596373	2.06762e-10	6.28699e-09
ENSG00000185033	SEMA4B	sema domain, immunoglobulin domain (Ig), transmembrane domain (TM) and short cytoplasmic domain, (semaphorin) 4B	0.952392	2.07564e-10	6.29691e-09
ENSG00000172572	PDE3A	phosphodiesterase 3A, cGMP-inhibited	2.4346	2.09089e-10	6.32864e-09	up
ENSG00000081052	COL4A4	collagen, type IV, alpha 4	-4.12354	2.1195e-10	6.40061e-09	down
ENSG00000120594	PLXDC2	plexin domain containing 2	-3.53791	2.18747e-10	6.59082e-09	down
ENSG00000189184	PCDH18	protocadherin 18	-0.701662	2.19407e-10	6.59568e-09
ENSG00000121904	CSMD2	CUB and Sushi multiple domains 2	0.989668	2.20336e-10	6.60857e-09
ENSG00000091436	MLTK	Mitogen-activated protein kinase kinase kinase MLT	0.538381	2.22094e-10	6.64625e-09
ENSG00000072195	SPEG	SPEG complex locus	0.914309	2.23287e-10	6.66687e-09
ENSG00000159217	IGF2BP1	insulin-like growth factor 2 mRNA binding protein 1	0.897469	2.31241e-10	6.8888e-09
ENSG00000115363	EVA1A	eva-1 homolog A (C. elegans)	1.00273	2.32169e-10	6.9009e-09	up
ENSG00000153714	LURAP1L	leucine rich adaptor protein 1-like	-0.828314	2.34678e-10	6.95983e-09
ENSG00000226396	RPS14P3	ribosomal protein S14 pseudogene 3	1.56902	2.41438e-10	7.14429e-09	up
ENSG00000211445	GPX3	glutathione peroxidase 3 (plasma)	1.87766	2.42428e-10	7.15759e-09	up
ENSG00000057019	DCBLD2	discoidin, CUB and LCCL domain containing 2	0.789694	2.58385e-10	7.61172e-09
ENSG00000004776	HSPB6	heat shock protein, alpha-crystallin-related, B6	0.907561	2.65092e-10	7.79193e-09
ENSG00000108797	CNTNAP1	contactin associated protein 1	0.876927	2.76421e-10	8.10691e-09
ENSG00000104419	NDRG1	N-myc downstream regulated 1	-0.51553	2.78495e-10	8.13965e-09
ENSG00000100968	NFATC4	nuclear factor of activated T-cells, cytoplasmic, calcineurin-dependent 4	-0.506247	2.78768e-10	8.13965e-09
ENSG00000105464	GRIN2D	glutamate receptor, ionotropic, N-methyl D-aspartate 2D	-2.24946	2.80775e-10	8.18019e-09	down
ENSG00000070614	NDST1	N-deacetylase/N-sulfotransferase (heparan glucosaminyl) 1	-0.505157	2.82036e-10	8.19888e-09
ENSG00000049130	KITLG	KIT ligand	0.60567	2.86838e-10	8.32018e-09
ENSG00000196782	MAML3	mastermind-like 3 (Drosophila)	-1.22776	2.89657e-10	8.38356e-09	down
ENSG00000168427	KLHL30	kelch-like family member 30	2.82152	2.91315e-10	8.41316e-09	up
ENSG00000164484	TMEM200A	transmembrane protein 200A	-0.71158	2.96175e-10	8.53488e-09
ENSG00000153048	CARHSP1	calcium regulated heat stable protein 1, 24kDa	-0.585647	3.03173e-10	8.71754e-09
ENSG00000157240	FZD1	frizzled family receptor 1	-0.867457	3.15472e-10	9.0339e-09
ENSG00000156486	KCNS2	potassium voltage-gated channel, delayed-rectifier, subfamily S, member 2	2.53776	3.15541e-10	9.0339e-09	up
ENSG00000127990	SGCE	sarcoglycan, epsilon	-0.489486	3.16541e-10	9.04296e-09
ENSG00000116729	WLS	wntless Wnt ligand secretion mediator	1.29718	3.17781e-10	9.05883e-09	up
ENSG00000175600	SUGCT	succinylCoA:glutarate-CoA transferase	1.05813	3.1904e-10	9.07514e-09	up
ENSG00000102468	HTR2A	5-hydroxytryptamine (serotonin) receptor 2A, G protein-coupled	-1.8394	3.23984e-10	9.19599e-09	down
ENSG00000151491	EPS8	epidermal growth factor receptor pathway substrate 8	0.539582	3.28669e-10	9.309e-09
ENSG00000198947	DMD	dystrophin	-1.07431	3.31339e-10	9.34879e-09	down
ENSG00000115641	FHL2	four and a half LIM domains 2	-0.493127	3.31487e-10	9.34879e-09
ENSG00000100181	TPTEP1	transmembrane phosphatase with tensin homology pseudogene 1	-5.93873	3.35988e-10	9.45425e-09	down
ENSG00000169583	CLIC3	chloride intracellular channel 3	-1.80524	3.36656e-10	9.45425e-09	down
ENSG00000115380	EFEMP1	EGF containing fibulin-like extracellular matrix protein 1	-0.643696	3.4227e-10	9.59153e-09
ENSG00000153823	PID1	phosphotyrosine interaction domain containing 1	-1.18585	3.50119e-10	9.79076e-09	down
ENSG00000226742	HSBP1L1	heat shock factor binding protein 1-like 1	-1.05715	3.52313e-10	9.83132e-09	down
ENSG00000253368	TRNP1	TMF1-regulated nuclear protein 1	0.974887	3.5382e-10	9.85258e-09
ENSG00000196526	AFAP1	actin filament associated protein 1	0.457773	3.6086e-10	1.00172e-08
ENSG00000166897	ELFN2	extracellular leucine-rich repeat and fibronectin type III domain containing 2	-2.4354	3.61247e-10	1.00172e-08	down
ENSG00000153976	HS3ST3A1	heparan sulfate (glucosamine) 3-O-sulfotransferase 3A1	-0.756392	3.62703e-10	1.00313e-08
ENSG00000165912	PACSIN3	protein kinase C and casein kinase substrate in neurons 3	0.756068	3.63271e-10	1.00313e-08
ENSG00000107331	ABCA2	ATP-binding cassette, sub-family A (ABC1), member 2	-0.451443	3.65963e-10	1.00846e-08
ENSG00000144681	STAC	SH3 and cysteine rich domain	-0.862836	3.67355e-10	1.01019e-08
ENSG00000087077	TRIP6	thyroid hormone receptor interactor 6	0.419798	3.7158e-10	1.01872e-08
ENSG00000120693	SMAD9	SMAD family member 9	-0.945403	3.71997e-10	1.01872e-08
ENSG00000140332	TLE3	transducin-like enhancer of split 3 (E(sp1) homolog, Drosophila)	-0.915865	3.72941e-10	1.01919e-08
ENSG00000103942	HOMER2	homer homolog 2 (Drosophila)	1.05692	3.7501e-10	1.02273e-08	up
ENSG00000147044	CASK	calcium/calmodulin-dependent serine protein kinase (MAGUK family)	-0.505989	3.83398e-10	1.043e-08
ENSG00000112320	SOBP	sine oculis binding protein homolog (Drosophila)	2.05697	3.8402e-10	1.043e-08	up
ENSG00000064666	CNN2	calponin 2	-0.494472	3.86796e-10	1.04839e-08
ENSG00000165185	KIAA1958	KIAA1958	1.06306	4.01048e-10	1.0848e-08	up
ENSG00000117318	ID3	inhibitor of DNA binding 3, dominant negative helix-loop-helix protein	-2.31332	4.05226e-10	1.09386e-08	down
ENSG00000139209	SLC38A4	solute carrier family 38, member 4	-2.2614	4.14123e-10	1.1156e-08	down
ENSG00000125414	MYH2	myosin, heavy chain 2, skeletal muscle, adult	-2.14216	4.17457e-10	1.1223e-08	down
ENSG00000138028	CGREF1	cell growth regulator with EF-hand domain 1	-1.26998	4.1946e-10	1.12539e-08	down
ENSG00000048052	HDAC9	histone deacetylase 9	1.47917	4.20441e-10	1.12574e-08	up
ENSG00000129038	LOXL1	lysyl oxidase-like 1	0.8046	4.27004e-10	1.14101e-08
ENSG00000196756	SNHG17	small nucleolar RNA host gene 17 (non-protein coding)	0.993758	4.28973e-10	1.14396e-08
ENSG00000147642	SYBU	syntabulin (syntaxin-interacting)	-3.08908	4.30022e-10	1.14445e-08	down
ENSG00000134602	MST4	Serine/threonine-protein kinase MST4	2.27919	4.394e-10	1.16706e-08	up
ENSG00000248187	RP11-184M15.1		1.50619	4.44587e-10	1.17847e-08	up
ENSG00000149201	CCDC81	coiled-coil domain containing 81	2.25604	4.46082e-10	1.1794e-08	up
ENSG00000123453	SARDH	sarcosine dehydrogenase	2.93946	4.46721e-10	1.1794e-08	up
ENSG00000272977	CTA-390C10.10		-3.40099	4.55987e-10	1.20146e-08	down
ENSG00000168994	PXDC1	PX domain containing 1	-0.521815	4.60297e-10	1.21041e-08
ENSG00000148516	ZEB1	zinc finger E-box binding homeobox 1	-0.690771	4.65456e-10	1.22155e-08
ENSG00000141052	MYOCD	myocardin	5.90342	4.67483e-10	1.22443e-08	up
ENSG00000131196	NFATC1	nuclear factor of activated T-cells, cytoplasmic, calcineurin-dependent 1	-0.635592	4.75614e-10	1.24327e-08
ENSG00000211455	STK38L	serine/threonine kinase 38 like	-0.6291	4.76591e-10	1.24337e-08
ENSG00000136603	SKIL	SKI-like oncogene	-0.651807	4.80078e-10	1.25e-08
ENSG00000168453	HR	hair growth associated	-1.34805	4.93045e-10	1.28124e-08	down
ENSG00000100596	SPTLC2	serine palmitoyltransferase, long chain base subunit 2	0.562628	4.97789e-10	1.29103e-08
ENSG00000110218	PANX1	pannexin 1	0.509251	5.08853e-10	1.31714e-08
ENSG00000125398	SOX9	SRY (sex determining region Y)-box 9	-2.91031	5.21454e-10	1.34712e-08	down
ENSG00000215190	LINC00680	long intergenic non-protein coding RNA 680	-0.943074	5.30586e-10	1.36804e-08
ENSG00000150594	ADRA2A	adrenoceptor alpha 2A	-1.40918	5.32423e-10	1.37011e-08	down
ENSG00000168461	RAB31	RAB31, member RAS oncogene family	-0.607066	5.36313e-10	1.37744e-08
ENSG00000103485	QPRT	quinolinate phosphoribosyltransferase	2.83599	5.39634e-10	1.38328e-08	up
ENSG00000235162	C12orf75	chromosome 12 open reading frame 75	0.590392	5.66061e-10	1.44385e-08
ENSG00000206560	ANKRD28	ankyrin repeat domain 28	0.524456	5.66508e-10	1.44385e-08
ENSG00000162105	SHANK2	SH3 and multiple ankyrin repeat domains 2	-2.45488	5.66535e-10	1.44385e-08	down
ENSG00000151090	THRB	thyroid hormone receptor, beta	-2.51335	5.81092e-10	1.47595e-08	down
ENSG00000249378	LINC01060	long intergenic non-protein coding RNA 1060	3.10964	5.81366e-10	1.47595e-08	up
ENSG00000072422	RHOBTB1	Rho-related BTB domain containing 1	-0.567597	5.85953e-10	1.48475e-08
ENSG00000180921	FAM83H	family with sequence similarity 83, member H	-0.898958	5.87861e-10	1.48674e-08
ENSG00000087253	LPCAT2	lysophosphatidylcholine acyltransferase 2	0.497289	5.91846e-10	1.49396e-08
ENSG00000026508	CD44	CD44 molecule (Indian blood group)	0.5114	6.01602e-10	1.51569e-08
ENSG00000118985	ELL2	elongation factor, RNA polymerase II, 2	-0.541436	6.10388e-10	1.5349e-08
ENSG00000122862	SRGN	serglycin	1.07182	6.13296e-10	1.53878e-08	up
ENSG00000184588	PDE4B	phosphodiesterase 4B, cAMP-specific	-1.49572	6.14257e-10	1.53878e-08	down
ENSG00000231924	PSG1	pregnancy specific beta-1-glycoprotein 1	1.52624	6.19146e-10	1.5481e-08	up
ENSG00000121440	PDZRN3	PDZ domain containing ring finger 3	0.514639	6.22192e-10	1.55278e-08
ENSG00000007237	GAS7	growth arrest-specific 7	-1.09766	6.40521e-10	1.59551e-08	down
ENSG00000177679	SRRM3	serine/arginine repetitive matrix 3	-1.51087	6.42302e-10	1.59694e-08	down
ENSG00000176454	LPCAT4	lysophosphatidylcholine acyltransferase 4	0.569182	6.51344e-10	1.61394e-08
ENSG00000001561	ENPP4	ectonucleotide pyrophosphatase/phosphodiesterase 4 (putative)	-1.98203	6.51578e-10	1.61394e-08	down
ENSG00000091656	ZFHX4	zinc finger homeobox 4	-1.43322	6.63775e-10	1.64108e-08	down
ENSG00000137478	FCHSD2	FCH and double SH3 domains 2	0.726861	6.76451e-10	1.66929e-08
ENSG00000169169	CPT1C	carnitine palmitoyltransferase 1C	-0.963335	6.93323e-10	1.70774e-08
ENSG00000147862	NFIB	nuclear factor I/B	-0.901001	7.01489e-10	1.72465e-08
ENSG00000065989	PDE4A	phosphodiesterase 4A, cAMP-specific	-0.668342	7.26023e-10	1.78165e-08
ENSG00000129009	ISLR	immunoglobulin superfamily containing leucine-rich repeat	-0.592804	7.55256e-10	1.84781e-08
ENSG00000163618	CADPS	Ca++-dependent secretion activator	1.7376	7.55775e-10	1.84781e-08	up
ENSG00000115159	GPD2	glycerol-3-phosphate dehydrogenase 2 (mitochondrial)	0.575748	7.65563e-10	1.86714e-08
ENSG00000037965	HOXC8	homeobox C8	-0.679741	7.66506e-10	1.86714e-08
ENSG00000132000	PODNL1	podocan-like 1	-0.896606	7.72036e-10	1.87715e-08
ENSG00000188783	PRELP	proline/arginine-rich end leucine-rich repeat protein	0.489288	7.84194e-10	1.90322e-08
ENSG00000163975	MFI2	antigen p97 (melanoma associated) identified by monoclonal antibodies 133.2 and 96.5	-1.2526	8.01637e-10	1.93569e-08	down
ENSG00000196220	SRGAP3	SLIT-ROBO Rho GTPase activating protein 3	2.1482	8.01999e-10	1.93569e-08	up
ENSG00000166347	CYB5A	cytochrome b5 type A (microsomal)	-1.05625	8.02092e-10	1.93569e-08	down
ENSG00000163814	CDCP1	CUB domain containing protein 1	1.75986	8.03429e-10	1.93569e-08	up
ENSG00000198053	SIRPA	signal-regulatory protein alpha	-0.810783	8.0591e-10	1.93814e-08
ENSG00000114251	WNT5A	wingless-type MMTV integration site family, member 5A	0.445297	8.12592e-10	1.95066e-08
ENSG00000050405	LIMA1	LIM domain and actin binding 1	-0.619797	8.5483e-10	2.04834e-08
ENSG00000170745	KCNS3	potassium voltage-gated channel, delayed-rectifier, subfamily S, member 3	-2.59374	8.78542e-10	2.10135e-08	down
ENSG00000106069	CHN2	chimerin 2	-5.05116	8.8344e-10	2.10925e-08	down
ENSG00000134030	CTIF	CBP80/20-dependent translation initiation factor	-0.506258	8.87421e-10	2.11494e-08
ENSG00000133216	EPHB2	EPH receptor B2	0.872953	8.92183e-10	2.12247e-08
ENSG00000109472	CPE	carboxypeptidase E	-0.725497	9.06462e-10	2.14893e-08
ENSG00000198113	TOR4A	torsin family 4, member A	-0.687932	9.06558e-10	2.14893e-08
ENSG00000182963	GJC1	gap junction protein, gamma 1, 45kDa	0.522334	9.0982e-10	2.15281e-08
ENSG00000136261	BZW2	basic leucine zipper and W2 domains 2	0.597291	9.23616e-10	2.18155e-08
ENSG00000152977	ZIC1	Zic family member 1	-2.93974	9.3214e-10	2.19776e-08	down
ENSG00000154229	PRKCA	protein kinase C, alpha	0.463198	9.49439e-10	2.23456e-08
ENSG00000148143	ZNF462	zinc finger protein 462	-1.15675	9.55285e-10	2.24432e-08	down
ENSG00000197635	DPP4	dipeptidyl-peptidase 4	-1.9729	9.606e-10	2.25281e-08	down
ENSG00000087245	MMP2	matrix metallopeptidase 2 (gelatinase A, 72kDa gelatinase, 72kDa type IV collagenase)	-0.61184	9.73943e-10	2.28006e-08
ENSG00000139874	SSTR1	somatostatin receptor 1	-0.658435	9.75677e-10	2.28009e-08
ENSG00000204442	FAM155A	family with sequence similarity 155, member A	-2.17201	9.87465e-10	2.30356e-08	down
ENSG00000116132	PRRX1	paired related homeobox 1	0.437176	9.90997e-10	2.30501e-08
ENSG00000103489	XYLT1	xylosyltransferase I	-0.504358	9.91573e-10	2.30501e-08
ENSG00000128039	SRD5A3	steroid 5 alpha-reductase 3	0.809319	9.97722e-10	2.3112e-08
ENSG00000176788	BASP1	brain abundant, membrane attached signal protein 1	-0.693239	9.9773e-10	2.3112e-08
ENSG00000090020	SLC9A1	solute carrier family 9, subfamily A (NHE1, cation proton antiporter 1), member 1	-0.387512	1.00178e-09	2.31653e-08
ENSG00000115525	ST3GAL5	ST3 beta-galactoside alpha-2,3-sialyltransferase 5	-0.801279	1.0106e-09	2.33285e-08
ENSG00000011105	TSPAN9	tetraspanin 9	0.48086	1.01635e-09	2.34203e-08
ENSG00000166106	ADAMTS15	ADAM metallopeptidase with thrombospondin type 1 motif, 15	1.80591	1.02376e-09	2.35161e-08	up
ENSG00000138316	ADAMTS14	ADAM metallopeptidase with thrombospondin type 1 motif, 14	0.95394	1.02716e-09	2.35161e-08
ENSG00000139292	LGR5	leucine-rich repeat containing G protein-coupled receptor 5	-1.90669	1.02723e-09	2.35161e-08	down
ENSG00000147813	NAPRT1	nicotinate phosphoribosyltransferase domain containing 1	-0.900597	1.02762e-09	2.35161e-08
ENSG00000182621	PLCB1	phospholipase C, beta 1 (phosphoinositide-specific)	1.26437	1.02981e-09	2.35255e-08	up
ENSG00000185924	RTN4RL1	reticulon 4 receptor-like 1	1.66578	1.03936e-09	2.36679e-08	up
ENSG00000105655	ISYNA1	inositol-3-phosphate synthase 1	1.04974	1.03962e-09	2.36679e-08	up
ENSG00000177106	EPS8L2	EPS8-like 2	-0.475137	1.0534e-09	2.39404e-08
ENSG00000099290	FAM21A	family with sequence similarity 21, member A	-0.984379	1.05688e-09	2.39782e-08
ENSG00000034063	UHRF1	ubiquitin-like with PHD and ring finger domains 1	0.688338	1.06825e-09	2.41947e-08
ENSG00000082781	ITGB5	integrin, beta 5	-0.698055	1.11298e-09	2.51648e-08
ENSG00000082482	KCNK2	potassium channel, subfamily K, member 2	-0.462216	1.11806e-09	2.52365e-08
ENSG00000075142	SRI	sorcin	0.459298	1.144e-09	2.5754e-08
ENSG00000126785	RHOJ	ras homolog family member J	-0.811242	1.14488e-09	2.5754e-08
ENSG00000162630	B3GALT2	UDP-Gal:betaGlcNAc beta 1,3-galactosyltransferase, polypeptide 2	-1.17614	1.15118e-09	2.58518e-08	down
ENSG00000102554	KLF5	Kruppel-like factor 5 (intestinal)	0.814332	1.1881e-09	2.66356e-08
ENSG00000103064	SLC7A6	solute carrier family 7 (amino acid transporter light chain, y+L system), member 6	-0.465933	1.19646e-09	2.67722e-08
ENSG00000187688	TRPV2	transient receptor potential cation channel, subfamily V, member 2	1.21488	1.19824e-09	2.67722e-08	up
ENSG00000182612	TSPAN10	tetraspanin 10	1.44612	1.21224e-09	2.70393e-08	up
ENSG00000197852	FAM212B	family with sequence similarity 212, member B	2.43809	1.21766e-09	2.71145e-08	up
ENSG00000237975	FLG-AS1	FLG antisense RNA 1	-1.8743	1.22604e-09	2.72553e-08	down
ENSG00000181104	F2R	coagulation factor II (thrombin) receptor	1.3091	1.23694e-09	2.74514e-08	up
ENSG00000197965	MPZL1	myelin protein zero-like 1	-0.573265	1.25856e-09	2.78843e-08
ENSG00000075711	DLG1	discs, large homolog 1 (Drosophila)	0.43502	1.27563e-09	2.82152e-08
ENSG00000065882	TBC1D1	TBC1 (tre-2/USP6, BUB2, cdc16) domain family, member 1	0.686813	1.28138e-09	2.82952e-08
ENSG00000221890	NPTXR	neuronal pentraxin receptor	1.85999	1.31616e-09	2.89835e-08	up
ENSG00000152894	PTPRK	protein tyrosine phosphatase, receptor type, K	-0.411044	1.31693e-09	2.89835e-08
ENSG00000184674	GSTT1	glutathione S-transferase theta 1	-0.678517	1.32131e-09	2.90316e-08
ENSG00000106484	MEST	mesoderm specific transcript	2.56977	1.32768e-09	2.91231e-08	up
ENSG00000139350	NEDD1	neural precursor cell expressed, developmentally down-regulated 1	-0.509771	1.35265e-09	2.96216e-08
ENSG00000099194	SCD	stearoyl-CoA desaturase (delta-9-desaturase)	0.683289	1.35694e-09	2.96666e-08
ENSG00000196932	TMEM26	transmembrane protein 26	3.82358	1.36158e-09	2.97116e-08	up
ENSG00000102359	SRPX2	sushi-repeat containing protein, X-linked 2	0.820456	1.3635e-09	2.97116e-08
ENSG00000107249	GLIS3	GLIS family zinc finger 3	-0.577722	1.38478e-09	3.01258e-08
ENSG00000214455	RCN1P2	reticulocalbin 1, EF-hand calcium binding domain pseudogene 2	-0.578961	1.40977e-09	3.0619e-08
ENSG00000130309	COLGALT1	collagen beta(1-O)galactosyltransferase 1	0.381451	1.42291e-09	3.08538e-08
ENSG00000095383	TBC1D2	TBC1 domain family, member 2	0.535459	1.45976e-09	3.16011e-08
ENSG00000128849	CGNL1	cingulin-like 1	-1.69912	1.46584e-09	3.16808e-08	down
ENSG00000105894	PTN	pleiotrophin	1.81738	1.49334e-09	3.2209e-08	up
ENSG00000215374	FAM66B	family with sequence similarity 66, member B	-1.96002	1.49515e-09	3.2209e-08	down
ENSG00000162104	ADCY9	adenylate cyclase 9	-0.372285	1.50587e-09	3.23872e-08
ENSG00000267532	MIR497HG	mir-497-195 cluster host gene (non-protein coding)	-2.54103	1.52654e-09	3.2747e-08	down
ENSG00000050730	TNIP3	TNFAIP3 interacting protein 3	1.65021	1.52755e-09	3.2747e-08	up
ENSG00000040731	CDH10	cadherin 10, type 2 (T2-cadherin)	-5.00743	1.53519e-09	3.28574e-08	down
ENSG00000133026	MYH10	myosin, heavy chain 10, non-muscle	-0.413804	1.5513e-09	3.31487e-08
ENSG00000079459	FDFT1	farnesyl-diphosphate farnesyltransferase 1	0.438047	1.55758e-09	3.31903e-08
ENSG00000231106	AP000688.8		-1.56046	1.55826e-09	3.31903e-08	down
ENSG00000179715	PCED1B	PC-esterase domain containing 1B	-2.20842	1.57272e-09	3.34265e-08	down
ENSG00000186815	TPCN1	two pore segment channel 1	0.405285	1.57441e-09	3.34265e-08
ENSG00000134531	EMP1	epithelial membrane protein 1	-0.427032	1.6378e-09	3.47167e-08
ENSG00000128652	HOXD3	homeobox D3	0.937791	1.66245e-09	3.51828e-08
ENSG00000188549	C15orf52	chromosome 15 open reading frame 52	0.618622	1.68489e-09	3.56006e-08
ENSG00000162430	SEPN1	selenoprotein N, 1	-0.357002	1.68899e-09	3.56304e-08
ENSG00000172260	NEGR1	neuronal growth regulator 1	-0.951171	1.69946e-09	3.57942e-08
ENSG00000100647	KIAA0247	KIAA0247	-0.624331	1.70595e-09	3.58212e-08
ENSG00000135525	MAP7	microtubule-associated protein 7	1.79352	1.70616e-09	3.58212e-08	up
ENSG00000165322	ARHGAP12	Rho GTPase activating protein 12	-0.471296	1.72239e-09	3.61048e-08
ENSG00000087303	NID2	nidogen 2 (osteonidogen)	1.29868	1.73552e-09	3.63223e-08	up
ENSG00000162981	FAM84A	family with sequence similarity 84, member A	-2.63722	1.7417e-09	3.63942e-08	down
ENSG00000158321	AUTS2	autism susceptibility candidate 2	-0.893774	1.77688e-09	3.70706e-08
ENSG00000082126	MPP4	membrane protein, palmitoylated 4 (MAGUK p55 subfamily member 4)	1.54936	1.81341e-09	3.77732e-08	up
ENSG00000119471	HSDL2	hydroxysteroid dehydrogenase like 2	0.536314	1.84541e-09	3.83265e-08
ENSG00000115561	CHMP3	charged multivesicular body protein 3	-0.437716	1.84577e-09	3.83265e-08
ENSG00000107796	ACTA2	actin, alpha 2, smooth muscle, aorta	1.36689	1.85018e-09	3.8358e-08	up
ENSG00000186470	BTN3A2	butyrophilin, subfamily 3, member A2	0.824151	1.86002e-09	3.85016e-08
ENSG00000006016	CRLF1	cytokine receptor-like factor 1	0.741342	1.878e-09	3.88129e-08
ENSG00000100767	PAPLN	papilin, proteoglycan-like sulfated glycoprotein	1.59535	1.9102e-09	3.94169e-08	up
ENSG00000159713	TPPP3	tubulin polymerization-promoting protein family member 3	2.0499	1.91672e-09	3.94898e-08	up
ENSG00000119714	GPR68	G protein-coupled receptor 68	-1.08933	1.92492e-09	3.95535e-08	down
ENSG00000147394	ZNF185	zinc finger protein 185 (LIM domain)	1.60094	1.92711e-09	3.95535e-08	up
ENSG00000267427	CTC-503J8.6		-0.480526	1.92878e-09	3.95535e-08
ENSG00000224259	LINC01133	long intergenic non-protein coding RNA 1133	-0.606541	1.9764e-09	4.04673e-08
ENSG00000183963	SMTN	smoothelin	0.520402	1.98167e-09	4.05125e-08
ENSG00000090539	CHRD	chordin	-1.80185	2.00393e-09	4.09043e-08	down
ENSG00000185650	ZFP36L1	ZFP36 ring finger protein-like 1	-0.40835	2.01564e-09	4.10799e-08
ENSG00000171208	NETO2	neuropilin (NRP) and tolloid (TLL)-like 2	1.2183	2.01901e-09	4.10853e-08	up
ENSG00000071967	CYBRD1	cytochrome b reductase 1	-0.500817	2.03254e-09	4.12971e-08
ENSG00000114270	COL7A1	collagen, type VII, alpha 1	0.491246	2.09054e-09	4.24103e-08
ENSG00000144560	VGLL4	vestigial like 4 (Drosophila)	-0.57098	2.10584e-09	4.26554e-08
ENSG00000132640	BTBD3	BTB (POZ) domain containing 3	-0.615797	2.11277e-09	4.27205e-08
ENSG00000117226	GBP3	guanylate binding protein 3	-0.517628	2.11552e-09	4.27205e-08
ENSG00000144891	AGTR1	angiotensin II receptor, type 1	1.11719	2.14982e-09	4.3347e-08	up
ENSG00000105928	DFNA5	deafness, autosomal dominant 5	-0.608766	2.16697e-09	4.36263e-08
ENSG00000215615	AL354822.1		-2.13399	2.18207e-09	4.38636e-08	down
ENSG00000074410	CA12	carbonic anhydrase XII	1.40733	2.20999e-09	4.43574e-08	up
ENSG00000119514	GALNT12	UDP-N-acetyl-alpha-D-galactosamine:polypeptide N-acetylgalactosaminyltransferase 12 (GalNAc-T12)	-1.4402	2.28487e-09	4.57852e-08	down
ENSG00000171155	C1GALT1C1	C1GALT1-specific chaperone 1	-0.67866	2.28805e-09	4.57852e-08
ENSG00000143702	CEP170	centrosomal protein 170kDa	0.433871	2.2958e-09	4.58233e-08
ENSG00000132274	TRIM22	tripartite motif containing 22	-0.361942	2.29688e-09	4.58233e-08
ENSG00000113645	WWC1	WW and C2 domain containing 1	1.53061	2.33096e-09	4.64332e-08	up
ENSG00000132386	SERPINF1	serpin peptidase inhibitor, clade F (alpha-2 antiplasmin, pigment epithelium derived factor), member 1	-1.36508	2.3632e-09	4.70045e-08	down
ENSG00000146674	IGFBP3	insulin-like growth factor binding protein 3	-0.513269	2.38818e-09	4.743e-08
ENSG00000187239	FNBP1	formin binding protein 1	-0.395524	2.41219e-09	4.78352e-08
ENSG00000121716	PILRB	paired immunoglobin-like type 2 receptor beta	1.62454	2.43234e-09	4.81625e-08	up
ENSG00000137273	FOXF2	forkhead box F2	-1.23959	2.44919e-09	4.84236e-08	down
ENSG00000124212	PTGIS	prostaglandin I2 (prostacyclin) synthase	-1.60027	2.45433e-09	4.84529e-08	down
ENSG00000154734	ADAMTS1	ADAM metallopeptidase with thrombospondin type 1 motif, 1	-0.47656	2.45954e-09	4.84833e-08
ENSG00000008283	CYB561	cytochrome b561	-0.536627	2.49554e-09	4.91198e-08
ENSG00000100592	DAAM1	dishevelled associated activator of morphogenesis 1	-0.540495	2.54165e-09	4.99531e-08
ENSG00000169071	ROR2	receptor tyrosine kinase-like orphan receptor 2	-1.52373	2.56203e-09	5.02789e-08	down
ENSG00000051108	HERPUD1	homocysteine-inducible, endoplasmic reticulum stress-inducible, ubiquitin-like domain member 1	-0.414771	2.58155e-09	5.05869e-08
ENSG00000110436	SLC1A2	solute carrier family 1 (glial high affinity glutamate transporter), member 2	1.39623	2.61108e-09	5.10899e-08	up
ENSG00000141449	GREB1L	growth regulation by estrogen in breast cancer-like	-2.6666	2.62145e-09	5.11903e-08	down
ENSG00000235770	LINC00607	long intergenic non-protein coding RNA 607	-0.969554	2.62395e-09	5.11903e-08
ENSG00000135218	CD36	CD36 molecule (thrombospondin receptor)	2.70935	2.64762e-09	5.1576e-08	up
ENSG00000134138	MEIS2	Meis homeobox 2	-0.527323	2.67057e-09	5.19466e-08
ENSG00000253846	PCDHGA10	protocadherin gamma subfamily A, 10	-1.06203	2.68651e-09	5.21798e-08	down
ENSG00000076706	MCAM	melanoma cell adhesion molecule	2.03811	2.76432e-09	5.36124e-08	up
ENSG00000163071	SPATA18	spermatogenesis associated 18	-0.590236	2.77653e-09	5.37703e-08
ENSG00000136205	TNS3	tensin 3	-0.680812	2.80049e-09	5.41138e-08
ENSG00000134109	EDEM1	ER degradation enhancer, mannosidase alpha-like 1	-0.465259	2.80244e-09	5.41138e-08
ENSG00000184371	CSF1	colony stimulating factor 1 (macrophage)	-0.548812	2.81374e-09	5.42526e-08
ENSG00000215700	PNRC2		2.30532	2.83371e-09	5.45583e-08	up
ENSG00000215114	UBXN2B	UBX domain protein 2B	-0.836751	2.86395e-09	5.50603e-08
ENSG00000234456	MAGI2-AS3	MAGI2 antisense RNA 3	-0.68225	2.88598e-09	5.54033e-08
ENSG00000127083	OMD	osteomodulin	1.2911	2.89464e-09	5.5489e-08	up
ENSG00000176225	RTTN	rotatin	-0.982541	2.99557e-09	5.73407e-08
ENSG00000100307	CBX7	chromobox homolog 7	-0.702543	3.03213e-09	5.79565e-08
ENSG00000182013	PNMAL1	paraneoplastic Ma antigen family-like 1	-1.10645	3.0436e-09	5.80919e-08	down
ENSG00000130150	MOSPD2	motile sperm domain containing 2	-0.498894	3.08389e-09	5.87761e-08
ENSG00000117114	LPHN2	latrophilin 2	0.557799	3.17467e-09	6.04193e-08
ENSG00000134013	LOXL2	lysyl oxidase-like 2	1.25927	3.18898e-09	6.06044e-08	up
ENSG00000117479	SLC19A2	solute carrier family 19 (thiamine transporter), member 2	-0.868778	3.23853e-09	6.14576e-08
ENSG00000071282	LMCD1	LIM and cysteine-rich domains 1	-0.697941	3.26733e-09	6.19154e-08
ENSG00000111424	VDR	vitamin D (1,25- dihydroxyvitamin D3) receptor	-0.460509	3.28288e-09	6.21212e-08
ENSG00000132359	RAP1GAP2	RAP1 GTPase activating protein 2	2.13897	3.29618e-09	6.22837e-08	up
ENSG00000130382	MLLT1	myeloid/lymphoid or mixed-lineage leukemia (trithorax homolog, Drosophila); translocated to, 1	-0.525419	3.30558e-09	6.23722e-08
ENSG00000120254	MTHFD1L	methylenetetrahydrofolate dehydrogenase (NADP+ dependent) 1-like	-0.49992	3.31374e-09	6.24209e-08
ENSG00000113389	NPR3	natriuretic peptide receptor C/guanylate cyclase C (atrionatriuretic peptide receptor C)	0.508455	3.3176e-09	6.24209e-08
ENSG00000170340	B3GNT2	UDP-GlcNAc:betaGal beta-1,3-N-acetylglucosaminyltransferase 2	0.613019	3.35034e-09	6.29473e-08
ENSG00000107281	NPDC1	neural proliferation, differentiation and control, 1	-0.506242	3.3877e-09	6.3559e-08
ENSG00000138696	BMPR1B	bone morphogenetic protein receptor, type IB	-2.09661	3.39294e-09	6.35671e-08	down
ENSG00000095015	MAP3K1	mitogen-activated protein kinase kinase kinase 1, E3 ubiquitin protein ligase	0.693834	3.40844e-09	6.37672e-08
ENSG00000091409	ITGA6	integrin, alpha 6	-0.68458	3.66822e-09	6.85305e-08
ENSG00000152518	ZFP36L2	ZFP36 ring finger protein-like 2	0.683246	3.72673e-09	6.95252e-08
ENSG00000144824	PHLDB2	pleckstrin homology-like domain, family B, member 2	0.990816	3.77813e-09	7.03377e-08
ENSG00000073849	ST6GAL1	ST6 beta-galactosamide alpha-2,6-sialyltranferase 1	2.72855	3.78091e-09	7.03377e-08	up
ENSG00000205578	POM121B	POM121 transmembrane nucleoporin B (pseudogene)	2.08619	3.79982e-09	7.05902e-08	up
ENSG00000090857	PDPR	pyruvate dehydrogenase phosphatase regulatory subunit	-0.486871	3.80741e-09	7.0632e-08
ENSG00000077150	NFKB2	nuclear factor of kappa light polypeptide gene enhancer in B-cells 2 (p49/p100)	0.497519	3.84843e-09	7.1293e-08
ENSG00000102755	FLT1	fms-related tyrosine kinase 1	1.76328	3.88382e-09	7.18479e-08	up
ENSG00000164211	STARD4	StAR-related lipid transfer (START) domain containing 4	0.518015	3.91594e-09	7.23409e-08
ENSG00000211584	SLC48A1	solute carrier family 48 (heme transporter), member 1	-0.604321	3.92502e-09	7.24077e-08
ENSG00000128656	CHN1	chimerin 1	-0.369402	3.94359e-09	7.26488e-08
ENSG00000157510	AFAP1L1	actin filament associated protein 1-like 1	1.00002	4.04657e-09	7.44422e-08	up
ENSG00000103175	WFDC1	WAP four-disulfide core domain 1	2.63927	4.11514e-09	7.55985e-08	up
ENSG00000053254	FOXN3	forkhead box N3	-0.485801	4.1792e-09	7.66139e-08
ENSG00000135414	GDF11	growth differentiation factor 11	0.707278	4.182e-09	7.66139e-08
ENSG00000157554	ERG	v-ets avian erythroblastosis virus E26 oncogene homolog	-2.85538	4.20458e-09	7.69212e-08	down
ENSG00000182261	NLRP10	NLR family, pyrin domain containing 10	1.32496	4.26815e-09	7.79763e-08	up
ENSG00000087116	ADAMTS2	ADAM metallopeptidase with thrombospondin type 1 motif, 2	0.37352	4.27751e-09	7.80396e-08
ENSG00000145476	CYP4V2	cytochrome P450, family 4, subfamily V, polypeptide 2	-0.609919	4.3199e-09	7.87044e-08
ENSG00000243927	MRPS6	mitochondrial ribosomal protein S6	0.732312	4.34384e-09	7.90316e-08
ENSG00000118971	CCND2	cyclin D2	1.63569	4.37513e-09	7.94471e-08	up
ENSG00000253276	CCDC71L	coiled-coil domain containing 71-like	-0.497381	4.37869e-09	7.94471e-08
ENSG00000135678	CPM	carboxypeptidase M	1.92606	4.45236e-09	8.0673e-08	up
ENSG00000069431	ABCC9	ATP-binding cassette, sub-family C (CFTR/MRP), member 9	-2.19348	4.48003e-09	8.10635e-08	down
ENSG00000113578	FGF1	fibroblast growth factor 1 (acidic)	0.740964	4.51437e-09	8.15732e-08
ENSG00000058063	ATP11B	ATPase, class VI, type 11B	-0.390414	4.61763e-09	8.32133e-08
ENSG00000154767	XPC	xeroderma pigmentosum, complementation group C	-0.40286	4.61772e-09	8.32133e-08
ENSG00000169231	THBS3	thrombospondin 3	0.445939	4.64974e-09	8.36764e-08
ENSG00000239528	CTB-118N6.1		2.46732	4.65862e-09	8.37222e-08	up
ENSG00000103241	FOXF1	forkhead box F1	2.4339	4.71907e-09	8.46935e-08	up
ENSG00000151348	EXT2	exostosin glycosyltransferase 2	0.471123	4.73182e-09	8.47495e-08
ENSG00000124785	NRN1	neuritin 1	0.931293	4.735e-09	8.47495e-08
ENSG00000108950	FAM20A	family with sequence similarity 20, member A	-1.15986	4.74881e-09	8.48817e-08	down
ENSG00000130038	EFCAB4B	EF-hand calcium binding domain 4B	-1.21681	4.92701e-09	8.7948e-08	down
ENSG00000130508	PXDN	peroxidasin homolog (Drosophila)	0.421544	4.99282e-09	8.90027e-08
ENSG00000179104	TMTC2	transmembrane and tetratricopeptide repeat containing 2	-1.31337	5.01042e-09	8.91963e-08	down
ENSG00000081307	UBA5	ubiquitin-like modifier activating enzyme 5	0.394546	5.07069e-09	9.01478e-08
ENSG00000100058	CRYBB2P1	crystallin, beta B2 pseudogene 1	-0.760518	5.16144e-09	9.16381e-08
ENSG00000129675	ARHGEF6	Rac/Cdc42 guanine nucleotide exchange factor (GEF) 6	0.548536	5.17852e-09	9.1782e-08
ENSG00000132970	WASF3	WAS protein family, member 3	-0.577253	5.18342e-09	9.1782e-08
ENSG00000086015	MAST2	microtubule associated serine/threonine kinase 2	-0.372883	5.19881e-09	9.19313e-08
ENSG00000166603	MC4R	melanocortin 4 receptor	-1.91688	5.26855e-09	9.30402e-08	down
ENSG00000154930	ACSS1	acyl-CoA synthetase short-chain family member 1	-0.863011	5.36005e-09	9.45298e-08
ENSG00000166387	PPFIBP2	PTPRF interacting protein, binding protein 2 (liprin beta 2)	0.578335	5.40384e-09	9.50785e-08
ENSG00000104881	PPP1R13L	protein phosphatase 1, regulatory subunit 13 like	-0.846894	5.40757e-09	9.50785e-08
ENSG00000099377	HSD3B7	hydroxy-delta-5-steroid dehydrogenase, 3 beta- and steroid delta-isomerase 7	-0.566331	5.41272e-09	9.50785e-08
ENSG00000177156	TALDO1	transaldolase 1	-0.336392	5.47094e-09	9.59737e-08
ENSG00000127824	TUBA4A	tubulin, alpha 4a	1.60573	5.52574e-09	9.68066e-08	up
ENSG00000136478	TEX2	testis expressed 2	-0.472822	5.554e-09	9.7173e-08
ENSG00000106034	CPED1	cadherin-like and PC-esterase domain containing 1	0.392442	5.65377e-09	9.87878e-08
ENSG00000198853	RUSC2	RUN and SH3 domain containing 2	-0.587974	5.67272e-09	9.89883e-08
ENSG00000182568	SATB1	SATB homeobox 1	-0.667264	5.68158e-09	9.90122e-08
ENSG00000115041	KCNIP3	Kv channel interacting protein 3, calsenilin	1.34657	5.71187e-09	9.92876e-08	up
ENSG00000114982	KANSL3	KAT8 regulatory NSL complex subunit 3	-0.414869	5.7124e-09	9.92876e-08
ENSG00000233901	RP11-65J3.1		-0.962933	5.78128e-09	1.0023e-07
ENSG00000101463	SYNDIG1	synapse differentiation inducing 1	-2.3809	5.78176e-09	1.0023e-07	down
ENSG00000168685	IL7R	interleukin 7 receptor	0.851236	5.82866e-09	1.00712e-07
ENSG00000158859	ADAMTS4	ADAM metallopeptidase with thrombospondin type 1 motif, 4	0.97479	5.83903e-09	1.00712e-07
ENSG00000185418	TARSL2	threonyl-tRNA synthetase-like 2	0.635614	5.83921e-09	1.00712e-07
ENSG00000135299	ANKRD6	ankyrin repeat domain 6	-1.4456	5.84003e-09	1.00712e-07	down
ENSG00000101109	STK4	serine/threonine kinase 4	0.565279	5.93131e-09	1.02153e-07
ENSG00000163512	AZI2	5-azacytidine induced 2	-0.560464	5.94476e-09	1.02175e-07
ENSG00000203721	LINC00862	long intergenic non-protein coding RNA 862	1.93831	5.94802e-09	1.02175e-07	up
ENSG00000184408	KCND2	potassium voltage-gated channel, Shal-related subfamily, member 2	-3.97539	6.01175e-09	1.03135e-07	down
ENSG00000099250	NRP1	neuropilin 1	0.538278	6.02478e-09	1.03225e-07
ENSG00000198795	ZNF521	zinc finger protein 521	-0.62947	6.10739e-09	1.04505e-07
ENSG00000251364	CTD-2516F10.2		-2.35834	6.12905e-09	1.0474e-07	down
ENSG00000224189	HOXD-AS1	HOXD cluster antisense RNA 1	0.661234	6.26386e-09	1.06906e-07
ENSG00000100297	MCM5	minichromosome maintenance complex component 5	0.63785	6.29937e-09	1.07373e-07
ENSG00000171848	RRM2	ribonucleotide reductase M2	0.997306	6.34224e-09	1.07965e-07
ENSG00000141429	GALNT1	UDP-N-acetyl-alpha-D-galactosamine:polypeptide N-acetylgalactosaminyltransferase 1 (GalNAc-T1)	-0.35901	6.42219e-09	1.09155e-07
ENSG00000198171	DDRGK1	DDRGK domain containing 1	-0.484558	6.43492e-09	1.09155e-07
ENSG00000250305	KIAA1456	KIAA1456	0.78509	6.43693e-09	1.09155e-07
ENSG00000172349	IL16	interleukin 16	-1.44883	6.45401e-09	1.09305e-07	down
ENSG00000092964	DPYSL2	dihydropyrimidinase-like 2	0.401509	6.4627e-09	1.09312e-07
ENSG00000023445	BIRC3	baculoviral IAP repeat containing 3	1.65775	6.57783e-09	1.11117e-07	up
ENSG00000119185	ITGB1BP1	integrin beta 1 binding protein 1	0.383128	6.64687e-09	1.12141e-07
ENSG00000081189	MEF2C	myocyte enhancer factor 2C	1.28613	6.72189e-09	1.13262e-07	up
ENSG00000164022	AIMP1	aminoacyl tRNA synthetase complex-interacting multifunctional protein 1	-0.804958	6.80991e-09	1.14599e-07
ENSG00000110395	CBL	Cbl proto-oncogene, E3 ubiquitin protein ligase	0.424544	6.87018e-09	1.15466e-07
ENSG00000106089	STX1A	syntaxin 1A (brain)	0.693772	6.99568e-09	1.17426e-07
ENSG00000077782	FGFR1	fibroblast growth factor receptor 1	0.317008	7.0159e-09	1.17616e-07
ENSG00000149090	PAMR1	peptidase domain containing associated with muscle regeneration 1	0.609543	7.05074e-09	1.18051e-07
ENSG00000175832	ETV4	ets variant 4	2.19755	7.06847e-09	1.18198e-07	up
ENSG00000109861	CTSC	cathepsin C	1.26601	7.29093e-09	1.21764e-07	up
ENSG00000133121	STARD13	StAR-related lipid transfer (START) domain containing 13	0.41573	7.367e-09	1.22879e-07
ENSG00000102452	NALCN	sodium leak channel, non-selective	-0.790972	7.40767e-09	1.23393e-07
ENSG00000134853	PDGFRA	platelet-derived growth factor receptor, alpha polypeptide	-0.462581	7.41948e-09	1.23393e-07
ENSG00000170385	SLC30A1	solute carrier family 30 (zinc transporter), member 1	-0.528825	7.4258e-09	1.23393e-07
ENSG00000189056	RELN	reelin	2.79316	7.56895e-09	1.25614e-07	up
ENSG00000176887	SOX11	SRY (sex determining region Y)-box 11	2.57452	7.65808e-09	1.26934e-07	up
ENSG00000142156	COL6A1	collagen, type VI, alpha 1	0.532157	7.82285e-09	1.29503e-07
ENSG00000241749	RPSAP52	ribosomal protein SA pseudogene 52	2.15926	7.84538e-09	1.29689e-07	up
ENSG00000255248	RP11-166D19.1		-0.307528	7.85369e-09	1.29689e-07
ENSG00000075651	PLD1	phospholipase D1, phosphatidylcholine-specific	1.08564	7.92079e-09	1.30634e-07	up
ENSG00000227825	SLC9A7P1	solute carrier family 9, subfamily A (NHE7, cation proton antiporter 7), member 7 pseudogene 1	-1.45649	8.06371e-09	1.32825e-07	down
ENSG00000116194	ANGPTL1	angiopoietin-like 1	-1.72795	8.08223e-09	1.32965e-07	down
ENSG00000120837	NFYB	nuclear transcription factor Y, beta	-0.616435	8.29648e-09	1.3632e-07
ENSG00000129757	CDKN1C	cyclin-dependent kinase inhibitor 1C (p57, Kip2)	-1.50487	8.406e-09	1.37948e-07	down
ENSG00000127329	PTPRB	protein tyrosine phosphatase, receptor type, B	-1.25805	8.47748e-09	1.38949e-07	down
ENSG00000172965	MIR4435-1HG	MIR4435-1 host gene (non-protein coding)	-0.509916	8.60122e-09	1.40802e-07
ENSG00000261425	RP11-709B3.2		-0.968629	8.62594e-09	1.41033e-07
ENSG00000137309	HMGA1	high mobility group AT-hook 1	0.779061	8.64032e-09	1.41093e-07
ENSG00000255090	RP11-820L6.1		-1.71095	8.72254e-09	1.4226e-07	down
ENSG00000174738	NR1D2	nuclear receptor subfamily 1, group D, member 2	-0.75047	8.75897e-09	1.42678e-07
ENSG00000090376	IRAK3	interleukin-1 receptor-associated kinase 3	-1.85633	8.79255e-09	1.42882e-07	down
ENSG00000065054	SLC9A3R2	solute carrier family 9, subfamily A (NHE3, cation proton antiporter 3), member 3 regulator 2	1.43963	8.7931e-09	1.42882e-07	up
ENSG00000187634	SAMD11	sterile alpha motif domain containing 11	-2.22501	8.80772e-09	1.42944e-07	down
ENSG00000168765	GSTM4	glutathione S-transferase mu 4	-0.859128	8.83454e-09	1.43102e-07
ENSG00000084070	SMAP2	small ArfGAP2	0.540827	8.83905e-09	1.43102e-07
ENSG00000183688	FAM101B	family with sequence similarity 101, member B	-0.694037	8.96634e-09	1.44985e-07
ENSG00000196411	EPHB4	EPH receptor B4	0.484398	8.98364e-09	1.45087e-07
ENSG00000119771	KLHL29	kelch-like family member 29	-0.873035	9.15766e-09	1.47714e-07
ENSG00000162772	ATF3	activating transcription factor 3	1.62922	9.16861e-09	1.47714e-07	up
ENSG00000181904	C5orf24	chromosome 5 open reading frame 24	0.325545	9.337e-09	1.50244e-07
ENSG00000044574	HSPA5	heat shock 70kDa protein 5 (glucose-regulated protein, 78kDa)	0.406028	9.37155e-09	1.50617e-07
ENSG00000145358	DDIT4L	DNA-damage-inducible transcript 4-like	-2.024	9.51457e-09	1.5273e-07	down
ENSG00000108001	EBF3	early B-cell factor 3	-0.89069	9.66087e-09	1.5489e-07
ENSG00000003400	CASP10	caspase 10, apoptosis-related cysteine peptidase	-1.76579	9.70504e-09	1.5541e-07	down
ENSG00000081913	PHLPP1	PH domain and leucine rich repeat protein phosphatase 1	-0.670929	9.83824e-09	1.57195e-07
ENSG00000114315	HES1	hes family bHLH transcription factor 1	1.81281	9.85795e-09	1.57195e-07	up
ENSG00000164620	RELL2	RELT-like 2	1.00635	9.86267e-09	1.57195e-07	up
ENSG00000164104	HMGB2	high mobility group box 2	0.539031	9.86424e-09	1.57195e-07
ENSG00000206052	DOK6	docking protein 6	-0.984187	9.87595e-09	1.57195e-07
ENSG00000161533	ACOX1	acyl-CoA oxidase 1, palmitoyl	-0.422398	9.90444e-09	1.57459e-07
ENSG00000136868	SLC31A1	solute carrier family 31 (copper transporter), member 1	-0.55626	9.9645e-09	1.58224e-07
ENSG00000166482	MFAP4	microfibrillar-associated protein 4	-0.506169	1.02499e-08	1.62561e-07
ENSG00000137809	ITGA11	integrin, alpha 11	-0.813445	1.02644e-08	1.62564e-07
ENSG00000133818	RRAS2	related RAS viral (r-ras) oncogene homolog 2	0.529185	1.02747e-08	1.62564e-07
ENSG00000078401	EDN1	endothelin 1	1.03631	1.04226e-08	1.64706e-07	up
ENSG00000179981	TSHZ1	teashirt zinc finger homeobox 1	-0.544243	1.04398e-08	1.64782e-07
ENSG00000114796	KLHL24	kelch-like family member 24	-0.464677	1.05158e-08	1.65783e-07
ENSG00000151718	WWC2	WW and C2 domain containing 2	-0.697556	1.0542e-08	1.65999e-07
ENSG00000023171	GRAMD1B	GRAM domain containing 1B	0.723174	1.06754e-08	1.679e-07
ENSG00000111052	LIN7A	lin-7 homolog A (C. elegans)	1.13069	1.08119e-08	1.69844e-07	up
ENSG00000196154	S100A4	S100 calcium binding protein A4	0.726373	1.08993e-08	1.71015e-07
ENSG00000183779	ZNF703	zinc finger protein 703	-0.445591	1.1085e-08	1.73721e-07
ENSG00000013583	HEBP1	heme binding protein 1	-0.42074	1.11324e-08	1.74259e-07
ENSG00000120802	TMPO	thymopoietin	-0.415884	1.1297e-08	1.76543e-07
ENSG00000127415	IDUA	iduronidase, alpha-L-	-0.51421	1.13051e-08	1.76543e-07
ENSG00000198517	MAFK	v-maf avian musculoaponeurotic fibrosarcoma oncogene homolog K	-0.455012	1.14202e-08	1.78131e-07
ENSG00000137944	CCBL2	cysteine conjugate-beta lyase 2	-0.679755	1.15366e-08	1.79734e-07
ENSG00000003393	ALS2	amyotrophic lateral sclerosis 2 (juvenile)	0.476731	1.16548e-08	1.81208e-07
ENSG00000113594	LIFR	leukemia inhibitory factor receptor alpha	0.900751	1.16586e-08	1.81208e-07
ENSG00000248429	RP11-597D13.9		-1.70056	1.17581e-08	1.82541e-07	down
ENSG00000113296	THBS4	thrombospondin 4	-1.81015	1.18649e-08	1.83982e-07	down
ENSG00000166265	CYYR1	cysteine/tyrosine-rich 1	2.23321	1.21184e-08	1.87694e-07	up
ENSG00000113456	RAD1	RAD1 homolog (S. pombe)	-0.429985	1.25569e-08	1.94258e-07
ENSG00000196352	CD55	CD55 molecule, decay accelerating factor for complement (Cromer blood group)	-0.502233	1.26252e-08	1.95087e-07
ENSG00000085276	MECOM	MDS1 and EVI1 complex locus	-2.3939	1.27889e-08	1.97385e-07	down
ENSG00000221818	EBF2	early B-cell factor 2	2.21953	1.29287e-08	1.99309e-07	up
ENSG00000259758	CASC7	cancer susceptibility candidate 7 (non-protein coding)	0.529518	1.29943e-08	1.99978e-07
ENSG00000123685	BATF3	basic leucine zipper transcription factor, ATF-like 3	2.23233	1.30023e-08	1.99978e-07	up
ENSG00000079819	EPB41L2	erythrocyte membrane protein band 4.1-like 2	-0.330913	1.30224e-08	2.00054e-07
ENSG00000151726	ACSL1	acyl-CoA synthetase long-chain family member 1	-0.414827	1.30471e-08	2.00201e-07
ENSG00000213676	ATF6B	activating transcription factor 6 beta	-0.398506	1.3113e-08	2.0098e-07
ENSG00000261786	RP4-555D20.2		0.955284	1.33265e-08	2.04016e-07
ENSG00000205683	DPF3	D4, zinc and double PHD fingers, family 3	0.714716	1.34681e-08	2.05785e-07
ENSG00000197653	DNAH10	dynein, axonemal, heavy chain 10	2.5486	1.34732e-08	2.05785e-07	up
ENSG00000100994	PYGB	phosphorylase, glycogen; brain	0.396016	1.35857e-08	2.07264e-07
ENSG00000091039	OSBPL8	oxysterol binding protein-like 8	-0.397812	1.36623e-08	2.08193e-07
ENSG00000151422	FER	fer (fps/fes related) tyrosine kinase	-0.503491	1.38696e-08	2.11108e-07
ENSG00000196611	MMP1	matrix metallopeptidase 1 (interstitial collagenase)	1.19253	1.3893e-08	2.11222e-07	up
ENSG00000172935	MRGPRF	MAS-related GPR, member F	0.500322	1.3923e-08	2.11387e-07
ENSG00000154188	ANGPT1	angiopoietin 1	0.7568	1.39358e-08	2.11387e-07
ENSG00000159899	NPR2	natriuretic peptide receptor B/guanylate cyclase B (atrionatriuretic peptide receptor B)	-0.384128	1.41148e-08	2.13856e-07
ENSG00000237172	B3GNT9	UDP-GlcNAc:betaGal beta-1,3-N-acetylglucosaminyltransferase 9	-0.415597	1.42543e-08	2.15722e-07
ENSG00000158290	CUL4B	cullin 4B	-0.431987	1.44313e-08	2.18152e-07
ENSG00000142173	COL6A2	collagen, type VI, alpha 2	0.498684	1.45384e-08	2.1952e-07
ENSG00000137203	TFAP2A	transcription factor AP-2 alpha (activating enhancer binding protein 2 alpha)	0.83429	1.46737e-08	2.21309e-07
ENSG00000117152	RGS4	regulator of G-protein signaling 4	1.09108	1.49551e-08	2.25298e-07	up
ENSG00000151176	PLBD2	phospholipase B domain containing 2	-0.309145	1.5196e-08	2.28666e-07
ENSG00000164442	CITED2	Cbp/p300-interacting transactivator, with Glu/Asp-rich carboxy-terminal domain, 2	-0.415195	1.52285e-08	2.28895e-07
ENSG00000168955	TM4SF20	transmembrane 4 L six family member 20	-1.46983	1.54757e-08	2.32346e-07	down
ENSG00000168487	BMP1	bone morphogenetic protein 1	0.409368	1.56185e-08	2.34224e-07
ENSG00000114779	ABHD14B	abhydrolase domain containing 14B	-0.486746	1.56362e-08	2.34224e-07
ENSG00000115993	TRAK2	trafficking protein, kinesin binding 2	0.542427	1.56724e-08	2.345e-07
ENSG00000167291	TBC1D16	TBC1 domain family, member 16	-0.374002	1.58734e-08	2.37241e-07
ENSG00000184545	DUSP8	dual specificity phosphatase 8	1.01934	1.60204e-08	2.39166e-07	up
ENSG00000130592	LSP1	lymphocyte-specific protein 1	1.87528	1.61566e-08	2.40928e-07	up
ENSG00000064300	NGFR	nerve growth factor receptor	-3.96283	1.62915e-08	2.42667e-07	down
ENSG00000225206	MIR137HG	MIR137 host gene (non-protein coding)	1.69586	1.63827e-08	2.43751e-07	up
ENSG00000178695	KCTD12	potassium channel tetramerization domain containing 12	0.485072	1.6532e-08	2.45421e-07
ENSG00000197461	PDGFA	platelet-derived growth factor alpha polypeptide	0.995441	1.65321e-08	2.45421e-07
ENSG00000170962	PDGFD	platelet derived growth factor D	-1.56633	1.65877e-08	2.4597e-07	down
ENSG00000254343	RP11-760H22.2		-1.59987	1.69952e-08	2.5173e-07	down
ENSG00000132003	ZSWIM4	zinc finger, SWIM-type containing 4	-0.702077	1.7171e-08	2.538e-07
ENSG00000134245	WNT2B	wingless-type MMTV integration site family, member 2B	1.27254	1.71733e-08	2.538e-07	up
ENSG00000197122	SRC	v-src avian sarcoma (Schmidt-Ruppin A-2) viral oncogene homolog	-0.44716	1.7379e-08	2.56554e-07
ENSG00000137463	MGARP	mitochondria-localized glutamic acid-rich protein	-1.14046	1.74167e-08	2.56824e-07	down
ENSG00000179218	CALR	calreticulin	0.345441	1.76152e-08	2.59461e-07
ENSG00000205363	C15orf59	chromosome 15 open reading frame 59	-0.710253	1.77475e-08	2.61119e-07
ENSG00000163638	ADAMTS9	ADAM metallopeptidase with thrombospondin type 1 motif, 9	1.12413	1.82394e-08	2.68059e-07	up
ENSG00000114698	PLSCR4	phospholipid scramblase 4	-0.553565	1.85227e-08	2.7192e-07
ENSG00000198756	COLGALT2	collagen beta(1-O)galactosyltransferase 2	-1.50469	1.86273e-08	2.73152e-07	down
ENSG00000160326	SLC2A6	solute carrier family 2 (facilitated glucose transporter), member 6	0.577985	1.88428e-08	2.76006e-07
ENSG00000058085	LAMC2	laminin, gamma 2	0.877146	1.8883e-08	2.76032e-07
ENSG00000104611	SH2D4A	SH2 domain containing 4A	-0.627127	1.88863e-08	2.76032e-07
ENSG00000184983	NDUFA6	NADH dehydrogenase (ubiquinone) 1 alpha subcomplex, 6, 14kDa	0.363566	1.89239e-08	2.76277e-07
ENSG00000260641	RP11-1299A16.3		1.42074	1.89732e-08	2.7669e-07	up
ENSG00000136960	ENPP2	ectonucleotide pyrophosphatase/phosphodiesterase 2	0.525134	1.90757e-08	2.77879e-07
ENSG00000102024	PLS3	plastin 3	-0.355356	1.9282e-08	2.80344e-07
ENSG00000126001	CEP250	centrosomal protein 250kDa	0.582906	1.92873e-08	2.80344e-07
ENSG00000115295	CLIP4	CAP-GLY domain containing linker protein family, member 4	-0.358617	1.93188e-08	2.80493e-07
ENSG00000183801	OLFML1	olfactomedin-like 1	1.47294	1.94173e-08	2.81614e-07	up
ENSG00000112759	SLC29A1	solute carrier family 29 (equilibrative nucleoside transporter), member 1	-0.584439	1.95734e-08	2.83275e-07
ENSG00000232807	RP11-536K7.3		-1.6417	1.95746e-08	2.83275e-07	down
ENSG00000087258	GNAO1	guanine nucleotide binding protein (G protein), alpha activating activity polypeptide O	2.76415	1.97443e-08	2.85418e-07	up
ENSG00000179242	CDH4	cadherin 4, type 1, R-cadherin (retinal)	-1.49433	1.9894e-08	2.87268e-07	down
ENSG00000065413	ANKRD44	ankyrin repeat domain 44	-0.880248	1.99332e-08	2.8752e-07
ENSG00000136869	TLR4	toll-like receptor 4	-2.1331	1.99557e-08	2.87532e-07	down
ENSG00000160161	CILP2	cartilage intermediate layer protein 2	-1.53554	2.00146e-08	2.88066e-07	down
ENSG00000119508	NR4A3	nuclear receptor subfamily 4, group A, member 3	-1.61734	2.01918e-08	2.903e-07	down
ENSG00000112079	STK38	serine/threonine kinase 38	-0.298106	2.09578e-08	3.00987e-07
ENSG00000261801	LOXL1-AS1	LOXL1 antisense RNA 1	0.54143	2.0984e-08	3.01036e-07
ENSG00000073464	CLCN4	chloride channel, voltage-sensitive 4	1.96441	2.10461e-08	3.016e-07	up
ENSG00000156875	HIAT1	hippocampus abundant transcript 1	-0.515937	2.11757e-08	3.03128e-07
ENSG00000023191	RNH1	ribonuclease/angiogenin inhibitor 1	-0.404518	2.13189e-08	3.04735e-07
ENSG00000203667	COX20	COX20 cytochrome C oxidase assembly factor	0.435182	2.1334e-08	3.04735e-07
ENSG00000204387	C6orf48	chromosome 6 open reading frame 48	-0.357871	2.16201e-08	3.08488e-07
ENSG00000007944	MYLIP	myosin regulatory light chain interacting protein	0.980114	2.1662e-08	3.08753e-07
ENSG00000154035	C17orf103	chromosome 17 open reading frame 103	-0.563838	2.1829e-08	3.10799e-07
ENSG00000173156	RHOD	ras homolog family member D	-0.548447	2.19647e-08	3.12395e-07
ENSG00000153291	SLC25A27	solute carrier family 25, member 27	-1.76796	2.20532e-08	3.13316e-07	down
ENSG00000138448	ITGAV	integrin, alpha V	0.425035	2.27075e-08	3.22266e-07
ENSG00000048740	CELF2	CUGBP, Elav-like family member 2	-0.960331	2.30655e-08	3.26996e-07
ENSG00000186318	BACE1	beta-site APP-cleaving enzyme 1	-0.352894	2.33419e-08	3.30561e-07
ENSG00000166435	XRRA1	X-ray radiation resistance associated 1	-0.740167	2.3543e-08	3.33051e-07
ENSG00000182481	KPNA2	karyopherin alpha 2 (RAG cohort 1, importin alpha 1)	0.383965	2.36508e-08	3.33883e-07
ENSG00000169594	BNC1	basonuclin 1	-0.508706	2.36522e-08	3.33883e-07
ENSG00000101938	CHRDL1	chordin-like 1	1.87534	2.40962e-08	3.39788e-07	up
ENSG00000215386	LINC00478	long intergenic non-protein coding RNA 478	-1.65198	2.44425e-08	3.44304e-07	down
ENSG00000215750	AC145212.1		-1.96698	2.45175e-08	3.44993e-07	down
ENSG00000198431	TXNRD1	thioredoxin reductase 1	-0.428076	2.47326e-08	3.4765e-07
ENSG00000109790	KLHL5	kelch-like family member 5	0.365185	2.48066e-08	3.4832e-07
ENSG00000065809	FAM107B	family with sequence similarity 107, member B	0.765579	2.48883e-08	3.49097e-07
ENSG00000137266	SLC22A23	solute carrier family 22, member 23	-0.563919	2.49162e-08	3.49117e-07
ENSG00000112562	SMOC2	SPARC related modular calcium binding 2	-7.27902	2.50411e-08	3.50296e-07	down
ENSG00000254635	WAC-AS1	WAC antisense RNA 1 (head to head)	0.452237	2.50533e-08	3.50296e-07
ENSG00000122042	UBL3	ubiquitin-like 3	-0.442575	2.53907e-08	3.54638e-07
ENSG00000069966	GNB5	guanine nucleotide binding protein (G protein), beta 5	0.482594	2.56876e-08	3.58406e-07
ENSG00000157168	NRG1	neuregulin 1	-1.40501	2.61436e-08	3.64385e-07	down
ENSG00000153071	DAB2	Dab, mitogen-responsive phosphoprotein, homolog 2 (Drosophila)	-0.410498	2.70339e-08	3.76397e-07
ENSG00000139926	FRMD6	FERM domain containing 6	0.619853	2.71956e-08	3.7825e-07
ENSG00000168214	RBPJ	recombination signal binding protein for immunoglobulin kappa J region	0.31703	2.73322e-08	3.79751e-07
ENSG00000116857	TMEM9	transmembrane protein 9	-0.423362	2.76998e-08	3.84454e-07
ENSG00000134909	ARHGAP32	Rho GTPase activating protein 32	-0.459741	2.78199e-08	3.85716e-07
ENSG00000111371	SLC38A1	solute carrier family 38, member 1	-0.576108	2.7916e-08	3.86643e-07
ENSG00000095752	IL11	interleukin 11	-0.71404	2.81645e-08	3.89678e-07
ENSG00000108592	FTSJ3	FtsJ homolog 3 (E. coli)	0.312227	2.82347e-08	3.9024e-07
ENSG00000261573	RP11-553K8.5		-0.79057	2.87173e-08	3.96497e-07
ENSG00000123080	CDKN2C	cyclin-dependent kinase inhibitor 2C (p18, inhibits CDK4)	-0.607179	2.90812e-08	4.01103e-07
ENSG00000150760	DOCK1	dedicator of cytokinesis 1	0.283877	2.94954e-08	4.06392e-07
ENSG00000103187	COTL1	coactosin-like 1 (Dictyostelium)	0.38529	2.97405e-08	4.09341e-07
ENSG00000267669	RP11-824M15.3		-0.968958	2.97885e-08	4.09576e-07
ENSG00000162976	PQLC3	PQ loop repeat containing 3	-0.624121	3.02977e-08	4.16145e-07
ENSG00000254726	MEX3A	mex-3 RNA binding family member A	1.18243	3.05803e-08	4.19565e-07	up
ENSG00000196878	LAMB3	laminin, beta 3	1.20947	3.06102e-08	4.19565e-07	up
ENSG00000169554	ZEB2	zinc finger E-box binding homeobox 2	0.559732	3.06984e-08	4.2034e-07
ENSG00000090975	PITPNM2	phosphatidylinositol transfer protein, membrane-associated 2	-0.447322	3.07542e-08	4.20668e-07
ENSG00000242372	EIF6	eukaryotic translation initiation factor 6	0.377886	3.11024e-08	4.24991e-07
ENSG00000094804	CDC6	cell division cycle 6	0.864592	3.14036e-08	4.28664e-07
ENSG00000147649	MTDH	metadherin	-0.284086	3.15297e-08	4.29795e-07
ENSG00000054983	GALC	galactosylceramidase	-0.574701	3.15831e-08	4.29795e-07
ENSG00000163527	STT3B	STT3B, subunit of the oligosaccharyltransferase complex (catalytic)	-0.289284	3.15839e-08	4.29795e-07
ENSG00000179909	ZNF154	zinc finger protein 154	0.657959	3.16216e-08	4.29866e-07
ENSG00000170873	MTSS1	metastasis suppressor 1	2.54282	3.1771e-08	4.31453e-07	up
ENSG00000167779	IGFBP6	insulin-like growth factor binding protein 6	-0.376144	3.25252e-08	4.41242e-07
ENSG00000257642	RP11-474B16.1		1.81941	3.30409e-08	4.47778e-07	up
ENSG00000197496	SLC2A10	solute carrier family 2 (facilitated glucose transporter), member 10	-0.368272	3.31368e-08	4.48431e-07
ENSG00000056998	GYG2	glycogenin 2	-1.67614	3.31568e-08	4.48431e-07	down
ENSG00000132031	MATN3	matrilin 3	-0.981396	3.34534e-08	4.51766e-07
ENSG00000198663	C6orf89	chromosome 6 open reading frame 89	-0.348128	3.34718e-08	4.51766e-07
ENSG00000134882	UBAC2	UBA domain containing 2	-0.420836	3.35301e-08	4.52092e-07
ENSG00000112139	MDGA1	MAM domain containing glycosylphosphatidylinositol anchor 1	0.515834	3.3747e-08	4.54523e-07
ENSG00000169692	AGPAT2	1-acylglycerol-3-phosphate O-acyltransferase 2	-0.445786	3.37791e-08	4.54523e-07
ENSG00000215218	UBE2QL1	ubiquitin-conjugating enzyme E2Q family-like 1	-6.78327	3.43172e-08	4.61295e-07	down
ENSG00000180263	FGD6	FYVE, RhoGEF and PH domain containing 6	0.790072	3.43884e-08	4.61783e-07
ENSG00000125730	C3	complement component 3	-1.337	3.47697e-08	4.66429e-07	down
ENSG00000126790	L3HYPDH	L-3-hydroxyproline dehydratase (trans-)	-0.384085	3.51123e-08	4.70548e-07
ENSG00000151702	FLI1	Fli-1 proto-oncogene, ETS transcription factor	-0.598214	3.52956e-08	4.72526e-07
ENSG00000107317	PTGDS	prostaglandin D2 synthase 21kDa (brain)	-1.35735	3.5394e-08	4.73363e-07	down
ENSG00000178381	ZFAND2A	zinc finger, AN1-type domain 2A	-0.559471	3.54453e-08	4.73571e-07
ENSG00000107186	MPDZ	multiple PDZ domain protein	-0.377613	3.55023e-08	4.73854e-07
ENSG00000143870	PDIA6	protein disulfide isomerase family A, member 6	0.357013	3.60168e-08	4.80236e-07
ENSG00000133657	ATP13A3	ATPase type 13A3	0.448282	3.64287e-08	4.85239e-07
ENSG00000117399	CDC20	cell division cycle 20	0.761465	3.65556e-08	4.8644e-07
ENSG00000174804	FZD4	frizzled family receptor 4	-0.639007	3.69259e-08	4.90873e-07
ENSG00000012822	CALCOCO1	calcium binding and coiled-coil domain 1	-0.389701	3.70514e-08	4.92048e-07
ENSG00000107560	RAB11FIP2	RAB11 family interacting protein 2 (class I)	-0.349078	3.7117e-08	4.92352e-07
ENSG00000140044	JDP2	Jun dimerization protein 2	-0.497195	3.71488e-08	4.92352e-07
ENSG00000198483	ANKRD35	ankyrin repeat domain 35	-1.66991	3.73555e-08	4.94596e-07	down
ENSG00000117862	TXNDC12	thioredoxin domain containing 12 (endoplasmic reticulum)	-0.417615	3.74748e-08	4.95582e-07
ENSG00000137845	ADAM10	ADAM metallopeptidase domain 10	0.475947	3.75049e-08	4.95582e-07
ENSG00000143162	CREG1	cellular repressor of E1A-stimulated genes 1	-0.550283	3.81923e-08	5.04162e-07
ENSG00000156113	KCNMA1	potassium large conductance calcium-activated channel, subfamily M, alpha member 1	0.905026	3.83293e-08	5.05466e-07
ENSG00000136111	TBC1D4	TBC1 domain family, member 4	0.681408	3.84109e-08	5.05851e-07
ENSG00000070404	FSTL3	follistatin-like 3 (secreted glycoprotein)	-0.782126	3.84351e-08	5.05851e-07
ENSG00000144635	DYNC1LI1	dynein, cytoplasmic 1, light intermediate chain 1	0.411251	3.84735e-08	5.05855e-07
ENSG00000198805	PNP	purine nucleoside phosphorylase	0.694091	3.92384e-08	5.15399e-07
ENSG00000010322	NISCH	nischarin	-0.301908	3.94075e-08	5.17107e-07
ENSG00000143772	ITPKB	inositol-trisphosphate 3-kinase B	-0.941726	3.96126e-08	5.18828e-07
ENSG00000144278	GALNT13	UDP-N-acetyl-alpha-D-galactosamine:polypeptide N-acetylgalactosaminyltransferase 13 (GalNAc-T13)	-4.79753	3.96171e-08	5.18828e-07	down
ENSG00000197747	S100A10	S100 calcium binding protein A10	0.331822	4.03495e-08	5.27144e-07
ENSG00000186469	GNG2	guanine nucleotide binding protein (G protein), gamma 2	0.950039	4.03718e-08	5.27144e-07
ENSG00000117298	ECE1	endothelin converting enzyme 1	0.339083	4.03799e-08	5.27144e-07
ENSG00000108395	TRIM37	tripartite motif containing 37	0.362637	4.04116e-08	5.27144e-07
ENSG00000148730	EIF4EBP2	eukaryotic translation initiation factor 4E binding protein 2	-0.296698	4.0461e-08	5.27268e-07
ENSG00000125148	MT2A	metallothionein 2A	-0.420139	4.05297e-08	5.27644e-07
ENSG00000172915	NBEA	neurobeachin	-1.29271	4.07472e-08	5.29954e-07	down
ENSG00000111331	OAS3	2'-5'-oligoadenylate synthetase 3, 100kDa	1.61122	4.19259e-08	5.44358e-07	up
ENSG00000156466	GDF6	growth differentiation factor 6	-1.95822	4.1937e-08	5.44358e-07	down
ENSG00000215908	CROCCP2	ciliary rootlet coiled-coil, rootletin pseudogene 2	-0.58695	4.20435e-08	5.45205e-07
ENSG00000183044	ABAT	4-aminobutyrate aminotransferase	-0.879564	4.2342e-08	5.48538e-07
ENSG00000144218	AFF3	AF4/FMR2 family, member 3	0.608417	4.24639e-08	5.49541e-07
ENSG00000153790	C7orf31	chromosome 7 open reading frame 31	-1.30005	4.25507e-08	5.49541e-07	down
ENSG00000116604	MEF2D	myocyte enhancer factor 2D	-0.357516	4.25823e-08	5.49541e-07
ENSG00000103222	ABCC1	ATP-binding cassette, sub-family C (CFTR/MRP), member 1	-0.421956	4.25856e-08	5.49541e-07
ENSG00000115129	TP53I3	tumor protein p53 inducible protein 3	-0.429091	4.2729e-08	5.50854e-07
ENSG00000104093	DMXL2	Dmx-like 2	0.667066	4.32662e-08	5.57237e-07
ENSG00000102683	SGCG	sarcoglycan, gamma (35kDa dystrophin-associated glycoprotein)	-1.38991	4.33099e-08	5.57257e-07	down
ENSG00000153815	CMIP	c-Maf inducing protein	-0.35335	4.37064e-08	5.61812e-07
ENSG00000097021	ACOT7	acyl-CoA thioesterase 7	0.464849	4.38697e-08	5.62664e-07
ENSG00000183060	LYSMD4	LysM, putative peptidoglycan-binding, domain containing 4	0.629366	4.38826e-08	5.62664e-07
ENSG00000151414	NEK7	NIMA-related kinase 7	-0.400034	4.39003e-08	5.62664e-07
ENSG00000185813	PCYT2	phosphate cytidylyltransferase 2, ethanolamine	0.492057	4.40838e-08	5.64469e-07
ENSG00000102393	GLA	galactosidase, alpha	0.756946	4.43806e-08	5.67445e-07
ENSG00000185504	C17orf70	chromosome 17 open reading frame 70	-0.342817	4.4402e-08	5.67445e-07
ENSG00000237697	LINC00312	long intergenic non-protein coding RNA 312	-1.64998	4.46522e-08	5.70091e-07	down
ENSG00000272482	RP11-474O21.5		-2.08343	4.5846e-08	5.84769e-07	down
ENSG00000189129	PLAC9	placenta-specific 9	-0.481817	4.58944e-08	5.84822e-07
ENSG00000189159	HN1	hematological and neurological expressed 1	0.545733	4.59639e-08	5.85143e-07
ENSG00000177674	AGTRAP	angiotensin II receptor-associated protein	-0.610794	4.7073e-08	5.98687e-07
ENSG00000035862	TIMP2	TIMP metallopeptidase inhibitor 2	-0.370628	4.72093e-08	5.99843e-07
ENSG00000183486	MX2	myxovirus (influenza virus) resistance 2 (mouse)	-1.56377	4.76205e-08	6.04487e-07	down
ENSG00000099860	GADD45B	growth arrest and DNA-damage-inducible, beta	-0.815703	4.76761e-08	6.04613e-07
ENSG00000175040	CHST2	carbohydrate (N-acetylglucosamine-6-O) sulfotransferase 2	0.728947	4.77624e-08	6.05128e-07
ENSG00000163812	ZDHHC3	zinc finger, DHHC-type containing 3	0.356956	4.79303e-08	6.06674e-07
ENSG00000164402	SEPT8	septin 8	0.372486	4.82199e-08	6.09756e-07
ENSG00000113580	NR3C1	nuclear receptor subfamily 3, group C, member 1 (glucocorticoid receptor)	-0.337841	4.82698e-08	6.09804e-07
ENSG00000145390	USP53	ubiquitin specific peptidase 53	0.327599	4.98339e-08	6.28391e-07
ENSG00000138078	PREPL	prolyl endopeptidase-like	0.258673	4.98832e-08	6.28391e-07
ENSG00000120885	CLU	clusterin	-1.70685	4.98836e-08	6.28391e-07	down
ENSG00000188042	ARL4C	ADP-ribosylation factor-like 4C	0.822479	5.00994e-08	6.30509e-07
ENSG00000152137	HSPB8	heat shock 22kDa protein 8	-0.981737	5.03242e-08	6.32735e-07
ENSG00000112699	GMDS	GDP-mannose 4,6-dehydratase	0.633004	5.03966e-08	6.33044e-07
ENSG00000144354	CDCA7	cell division cycle associated 7	1.6069	5.18559e-08	6.50757e-07	up
ENSG00000142910	TINAGL1	tubulointerstitial nephritis antigen-like 1	1.51238	5.21104e-08	6.52816e-07	up
ENSG00000163249	CCNYL1	cyclin Y-like 1	0.533585	5.21187e-08	6.52816e-07
ENSG00000226278	PSPHP1	phosphoserine phosphatase pseudogene 1	8.52121	5.26549e-08	6.58908e-07	up
ENSG00000115419	GLS	glutaminase	-0.424577	5.33469e-08	6.66937e-07
ENSG00000230918	AC008063.2		-2.61079	5.3657e-08	6.7018e-07	down
ENSG00000152784	PRDM8	PR domain containing 8	0.922009	5.44385e-08	6.793e-07
ENSG00000089327	FXYD5	FXYD domain containing ion transport regulator 5	-0.388572	5.47986e-08	6.83149e-07
ENSG00000038427	VCAN	versican	-0.461626	5.49058e-08	6.8384e-07
ENSG00000142794	NBPF3	neuroblastoma breakpoint family, member 3	-0.796865	5.57008e-08	6.9309e-07
ENSG00000182179	UBA7	ubiquitin-like modifier activating enzyme 7	-0.392805	5.75517e-08	7.15448e-07
ENSG00000103381	CPPED1	calcineurin-like phosphoesterase domain containing 1	0.387732	5.79391e-08	7.19587e-07
ENSG00000138944	KIAA1644	KIAA1644	-1.00016	5.88541e-08	7.30265e-07	down
ENSG00000119280	C1orf198	chromosome 1 open reading frame 198	-0.355442	5.90847e-08	7.32439e-07
ENSG00000145736	GTF2H2	general transcription factor IIH, polypeptide 2, 44kDa	-2.59189	6.02818e-08	7.46579e-07	down
ENSG00000012232	EXTL3	exostosin-like glycosyltransferase 3	0.300129	6.04654e-08	7.48153e-07
ENSG00000165949	IFI27	interferon, alpha-inducible protein 27	-3.50348	6.06242e-08	7.49417e-07	down
ENSG00000168405	CMAHP	cytidine monophospho-N-acetylneuraminic acid hydroxylase, pseudogene	-0.603068	6.17418e-08	7.6252e-07
ENSG00000141150	RASL10B	RAS-like, family 10, member B	1.66888	6.19457e-08	7.64325e-07	up
ENSG00000165868	HSPA12A	heat shock 70kDa protein 12A	-0.501123	6.23326e-08	7.68382e-07
ENSG00000001084	GCLC	glutamate-cysteine ligase, catalytic subunit	0.470126	6.26946e-08	7.72124e-07
ENSG00000131504	DIAPH1	diaphanous-related formin 1	0.280952	6.2763e-08	7.72248e-07
ENSG00000176170	SPHK1	sphingosine kinase 1	-0.646621	6.40067e-08	7.86818e-07
ENSG00000159128	IFNGR2	interferon gamma receptor 2 (interferon gamma transducer 1)	-0.412297	6.4148e-08	7.87824e-07
ENSG00000100739	BDKRB1	bradykinin receptor B1	-1.36847	6.44475e-08	7.90768e-07	down
ENSG00000141448	GATA6	GATA binding protein 6	-1.4664	6.58395e-08	8.07098e-07	down
ENSG00000180198	RCC1	regulator of chromosome condensation 1	-0.318615	6.70695e-08	8.21415e-07
ENSG00000140479	PCSK6	proprotein convertase subtilisin/kexin type 6	-5.81951	6.74011e-08	8.24712e-07	down
ENSG00000273018	CTD-2303H24.2		-1.77281	6.78838e-08	8.29851e-07	down
ENSG00000072952	MRVI1	murine retrovirus integration site 1 homolog	0.84895	6.81557e-08	8.32406e-07
ENSG00000052795	FNIP2	folliculin interacting protein 2	-0.44088	6.89764e-08	8.41651e-07
ENSG00000137959	IFI44L	interferon-induced protein 44-like	-1.43263	7.11922e-08	8.67888e-07	down
ENSG00000157557	ETS2	v-ets avian erythroblastosis virus E26 oncogene homolog 2	0.81087	7.27674e-08	8.86275e-07
ENSG00000101665	SMAD7	SMAD family member 7	-0.717258	7.33172e-08	8.92149e-07
ENSG00000157483	MYO1E	myosin IE	-0.473815	7.35085e-08	8.93655e-07
ENSG00000141682	PMAIP1	phorbol-12-myristate-13-acetate-induced protein 1	0.687555	7.39386e-08	8.98058e-07
ENSG00000110446	SLC15A3	solute carrier family 15 (oligopeptide transporter), member 3	-0.797807	7.41467e-08	8.9976e-07
ENSG00000132170	PPARG	peroxisome proliferator-activated receptor gamma	1.80461	7.46681e-08	9.05257e-07	up
ENSG00000140391	TSPAN3	tetraspanin 3	-0.388443	7.53666e-08	9.12877e-07
ENSG00000175183	CSRP2	cysteine and glycine-rich protein 2	-0.74158	7.54347e-08	9.12877e-07
ENSG00000138821	SLC39A8	solute carrier family 39 (zinc transporter), member 8	-3.72161	7.55922e-08	9.13576e-07	down
ENSG00000166165	CKB	creatine kinase, brain	0.646732	7.56306e-08	9.13576e-07
ENSG00000153179	RASSF3	Ras association (RalGDS/AF-6) domain family member 3	0.486519	7.5795e-08	9.13916e-07
ENSG00000115415	STAT1	signal transducer and activator of transcription 1, 91kDa	0.366625	7.57969e-08	9.13916e-07
ENSG00000149218	ENDOD1	endonuclease domain containing 1	0.657718	7.61806e-08	9.17706e-07
ENSG00000161618	ALDH16A1	aldehyde dehydrogenase 16 family, member A1	0.479029	7.6367e-08	9.19114e-07
ENSG00000161381	PLXDC1	plexin domain containing 1	1.30807	7.68163e-08	9.23681e-07	up
ENSG00000196313	POM121	POM121 transmembrane nucleoporin	-0.359583	7.7445e-08	9.30395e-07
ENSG00000227220	RP11-69I8.3		-1.17422	7.76961e-08	9.32065e-07	down
ENSG00000178033	FAM26E	family with sequence similarity 26, member E	-0.495109	7.77249e-08	9.32065e-07
ENSG00000185880	TRIM69	tripartite motif containing 69	0.545691	7.85918e-08	9.41607e-07
ENSG00000103044	HAS3	hyaluronan synthase 3	1.10665	7.99101e-08	9.56535e-07	up
ENSG00000075945	KIFAP3	kinesin-associated protein 3	0.357418	8.13048e-08	9.72349e-07
ENSG00000225783	MIAT	myocardial infarction associated transcript (non-protein coding)	0.835245	8.13896e-08	9.72485e-07
ENSG00000141560	FN3KRP	fructosamine 3 kinase related protein	0.498581	8.18599e-08	9.77221e-07
ENSG00000196517	SLC6A9	solute carrier family 6 (neurotransmitter transporter, glycine), member 9	-0.325123	8.29768e-08	9.89661e-07
ENSG00000041880	PARP3	poly (ADP-ribose) polymerase family, member 3	-0.482012	8.35506e-08	9.95607e-07
ENSG00000087586	AURKA	aurora kinase A	0.829556	8.36403e-08	9.95779e-07
ENSG00000109667	SLC2A9	solute carrier family 2 (facilitated glucose transporter), member 9	-1.44501	8.40034e-08	9.99203e-07	down
ENSG00000168497	SDPR	serum deprivation response	0.528466	8.51193e-08	1.01157e-06
ENSG00000079462	PAFAH1B3	platelet-activating factor acetylhydrolase 1b, catalytic subunit 3 (29kDa)	0.952527	8.5681e-08	1.017e-06
ENSG00000140859	KIFC3	kinesin family member C3	-0.432998	8.57302e-08	1.017e-06
ENSG00000169908	TM4SF1	transmembrane 4 L six family member 1	1.92174	8.61663e-08	1.02126e-06	up
ENSG00000272975	CTC-297N7.11		-2.61735	8.76497e-08	1.03775e-06	down
ENSG00000052850	ALX4	ALX homeobox 4	5.00911	8.77152e-08	1.03775e-06	up
ENSG00000019549	SNAI2	snail family zinc finger 2	0.405952	8.78748e-08	1.03871e-06
ENSG00000146143	PRIM2	primase, DNA, polypeptide 2 (58kDa)	0.636646	8.79737e-08	1.03895e-06
ENSG00000168916	ZNF608	zinc finger protein 608	1.36394	8.8464e-08	1.04381e-06	up
ENSG00000127586	CHTF18	CTF18, chromosome transmission fidelity factor 18 homolog (S. cerevisiae)	0.544578	8.93823e-08	1.05371e-06
ENSG00000037637	FBXO42	F-box protein 42	-0.386995	9.1545e-08	1.07824e-06
ENSG00000186594	MIR22HG	MIR22 host gene (non-protein coding)	-0.485849	9.27846e-08	1.09187e-06
ENSG00000100139	MICALL1	MICAL-like 1	0.457359	9.3499e-08	1.0993e-06
ENSG00000005884	ITGA3	integrin, alpha 3 (antigen CD49C, alpha 3 subunit of VLA-3 receptor)	1.91668	9.446e-08	1.10961e-06	up
ENSG00000183770	FOXL2	forkhead box L2	-2.0084	9.52386e-08	1.11776e-06	down
ENSG00000100065	CARD10	caspase recruitment domain family, member 10	1.29374	9.58021e-08	1.12338e-06	up
ENSG00000026297	RNASET2	ribonuclease T2	0.577726	9.65002e-08	1.1298e-06
ENSG00000139200	PIANP	PILR alpha associated neural protein	1.288	9.65206e-08	1.1298e-06	up
ENSG00000134317	GRHL1	grainyhead-like 1 (Drosophila)	-1.4372	9.71679e-08	1.13637e-06	down
ENSG00000167315	ACAA2	acetyl-CoA acyltransferase 2	-0.328011	9.76938e-08	1.14152e-06
ENSG00000099822	HCN2	hyperpolarization activated cyclic nucleotide-gated potassium channel 2	0.84278	9.86862e-08	1.15209e-06
ENSG00000171552	BCL2L1	BCL2-like 1	0.295502	9.90645e-08	1.15549e-06
ENSG00000129680	MAP7D3	MAP7 domain containing 3	0.395454	9.9313e-08	1.15737e-06
ENSG00000120278	PLEKHG1	pleckstrin homology domain containing, family G (with RhoGef domain) member 1	-3.01697	9.96876e-08	1.16071e-06	down
ENSG00000116791	CRYZ	crystallin, zeta (quinone reductase)	0.454762	9.99191e-08	1.16238e-06
ENSG00000233251	AC007743.1		-1.6577	1.00437e-07	1.16738e-06	down
ENSG00000118418	HMGN3	high mobility group nucleosomal binding domain 3	0.664497	1.00775e-07	1.17028e-06
ENSG00000079691	LRRC16A	leucine rich repeat containing 16A	-0.487333	1.01102e-07	1.17305e-06
ENSG00000136379	ABHD17C	abhydrolase domain containing 17C	-0.459519	1.02155e-07	1.18423e-06
ENSG00000141753	IGFBP4	insulin-like growth factor binding protein 4	0.551095	1.02342e-07	1.18536e-06
ENSG00000128829	EIF2AK4	eukaryotic translation initiation factor 2 alpha kinase 4	0.301802	1.02565e-07	1.1869e-06
ENSG00000112773	FAM46A	family with sequence similarity 46, member A	0.499419	1.04709e-07	1.20994e-06
ENSG00000121060	TRIM25	tripartite motif containing 25	-0.481855	1.04739e-07	1.20994e-06
ENSG00000187068	C3orf70	chromosome 3 open reading frame 70	1.47129	1.05238e-07	1.21464e-06	up
ENSG00000223477	LINC00842	long intergenic non-protein coding RNA 842	-2.84711	1.05487e-07	1.21607e-06	down
ENSG00000187091	PLCD1	phospholipase C, delta 1	0.441424	1.05564e-07	1.21607e-06
ENSG00000228232	GAPDHP1	glyceraldehyde-3-phosphate dehydrogenase pseudogene 1	1.83127	1.05637e-07	1.21607e-06	up
ENSG00000187699	C2orf88	chromosome 2 open reading frame 88	-1.83259	1.06071e-07	1.22e-06	down
ENSG00000100626	GALNT16	UDP-N-acetyl-alpha-D-galactosamine:polypeptide N-acetylgalactosaminyltransferase 16	0.74677	1.0649e-07	1.22376e-06
ENSG00000115183	TANC1	tetratricopeptide repeat, ankyrin repeat and coiled-coil containing 1	0.301748	1.07146e-07	1.23022e-06
ENSG00000183496	MEX3B	mex-3 RNA binding family member B	1.22075	1.08344e-07	1.2429e-06	up
ENSG00000006118	TMEM132A	transmembrane protein 132A	0.420718	1.08545e-07	1.24413e-06
ENSG00000101955	SRPX	sushi-repeat containing protein, X-linked	0.358079	1.11674e-07	1.27888e-06
ENSG00000006740	ARHGAP44	Rho GTPase activating protein 44	1.64254	1.13342e-07	1.29686e-06	up
ENSG00000169851	PCDH7	protocadherin 7	-1.59553	1.13491e-07	1.29745e-06	down
ENSG00000184702	SEPT5	septin 5	0.485154	1.13683e-07	1.29852e-06
ENSG00000131899	LLGL1	lethal giant larvae homolog 1 (Drosophila)	0.341589	1.16086e-07	1.32483e-06
ENSG00000105255	FSD1	fibronectin type III and SPRY domain containing 1	0.922315	1.16857e-07	1.33247e-06
ENSG00000108219	TSPAN14	tetraspanin 14	0.41429	1.18403e-07	1.34893e-06
ENSG00000067141	NEO1	neogenin 1	0.298523	1.18677e-07	1.35089e-06
ENSG00000163431	LMOD1	leiomodin 1 (smooth muscle)	1.02533	1.19106e-07	1.35461e-06	up
ENSG00000177239	MAN1B1	mannosidase, alpha, class 1B, member 1	0.31876	1.19318e-07	1.35586e-06
ENSG00000145362	ANK2	ankyrin 2, neuronal	0.622773	1.20076e-07	1.3633e-06
ENSG00000120075	HOXB5	homeobox B5	-1.49355	1.202e-07	1.36354e-06	down
ENSG00000204580	DDR1	discoidin domain receptor tyrosine kinase 1	0.46048	1.21111e-07	1.37269e-06
ENSG00000168672	FAM84B	family with sequence similarity 84, member B	-1.36692	1.21959e-07	1.38112e-06	down
ENSG00000116199	FAM20B	family with sequence similarity 20, member B	-0.302894	1.2207e-07	1.3812e-06
ENSG00000171873	ADRA1D	adrenoceptor alpha 1D	1.39605	1.24673e-07	1.40945e-06	up
ENSG00000168394	TAP1	transporter 1, ATP-binding cassette, sub-family B (MDR/TAP)	0.438635	1.25556e-07	1.41738e-06
ENSG00000134259	NGF	nerve growth factor (beta polypeptide)	0.460423	1.25589e-07	1.41738e-06
ENSG00000186635	ARAP1	ArfGAP with RhoGAP domain, ankyrin repeat and PH domain 1	-0.259364	1.26828e-07	1.43014e-06
ENSG00000129422	MTUS1	microtubule associated tumor suppressor 1	-1.74631	1.27386e-07	1.43521e-06	down
ENSG00000253731	PCDHGA6	protocadherin gamma subfamily A, 6	-1.36354	1.29953e-07	1.46289e-06	down
ENSG00000039139	DNAH5	dynein, axonemal, heavy chain 5	1.0667	1.30615e-07	1.46884e-06	up
ENSG00000109881	CCDC34	coiled-coil domain containing 34	0.669034	1.30704e-07	1.46884e-06
ENSG00000186088	GSAP	gamma-secretase activating protein	-0.909898	1.31493e-07	1.47645e-06
ENSG00000156535	CD109	CD109 molecule	0.400475	1.32958e-07	1.49163e-06
ENSG00000064309	CDON	cell adhesion associated, oncogene regulated	-0.561422	1.33128e-07	1.49228e-06
ENSG00000172348	RCAN2	regulator of calcineurin 2	-0.443141	1.33335e-07	1.49333e-06
ENSG00000142303	ADAMTS10	ADAM metallopeptidase with thrombospondin type 1 motif, 10	-0.395583	1.33536e-07	1.49431e-06
ENSG00000184347	SLIT3	slit homolog 3 (Drosophila)	-0.369862	1.34105e-07	1.49941e-06
ENSG00000104368	PLAT	plasminogen activator, tissue	1.04628	1.3472e-07	1.50501e-06	up
ENSG00000125968	ID1	inhibitor of DNA binding 1, dominant negative helix-loop-helix protein	-2.83028	1.35163e-07	1.50869e-06	down
ENSG00000154258	ABCA9	ATP-binding cassette, sub-family A (ABC1), member 9	-1.77616	1.35774e-07	1.51423e-06	down
ENSG00000115844	DLX2	distal-less homeobox 2	1.56596	1.36456e-07	1.52055e-06	up
ENSG00000132780	NASP	nuclear autoantigenic sperm protein (histone-binding)	0.334627	1.37135e-07	1.52684e-06
ENSG00000004399	PLXND1	plexin D1	0.36183	1.38621e-07	1.54209e-06
ENSG00000159674	SPON2	spondin 2, extracellular matrix protein	0.833512	1.39099e-07	1.5461e-06
ENSG00000168398	BDKRB2	bradykinin receptor B2	-1.39536	1.39727e-07	1.55178e-06	down
ENSG00000166974	MAPRE2	microtubule-associated protein, RP/EB family, member 2	0.472112	1.40714e-07	1.56142e-06
ENSG00000035403	VCL	vinculin	0.527793	1.4089e-07	1.56207e-06
ENSG00000240859	AC093627.10		-1.40017	1.41312e-07	1.56302e-06	down
ENSG00000151067	CACNA1C	calcium channel, voltage-dependent, L type, alpha 1C subunit	-0.462256	1.41322e-07	1.56302e-06
ENSG00000164292	RHOBTB3	Rho-related BTB domain containing 3	-0.543519	1.4133e-07	1.56302e-06
ENSG00000178814	OPLAH	5-oxoprolinase (ATP-hydrolysing)	-0.52279	1.43418e-07	1.58479e-06
ENSG00000143545	RAB13	RAB13, member RAS oncogene family	0.278738	1.44358e-07	1.59384e-06
ENSG00000169750	RAC3	ras-related C3 botulinum toxin substrate 3 (rho family, small GTP binding protein Rac3)	0.998082	1.46455e-07	1.61565e-06
ENSG00000050344	NFE2L3	nuclear factor, erythroid 2-like 3	1.42791	1.48413e-07	1.63588e-06	up
ENSG00000172201	ID4	inhibitor of DNA binding 4, dominant negative helix-loop-helix protein	-1.37746	1.49325e-07	1.64456e-06	down
ENSG00000143126	CELSR2	cadherin, EGF LAG seven-pass G-type receptor 2	1.09293	1.49781e-07	1.64801e-06	up
ENSG00000108511	HOXB6	homeobox B6	-0.612397	1.49887e-07	1.64801e-06
ENSG00000180611	MB21D2	Mab-21 domain containing 2	0.609118	1.51413e-07	1.66341e-06
ENSG00000123358	NR4A1	nuclear receptor subfamily 4, group A, member 1	-2.68686	1.52401e-07	1.67287e-06	down
ENSG00000166402	TUB	tubby bipartite transcription factor	-0.324081	1.54064e-07	1.68972e-06
ENSG00000172985	SH3RF3	SH3 domain containing ring finger 3	0.501886	1.56202e-07	1.71175e-06
ENSG00000268894	PLCE1-AS1	PLCE1 antisense RNA 1	-1.99953	1.57977e-07	1.72977e-06	down
ENSG00000145780	FEM1C	fem-1 homolog c (C. elegans)	0.362633	1.61416e-07	1.76596e-06
ENSG00000184304	PRKD1	protein kinase D1	-0.354724	1.62218e-07	1.77327e-06
ENSG00000164307	ERAP1	endoplasmic reticulum aminopeptidase 1	0.295996	1.6242e-07	1.77402e-06
ENSG00000146918	NCAPG2	non-SMC condensin II complex, subunit G2	0.423061	1.6299e-07	1.77877e-06
ENSG00000167244	IGF2	insulin-like growth factor 2 (somatomedin A)	-0.700023	1.63353e-07	1.78126e-06
ENSG00000155511	GRIA1	glutamate receptor, ionotropic, AMPA 1	1.91629	1.64605e-07	1.79344e-06	up
ENSG00000272327	RP11-1002K11.1		-1.41877	1.6708e-07	1.81891e-06	down
ENSG00000182095	TNRC18	trinucleotide repeat containing 18	-0.342663	1.67227e-07	1.81901e-06
ENSG00000011465	DCN	decorin	-0.363074	1.69331e-07	1.84038e-06
ENSG00000182197	EXT1	exostosin glycosyltransferase 1	0.263715	1.7304e-07	1.87914e-06
ENSG00000229645	LINC00341	long intergenic non-protein coding RNA 341	0.959901	1.74282e-07	1.89108e-06
ENSG00000214357	NEURL1B	neuralized E3 ubiquitin protein ligase 1B	1.61921	1.75585e-07	1.90366e-06	up
ENSG00000151725	CENPU	centromere protein U	1.17598	1.76938e-07	1.91676e-06	up
ENSG00000144724	PTPRG	protein tyrosine phosphatase, receptor type, G	0.341705	1.77583e-07	1.92217e-06
ENSG00000163644	PPM1K	protein phosphatase, Mg2+/Mn2+ dependent, 1K	0.532351	1.79847e-07	1.94505e-06
ENSG00000183943	PRKX	protein kinase, X-linked	0.522485	1.79991e-07	1.94505e-06
ENSG00000121068	TBX2	T-box 2	0.846585	1.81813e-07	1.96313e-06
ENSG00000183722	LHFP	lipoma HMGIC fusion partner	0.292025	1.82972e-07	1.97403e-06
ENSG00000132465	IGJ	immunoglobulin J polypeptide, linker protein for immunoglobulin alpha and mu polypeptides	-1.44852	1.8354e-07	1.97855e-06	down
ENSG00000182636	NDN	necdin, melanoma antigen (MAGE) family member	-0.498542	1.84568e-07	1.98801e-06
ENSG00000180398	MCFD2	multiple coagulation factor deficiency 2	-0.355417	1.84905e-07	1.99003e-06
ENSG00000169926	KLF13	Kruppel-like factor 13	-0.396882	1.87614e-07	2.01754e-06
ENSG00000163513	TGFBR2	transforming growth factor, beta receptor II (70/80kDa)	-0.407931	1.87773e-07	2.01761e-06
ENSG00000103034	NDRG4	NDRG family member 4	1.11052	1.88571e-07	2.02453e-06	up
ENSG00000136999	NOV	nephroblastoma overexpressed	0.81107	1.88866e-07	2.02487e-06
ENSG00000197757	HOXC6	homeobox C6	-0.44677	1.88908e-07	2.02487e-06
ENSG00000168615	ADAM9	ADAM metallopeptidase domain 9	0.264443	1.90384e-07	2.03903e-06
ENSG00000124496	TRERF1	transcriptional regulating factor 1	0.507756	1.90972e-07	2.04368e-06
ENSG00000158966	CACHD1	cache domain containing 1	-0.435987	1.91162e-07	2.04406e-06
ENSG00000183696	UPP1	uridine phosphorylase 1	0.389247	1.94804e-07	2.08132e-06
ENSG00000158186	MRAS	muscle RAS oncogene homolog	-0.493495	1.9568e-07	2.08899e-06
ENSG00000148358	GPR107	G protein-coupled receptor 107	-0.271532	1.96058e-07	2.09134e-06
ENSG00000111913	FAM65B	family with sequence similarity 65, member B	-0.746708	1.97196e-07	2.10179e-06
ENSG00000221869	CEBPD	CCAAT/enhancer binding protein (C/EBP), delta	-1.0687	1.9739e-07	2.10215e-06	down
ENSG00000159388	BTG2	BTG family, member 2	1.20422	1.99028e-07	2.1179e-06	up
ENSG00000165806	CASP7	caspase 7, apoptosis-related cysteine peptidase	0.399787	2.00907e-07	2.13617e-06
ENSG00000141441	GAREM	GRB2 associated, regulator of MAPK1	1.1127	2.01689e-07	2.14276e-06	up
ENSG00000249992	TMEM158	transmembrane protein 158 (gene/pseudogene)	0.992154	2.03384e-07	2.15904e-06
ENSG00000103978	TMEM87A	transmembrane protein 87A	-0.373327	2.03563e-07	2.15921e-06
ENSG00000128872	TMOD2	tropomodulin 2 (neuronal)	0.478615	2.05483e-07	2.17783e-06
ENSG00000168710	AHCYL1	adenosylhomocysteinase-like 1	-0.248162	2.11039e-07	2.23492e-06
ENSG00000171310	CHST11	carbohydrate (chondroitin 4) sulfotransferase 11	-0.862724	2.11219e-07	2.23503e-06
ENSG00000130779	CLIP1	CAP-GLY domain containing linker protein 1	-0.330321	2.11625e-07	2.23754e-06
ENSG00000136830	FAM129B	family with sequence similarity 129, member B	0.316699	2.13937e-07	2.26018e-06
ENSG00000160886	LY6K	lymphocyte antigen 6 complex, locus K	0.929941	2.15419e-07	2.27402e-06
ENSG00000149968	MMP3	matrix metallopeptidase 3 (stromelysin 1, progelatinase)	-0.937633	2.17638e-07	2.29562e-06
ENSG00000198887	SMC5	structural maintenance of chromosomes 5	0.263722	2.19567e-07	2.31411e-06
ENSG00000255103	KIAA0754	KIAA0754	-0.682427	2.19908e-07	2.31586e-06
ENSG00000153956	CACNA2D1	calcium channel, voltage-dependent, alpha 2/delta subunit 1	0.397569	2.20089e-07	2.31593e-06
ENSG00000174332	GLIS1	GLIS family zinc finger 1	0.94112	2.22057e-07	2.33436e-06
ENSG00000129682	FGF13	fibroblast growth factor 13	-4.07055	2.22194e-07	2.33436e-06	down
ENSG00000186481	ANKRD20A5P	ankyrin repeat domain 20 family, member A5, pseudogene	-2.89531	2.29335e-07	2.40747e-06	down
ENSG00000156453	PCDH1	protocadherin 1	2.0358	2.29637e-07	2.40873e-06	up
ENSG00000109061	MYH1	myosin, heavy chain 1, skeletal muscle, adult	-4.01993	2.32818e-07	2.44016e-06	down
ENSG00000151693	ASAP2	ArfGAP with SH3 domain, ankyrin repeat and PH domain 2	0.262992	2.36875e-07	2.48072e-06
ENSG00000136002	ARHGEF4	Rho guanine nucleotide exchange factor (GEF) 4	-0.711076	2.38909e-07	2.50004e-06
ENSG00000165359	DDX26B	DEAD/H (Asp-Glu-Ala-Asp/His) box polypeptide 26B	-0.822188	2.4081e-07	2.51794e-06
ENSG00000185920	PTCH1	patched 1	-0.63856	2.41171e-07	2.51973e-06
ENSG00000134516	DOCK2	dedicator of cytokinesis 2	1.39835	2.41892e-07	2.52526e-06	up
ENSG00000144583	MARCH4	membrane-associated ring finger (C3HC4) 4, E3 ubiquitin protein ligase	-0.379004	2.44181e-07	2.54648e-06
ENSG00000126822	PLEKHG3	pleckstrin homology domain containing, family G (with RhoGef domain) member 3	0.53257	2.44309e-07	2.54648e-06
ENSG00000164253	WDR41	WD repeat domain 41	-0.279182	2.45376e-07	2.55558e-06
ENSG00000121552	CSTA	cystatin A (stefin A)	-2.77805	2.46259e-07	2.55951e-06	down
ENSG00000261888	AC144831.1		-0.33871	2.46276e-07	2.55951e-06
ENSG00000109062	SLC9A3R1	solute carrier family 9, subfamily A (NHE3, cation proton antiporter 3), member 3 regulator 1	0.564116	2.46334e-07	2.55951e-06
ENSG00000145495	MARCH6	membrane-associated ring finger (C3HC4) 6, E3 ubiquitin protein ligase	-0.280748	2.46751e-07	2.56184e-06
ENSG00000002746	HECW1	HECT, C2 and WW domain containing E3 ubiquitin protein ligase 1	-1.03279	2.50791e-07	2.60173e-06	down
ENSG00000120915	EPHX2	epoxide hydrolase 2, cytoplasmic	-1.61507	2.52778e-07	2.6203e-06	down
ENSG00000103647	CORO2B	coronin, actin binding protein, 2B	0.519434	2.56857e-07	2.66049e-06
ENSG00000074370	ATP2A3	ATPase, Ca++ transporting, ubiquitous	-1.80235	2.5866e-07	2.67707e-06	down
ENSG00000161692	DBF4B	DBF4 homolog B (S. cerevisiae)	0.765182	2.60976e-07	2.69893e-06
ENSG00000162337	LRP5	low density lipoprotein receptor-related protein 5	0.371691	2.61194e-07	2.69907e-06
ENSG00000204131	NHSL2	NHS-like 2	0.84419	2.61623e-07	2.7014e-06
ENSG00000128298	BAIAP2L2	BAI1-associated protein 2-like 2	-1.43304	2.62887e-07	2.71233e-06	down
ENSG00000125848	FLRT3	fibronectin leucine rich transmembrane protein 3	-2.11108	2.64235e-07	2.72411e-06	down
ENSG00000187653	TMSB4XP8	thymosin beta 4, X-linked pseudogene 8	0.610333	2.66857e-07	2.749e-06
ENSG00000104497	SNX16	sorting nexin 16	0.648551	2.67174e-07	2.75013e-06
ENSG00000117868	ESYT2	extended synaptotagmin-like protein 2	-0.268443	2.67649e-07	2.75287e-06
ENSG00000051180	RAD51	RAD51 recombinase	0.717111	2.69039e-07	2.76501e-06
ENSG00000160013	PTGIR	prostaglandin I2 (prostacyclin) receptor (IP)	0.486095	2.69505e-07	2.76766e-06
ENSG00000092010	PSME1	proteasome (prosome, macropain) activator subunit 1 (PA28 alpha)	0.337661	2.70778e-07	2.77857e-06
ENSG00000213058	RP4-765C7.2		4.19591	2.72996e-07	2.79916e-06	up
ENSG00000134775	FHOD3	formin homology 2 domain containing 3	-1.08582	2.73347e-07	2.79947e-06	down
ENSG00000164506	STXBP5	syntaxin binding protein 5 (tomosyn)	-0.290111	2.73449e-07	2.79947e-06
ENSG00000151640	DPYSL4	dihydropyrimidinase-like 4	-0.717231	2.74311e-07	2.80612e-06
ENSG00000122643	NT5C3A	5'-nucleotidase, cytosolic IIIA	-0.39984	2.74902e-07	2.80999e-06
ENSG00000092068	SLC7A8	solute carrier family 7 (amino acid transporter light chain, L system), member 8	-0.720729	2.78782e-07	2.84709e-06
ENSG00000100580	TMED8	transmembrane emp24 protein transport domain containing 8	0.36787	2.78962e-07	2.84709e-06
ENSG00000174564	IL20RB	interleukin 20 receptor beta	-0.866393	2.83057e-07	2.88666e-06
ENSG00000148737	TCF7L2	transcription factor 7-like 2 (T-cell specific, HMG-box)	-0.698	2.84349e-07	2.8976e-06
ENSG00000174437	ATP2A2	ATPase, Ca++ transporting, cardiac muscle, slow twitch 2	-0.279002	2.85588e-07	2.90799e-06
ENSG00000164111	ANXA5	annexin A5	-0.356169	2.87214e-07	2.92229e-06
ENSG00000002016	RAD52	RAD52 homolog (S. cerevisiae)	0.514482	2.88014e-07	2.92818e-06
ENSG00000206262	C3orf72	chromosome 3 open reading frame 72	-2.20968	2.89435e-07	2.94036e-06	down
ENSG00000157110	RBPMS	RNA binding protein with multiple splicing	0.465986	2.89825e-07	2.94207e-06
ENSG00000168811	IL12A	interleukin 12A (natural killer cell stimulatory factor 1, cytotoxic lymphocyte maturation factor 1, p35)	1.39513	2.91763e-07	2.95947e-06	up
ENSG00000196588	MKL1	megakaryoblastic leukemia (translocation) 1	-0.25316	2.92719e-07	2.9669e-06
ENSG00000088854	C20orf194	chromosome 20 open reading frame 194	0.295283	2.94131e-07	2.97833e-06
ENSG00000133424	LARGE	like-glycosyltransferase	-0.496643	2.94298e-07	2.97833e-06
ENSG00000090339	ICAM1	intercellular adhesion molecule 1	0.464077	2.97105e-07	3.00444e-06
ENSG00000103257	SLC7A5	solute carrier family 7 (amino acid transporter light chain, L system), member 5	0.449567	2.97646e-07	3.00762e-06
ENSG00000183283	DAZAP2	DAZ associated protein 2	-0.328103	2.99126e-07	3.02026e-06
ENSG00000167747	C19orf48	chromosome 19 open reading frame 48	0.476123	3.00131e-07	3.02809e-06
ENSG00000125037	EMC3	ER membrane protein complex subunit 3	-0.315223	3.00821e-07	3.03275e-06
ENSG00000166770	ZNF667-AS1	ZNF667 antisense RNA 1 (head to head)	-0.485927	3.01199e-07	3.03425e-06
ENSG00000033867	SLC4A7	solute carrier family 4, sodium bicarbonate cotransporter, member 7	0.422577	3.02258e-07	3.0412e-06
ENSG00000171522	PTGER4	prostaglandin E receptor 4 (subtype EP4)	1.25848	3.0235e-07	3.0412e-06	up
ENSG00000104856	RELB	v-rel avian reticuloendotheliosis viral oncogene homolog B	0.47501	3.0362e-07	3.05166e-06
ENSG00000140931	CMTM3	CKLF-like MARVEL transmembrane domain containing 3	-0.385803	3.07042e-07	3.0837e-06
ENSG00000162702	ZNF281	zinc finger protein 281	-0.598916	3.09851e-07	3.10956e-06
ENSG00000167900	TK1	thymidine kinase 1, soluble	0.737089	3.13473e-07	3.14353e-06
ENSG00000108960	MMD	monocyte to macrophage differentiation-associated	1.01341	3.1871e-07	3.19362e-06	up
ENSG00000159216	RUNX1	runt-related transcription factor 1	-0.875172	3.20708e-07	3.2102e-06
ENSG00000110987	BCL7A	B-cell CLL/lymphoma 7A	0.683913	3.2085e-07	3.2102e-06
ENSG00000138756	BMP2K	BMP2 inducible kinase	0.267711	3.23716e-07	3.23642e-06
ENSG00000175029	CTBP2	C-terminal binding protein 2	0.250064	3.24812e-07	3.24493e-06
ENSG00000136770	DNAJC1	DnaJ (Hsp40) homolog, subfamily C, member 1	-0.432087	3.26289e-07	3.25723e-06
ENSG00000131773	KHDRBS3	KH domain containing, RNA binding, signal transduction associated 3	-0.657182	3.2948e-07	3.2866e-06
ENSG00000266010	GATA6-AS1	GATA6 antisense RNA 1 (head to head)	-1.351	3.30557e-07	3.29328e-06	down
ENSG00000048471	SNX29	sorting nexin 29	-0.409544	3.30648e-07	3.29328e-06
ENSG00000101605	MYOM1	myomesin 1	-1.63338	3.31587e-07	3.30015e-06	down
ENSG00000125354	SEPT6	septin 6	-0.369918	3.33184e-07	3.31355e-06
ENSG00000116062	MSH6	mutS homolog 6	0.286485	3.36077e-07	3.33981e-06
ENSG00000177030	DEAF1	DEAF1 transcription factor	-0.363729	3.36569e-07	3.34219e-06
ENSG00000197822	OCLN	occludin	1.95872	3.38883e-07	3.36265e-06	up
ENSG00000163430	FSTL1	follistatin-like 1	-0.283935	3.39617e-07	3.3674e-06
ENSG00000166432	ZMAT1	zinc finger, matrin-type 1	1.51057	3.42319e-07	3.39165e-06	up
ENSG00000135272	MDFIC	MyoD family inhibitor domain containing	-0.644482	3.42612e-07	3.39201e-06
ENSG00000075826	SEC31B	SEC31 homolog B (S. cerevisiae)	-0.611195	3.43488e-07	3.39814e-06
ENSG00000158470	B4GALT5	UDP-Gal:betaGlcNAc beta 1,4- galactosyltransferase, polypeptide 5	-0.44835	3.44633e-07	3.40692e-06
ENSG00000176046	NUPR1	nuclear protein, transcriptional regulator, 1	-0.369609	3.4585e-07	3.41639e-06
ENSG00000121671	CRY2	cryptochrome 2 (photolyase-like)	-0.332908	3.46331e-07	3.4186e-06
ENSG00000080493	SLC4A4	solute carrier family 4 (sodium bicarbonate cotransporter), member 4	-0.479906	3.46961e-07	3.42226e-06
ENSG00000173068	BNC2	basonuclin 2	-0.526292	3.48118e-07	3.43111e-06
ENSG00000144749	LRIG1	leucine-rich repeats and immunoglobulin-like domains 1	0.429052	3.51814e-07	3.46496e-06
ENSG00000167767	KRT80	keratin 80	-1.03554	3.54272e-07	3.48657e-06	down
ENSG00000106785	TRIM14	tripartite motif containing 14	-0.602377	3.57821e-07	3.51887e-06
ENSG00000130449	ZSWIM6	zinc finger, SWIM-type containing 6	-0.43876	3.58133e-07	3.51887e-06
ENSG00000129667	RHBDF2	rhomboid 5 homolog 2 (Drosophila)	0.949655	3.58352e-07	3.51887e-06
ENSG00000147251	DOCK11	dedicator of cytokinesis 11	-0.357671	3.59068e-07	3.52329e-06
ENSG00000223485	RP11-417E7.1		-1.23751	3.61128e-07	3.54087e-06	down
ENSG00000172403	SYNPO2	synaptopodin 2	-0.31927	3.63746e-07	3.5639e-06
ENSG00000219481	NBPF1	neuroblastoma breakpoint family, member 1	-0.408892	3.66019e-07	3.58092e-06
ENSG00000256268	RP11-221N13.3		1.70635	3.66025e-07	3.58092e-06	up
ENSG00000174807	CD248	CD248 molecule, endosialin	0.402646	3.68063e-07	3.5982e-06
ENSG00000121210	KIAA0922	KIAA0922	0.481596	3.7328e-07	3.64493e-06
ENSG00000167775	CD320	CD320 molecule	0.303275	3.73394e-07	3.64493e-06
ENSG00000101236	RNF24	ring finger protein 24	-0.394285	3.74761e-07	3.65557e-06
ENSG00000091844	RGS17	regulator of G-protein signaling 17	1.41859	3.76974e-07	3.67445e-06	up
ENSG00000153162	BMP6	bone morphogenetic protein 6	-0.594715	3.7737e-07	3.6756e-06
ENSG00000241978	AKAP2	A kinase (PRKA) anchor protein 2	-0.72079	3.7827e-07	3.68111e-06
ENSG00000121753	BAI2	brain-specific angiogenesis inhibitor 2	0.496205	3.78492e-07	3.68111e-06
ENSG00000070018	LRP6	low density lipoprotein receptor-related protein 6	0.430558	3.79986e-07	3.69293e-06
ENSG00000142197	DOPEY2	dopey family member 2	0.533762	3.80906e-07	3.69915e-06
ENSG00000173530	TNFRSF10D	tumor necrosis factor receptor superfamily, member 10d, decoy with truncated death domain	0.45456	3.82086e-07	3.70788e-06
ENSG00000155660	PDIA4	protein disulfide isomerase family A, member 4	0.309601	3.82712e-07	3.71124e-06
ENSG00000153029	MR1	major histocompatibility complex, class I-related	-0.398488	3.8896e-07	3.76907e-06
ENSG00000067167	TRAM1	translocation associated membrane protein 1	-0.257297	3.8995e-07	3.77589e-06
ENSG00000149115	TNKS1BP1	tankyrase 1 binding protein 1, 182kDa	-0.312981	3.92048e-07	3.79343e-06
ENSG00000017427	IGF1	insulin-like growth factor 1 (somatomedin C)	-3.4011	3.92822e-07	3.79815e-06	down
ENSG00000189221	MAOA	monoamine oxidase A	-2.59647	3.93979e-07	3.80655e-06	down
ENSG00000054654	SYNE2	spectrin repeat containing, nuclear envelope 2	1.37942	3.95102e-07	3.81461e-06	up
ENSG00000167693	NXN	nucleoredoxin	0.552035	3.98178e-07	3.8415e-06
ENSG00000272198	RP11-309G3.3		0.93219	4.00255e-07	3.85578e-06
ENSG00000164684	ZNF704	zinc finger protein 704	-2.66131	4.00349e-07	3.85578e-06	down
ENSG00000204362	RP11-380J14.1		1.14778	4.00686e-07	3.85578e-06	up
ENSG00000180155	LYNX1	Ly6/neurotoxin 1	-0.617075	4.00824e-07	3.85578e-06
ENSG00000128645	HOXD1	homeobox D1	1.21086	4.01476e-07	3.85924e-06	up
ENSG00000149582	TMEM25	transmembrane protein 25	0.84052	4.05187e-07	3.89209e-06
ENSG00000165092	ALDH1A1	aldehyde dehydrogenase 1 family, member A1	-2.96061	4.05936e-07	3.89646e-06	down
ENSG00000106049	HIBADH	3-hydroxyisobutyrate dehydrogenase	-0.293881	4.10036e-07	3.93296e-06
ENSG00000105185	PDCD5	programmed cell death 5	0.322638	4.15761e-07	3.98498e-06
ENSG00000111799	COL12A1	collagen, type XII, alpha 1	-0.494806	4.19965e-07	4.02236e-06
ENSG00000167543	TP53I13	tumor protein p53 inducible protein 13	0.289682	4.23245e-07	4.05084e-06
ENSG00000135437	RDH5	retinol dehydrogenase 5 (11-cis/9-cis)	1.20632	4.24269e-07	4.05771e-06	up
ENSG00000236624	CCDC163P	coiled-coil domain containing 163, pseudogene	1.31077	4.24846e-07	4.06028e-06	up
ENSG00000010818	HIVEP2	human immunodeficiency virus type I enhancer binding protein 2	-0.343924	4.25549e-07	4.06407e-06
ENSG00000149591	TAGLN	transgelin	0.754113	4.26606e-07	4.07122e-06
ENSG00000187391	MAGI2	membrane associated guanylate kinase, WW and PDZ domain containing 2	-0.707063	4.27606e-07	4.07782e-06
ENSG00000102699	PARP4	poly (ADP-ribose) polymerase family, member 4	-0.285723	4.29768e-07	4.09549e-06
ENSG00000197063	MAFG	v-maf avian musculoaponeurotic fibrosarcoma oncogene homolog G	-0.405495	4.32337e-07	4.11701e-06
ENSG00000117586	TNFSF4	tumor necrosis factor (ligand) superfamily, member 4	0.578914	4.34725e-07	4.13677e-06
ENSG00000177283	FZD8	frizzled family receptor 8	-1.13669	4.37948e-07	4.16444e-06	down
ENSG00000175727	MLXIP	MLX interacting protein	-0.327727	4.39423e-07	4.17547e-06
ENSG00000123643	SLC36A1	solute carrier family 36 (proton/amino acid symporter), member 1	-0.383658	4.40389e-07	4.18164e-06
ENSG00000090565	RAB11FIP3	RAB11 family interacting protein 3 (class II)	-0.320558	4.42699e-07	4.20056e-06
ENSG00000142871	CYR61	cysteine-rich, angiogenic inducer, 61	-0.79818	4.43435e-07	4.20452e-06
ENSG00000225968	ELFN1	extracellular leucine-rich repeat and fibronectin type III domain containing 1	0.771795	4.45e-07	4.21634e-06
ENSG00000105559	PLEKHA4	pleckstrin homology domain containing, family A (phosphoinositide binding specific) member 4	0.559427	4.47822e-07	4.24004e-06
ENSG00000187514	PTMA	prothymosin, alpha	0.252315	4.51452e-07	4.27135e-06
ENSG00000139218	SCAF11	SR-related CTD-associated factor 11	-0.299977	4.53629e-07	4.28888e-06
ENSG00000144802	NFKBIZ	nuclear factor of kappa light polypeptide gene enhancer in B-cells inhibitor, zeta	-1.67787	4.54877e-07	4.29465e-06	down
ENSG00000120708	TGFBI	transforming growth factor, beta-induced, 68kDa	0.603089	4.54888e-07	4.29465e-06
ENSG00000178719	GRINA	glutamate receptor, ionotropic, N-methyl D-aspartate-associated protein 1 (glutamate binding)	-0.306215	4.5701e-07	4.31161e-06
ENSG00000198087	CD2AP	CD2-associated protein	0.381917	4.58958e-07	4.3269e-06
ENSG00000196549	MME	membrane metallo-endopeptidase	-0.705977	4.5948e-07	4.32873e-06
ENSG00000134824	FADS2	fatty acid desaturase 2	0.40004	4.64764e-07	4.3754e-06
ENSG00000084444	KIAA1467	KIAA1467	-0.665157	4.66105e-07	4.3849e-06
ENSG00000006062	MAP3K14	mitogen-activated protein kinase kinase kinase 14	0.573981	4.69425e-07	4.413e-06
ENSG00000188015	S100A3	S100 calcium binding protein A3	0.704831	4.72261e-07	4.4365e-06
ENSG00000087589	CASS4	Cas scaffolding protein family member 4	1.07371	4.74207e-07	4.45162e-06	up
ENSG00000114126	TFDP2	transcription factor Dp-2 (E2F dimerization partner 2)	-0.399511	4.78042e-07	4.48444e-06
ENSG00000174791	RIN1	Ras and Rab interactor 1	0.300224	4.80914e-07	4.50819e-06
ENSG00000167553	TUBA1C	tubulin, alpha 1c	0.331905	4.81901e-07	4.51424e-06
ENSG00000188342	GTF2F2	general transcription factor IIF, polypeptide 2, 30kDa	0.428733	4.84379e-07	4.53239e-06
ENSG00000158163	DZIP1L	DAZ interacting zinc finger protein 1-like	-0.497459	4.84524e-07	4.53239e-06
ENSG00000175455	CCDC14	coiled-coil domain containing 14	0.524641	4.85543e-07	4.53871e-06
ENSG00000198925	ATG9A	autophagy related 9A	-0.278364	4.89499e-07	4.57246e-06
ENSG00000107819	SFXN3	sideroflexin 3	-0.262136	4.94092e-07	4.61211e-06
ENSG00000163171	CDC42EP3	CDC42 effector protein (Rho GTPase binding) 3	0.283893	4.95214e-07	4.61932e-06
ENSG00000113273	ARSB	arylsulfatase B	-0.58007	4.97228e-07	4.63484e-06
ENSG00000104043	ATP8B4	ATPase, class I, type 8B, member 4	-1.52065	4.98694e-07	4.64523e-06	down
ENSG00000248334	WHAMMP2	WAS protein homolog associated with actin, golgi membranes and microtubules pseudogene 2	-0.884174	4.99095e-07	4.64569e-06
ENSG00000148400	NOTCH1	notch 1	0.813841	5.03461e-07	4.67798e-06
ENSG00000211459	MT-RNR1	mitochondrially encoded 12S RNA	0.497137	5.03799e-07	4.67798e-06
ENSG00000161791	FMNL3	formin-like 3	0.449954	5.03835e-07	4.67798e-06
ENSG00000132561	MATN2	matrilin 2	0.559974	5.03979e-07	4.67798e-06
ENSG00000185532	PRKG1	protein kinase, cGMP-dependent, type I	0.332557	5.06184e-07	4.69516e-06
ENSG00000132205	EMILIN2	elastin microfibril interfacer 2	1.44539	5.06872e-07	4.69824e-06	up
ENSG00000087510	TFAP2C	transcription factor AP-2 gamma (activating enhancer binding protein 2 gamma)	-0.630469	5.0865e-07	4.71142e-06
ENSG00000105989	WNT2	wingless-type MMTV integration site family member 2	-2.24801	5.10185e-07	4.72039e-06	down
ENSG00000188112	C6orf132	chromosome 6 open reading frame 132	-0.406664	5.10392e-07	4.72039e-06
ENSG00000112096	SOD2	superoxide dismutase 2, mitochondrial	0.433508	5.10689e-07	4.72039e-06
ENSG00000163412	EIF4E3	eukaryotic translation initiation factor 4E family member 3	-0.590579	5.1166e-07	4.72607e-06
ENSG00000076770	MBNL3	muscleblind-like splicing regulator 3	1.2635	5.14582e-07	4.74829e-06	up
ENSG00000087266	SH3BP2	SH3-domain binding protein 2	0.374519	5.14784e-07	4.74829e-06
ENSG00000165476	REEP3	receptor accessory protein 3	0.290191	5.16435e-07	4.7602e-06
ENSG00000042286	AIFM2	apoptosis-inducing factor, mitochondrion-associated, 2	-0.421231	5.22256e-07	4.8105e-06
ENSG00000144791	LIMD1	LIM domains containing 1	0.456038	5.26643e-07	4.84754e-06
ENSG00000198373	WWP2	WW domain containing E3 ubiquitin protein ligase 2	0.294587	5.30245e-07	4.8773e-06
ENSG00000141510	TP53	tumor protein p53	0.29041	5.31731e-07	4.88757e-06
ENSG00000236824	BCYRN1	brain cytoplasmic RNA 1	0.472485	5.32944e-07	4.89269e-06
ENSG00000080189	SLC35C2	solute carrier family 35 (GDP-fucose transporter), member C2	-0.33095	5.33029e-07	4.89269e-06
ENSG00000213186	TRIM59	tripartite motif containing 59	0.436331	5.34437e-07	4.90222e-06
ENSG00000173744	AGFG1	ArfGAP with FG repeats 1	-0.393317	5.36013e-07	4.91326e-06
ENSG00000176697	BDNF	brain-derived neurotrophic factor	-0.462824	5.3882e-07	4.93557e-06
ENSG00000114948	ADAM23	ADAM metallopeptidase domain 23	1.10043	5.45129e-07	4.98991e-06	up
ENSG00000107863	ARHGAP21	Rho GTPase activating protein 21	-0.622453	5.4677e-07	5.00147e-06
ENSG00000136026	CKAP4	cytoskeleton-associated protein 4	0.386589	5.47248e-07	5.00238e-06
ENSG00000133627	ACTR3B	ARP3 actin-related protein 3 homolog B (yeast)	0.538017	5.54573e-07	5.06584e-06
ENSG00000178685	PARP10	poly (ADP-ribose) polymerase family, member 10	-0.322343	5.57927e-07	5.09296e-06
ENSG00000130844	ZNF331	zinc finger protein 331	-0.43249	5.58838e-07	5.09776e-06
ENSG00000160218	TRAPPC10	trafficking protein particle complex 10	-0.310967	5.60734e-07	5.11153e-06
ENSG00000111252	SH2B3	SH2B adaptor protein 3	0.31804	5.64676e-07	5.14392e-06
ENSG00000133789	SWAP70	SWAP switching B-cell complex 70kDa subunit	-0.252208	5.6643e-07	5.15617e-06
ENSG00000135111	TBX3	T-box 3	0.301187	5.66801e-07	5.15617e-06
ENSG00000198901	PRC1	protein regulator of cytokinesis 1	0.581629	5.67219e-07	5.15643e-06
ENSG00000162849	KIF26B	kinesin family member 26B	0.510777	5.75904e-07	5.23178e-06
ENSG00000144355	DLX1	distal-less homeobox 1	0.910035	5.78143e-07	5.24852e-06
ENSG00000125733	TRIP10	thyroid hormone receptor interactor 10	-0.293676	5.79367e-07	5.25602e-06
ENSG00000151292	CSNK1G3	casein kinase 1, gamma 3	-0.372196	5.81095e-07	5.26809e-06
ENSG00000108840	HDAC5	histone deacetylase 5	-0.368983	5.83296e-07	5.28442e-06
ENSG00000198355	PIM3	pim-3 oncogene	0.688212	5.87697e-07	5.32065e-06
ENSG00000101096	NFATC2	nuclear factor of activated T-cells, cytoplasmic, calcineurin-dependent 2	1.84604	5.88483e-07	5.32412e-06	up
ENSG00000166068	SPRED1	sprouty-related, EVH1 domain containing 1	0.344135	5.90202e-07	5.33603e-06
ENSG00000182010	RTKN2	rhotekin 2	1.32946	5.95141e-07	5.377e-06	up
ENSG00000177096	FAM109B	family with sequence similarity 109, member B	-0.312296	5.98768e-07	5.40608e-06
ENSG00000108175	ZMIZ1	zinc finger, MIZ-type containing 1	-0.265855	6.03828e-07	5.44805e-06
ENSG00000213190	MLLT11	myeloid/lymphoid or mixed-lineage leukemia (trithorax homolog, Drosophila); translocated to, 11	0.856095	6.08843e-07	5.48955e-06
ENSG00000204174	NPY4R	neuropeptide Y receptor Y4	-4.30202	6.13294e-07	5.52591e-06	down
ENSG00000101194	SLC17A9	solute carrier family 17 (vesicular nucleotide transporter), member 9	-0.73004	6.17817e-07	5.56288e-06
ENSG00000143515	ATP8B2	ATPase, aminophospholipid transporter, class I, type 8B, member 2	-0.249854	6.21625e-07	5.59335e-06
ENSG00000132824	SERINC3	serine incorporator 3	-0.246615	6.25353e-07	5.62307e-06
ENSG00000168621	GDNF	glial cell derived neurotrophic factor	-0.748191	6.3003e-07	5.66128e-06
ENSG00000131188	PRR7	proline rich 7 (synaptic)	0.735333	6.35069e-07	5.69934e-06
ENSG00000163491	NEK10	NIMA-related kinase 10	0.978667	6.35127e-07	5.69934e-06
ENSG00000117620	SLC35A3	solute carrier family 35 (UDP-N-acetylglucosamine (UDP-GlcNAc) transporter), member A3	-0.329962	6.37963e-07	5.71867e-06
ENSG00000124570	SERPINB6	serpin peptidase inhibitor, clade B (ovalbumin), member 6	0.258357	6.38146e-07	5.71867e-06
ENSG00000136783	NIPSNAP3A	nipsnap homolog 3A (C. elegans)	-0.36562	6.43851e-07	5.76589e-06
ENSG00000176438	SYNE3	spectrin repeat containing, nuclear envelope family member 3	0.720733	6.49222e-07	5.81005e-06
ENSG00000164106	SCRG1	stimulator of chondrogenesis 1	0.902631	6.57672e-07	5.8817e-06
ENSG00000120889	TNFRSF10B	tumor necrosis factor receptor superfamily, member 10b	0.280996	6.62966e-07	5.92504e-06
ENSG00000123143	PKN1	protein kinase N1	-0.318178	6.64421e-07	5.93403e-06
ENSG00000166803	KIAA0101	KIAA0101	0.822437	6.76647e-07	6.03914e-06
ENSG00000164107	HAND2	heart and neural crest derivatives expressed 2	0.869089	6.86285e-07	6.12103e-06
ENSG00000119866	BCL11A	B-cell CLL/lymphoma 11A (zinc finger protein)	1.09879	6.87378e-07	6.12665e-06	up
ENSG00000230373	GOLGA6L5P	golgin A6 family-like 5, pseudogene	-1.04114	6.90318e-07	6.14668e-06	down
ENSG00000198597	ZNF536	zinc finger protein 536	-1.60447	6.90554e-07	6.14668e-06	down
ENSG00000091640	SPAG7	sperm associated antigen 7	0.269523	6.91758e-07	6.15325e-06
ENSG00000154874	CCDC144B	coiled-coil domain containing 144B (pseudogene)	-1.09422	6.93708e-07	6.16645e-06	down
ENSG00000253953	PCDHGB4	protocadherin gamma subfamily B, 4	0.694447	6.97551e-07	6.19644e-06
ENSG00000033627	ATP6V0A1	ATPase, H+ transporting, lysosomal V0 subunit a1	0.29876	6.98557e-07	6.20122e-06
ENSG00000140443	IGF1R	insulin-like growth factor 1 receptor	-0.324648	7.04735e-07	6.25156e-06
ENSG00000065328	MCM10	minichromosome maintenance complex component 10	0.847656	7.05174e-07	6.25156e-06
ENSG00000151320	AKAP6	A kinase (PRKA) anchor protein 6	2.00859	7.09144e-07	6.28255e-06	up
ENSG00000164647	STEAP1	six transmembrane epithelial antigen of the prostate 1	-0.568188	7.12413e-07	6.30729e-06
ENSG00000145348	TBCK	TBC1 domain containing kinase	-0.358459	7.13466e-07	6.31239e-06
ENSG00000075275	CELSR1	cadherin, EGF LAG seven-pass G-type receptor 1	-1.06922	7.22974e-07	6.38878e-06	down
ENSG00000090971	NAT14	N-acetyltransferase 14 (GCN5-related, putative)	0.390383	7.23319e-07	6.38878e-06
ENSG00000171724	VAT1L	vesicle amine transport 1-like	-2.09741	7.2355e-07	6.38878e-06	down
ENSG00000104047	DTWD1	DTW domain containing 1	-0.518718	7.40013e-07	6.52979e-06
ENSG00000094975	SUCO	SUN domain containing ossification factor	0.357531	7.41418e-07	6.53782e-06
ENSG00000149380	P4HA3	prolyl 4-hydroxylase, alpha polypeptide III	-0.684644	7.41935e-07	6.53802e-06
ENSG00000145555	MYO10	myosin X	0.242403	7.4373e-07	6.54948e-06
ENSG00000130176	CNN1	calponin 1, basic, smooth muscle	0.762663	7.44872e-07	6.55517e-06
ENSG00000204525	HLA-C	major histocompatibility complex, class I, C	-0.372871	7.45616e-07	6.55736e-06
ENSG00000139146	FAM60A	family with sequence similarity 60, member A	0.897742	7.52471e-07	6.61325e-06
ENSG00000080823	MOK	MOK protein kinase	1.23887	7.56978e-07	6.64844e-06	up
ENSG00000134294	SLC38A2	solute carrier family 38, member 2	-0.421905	7.57826e-07	6.64853e-06
ENSG00000197646	PDCD1LG2	programmed cell death 1 ligand 2	0.634874	7.57993e-07	6.64853e-06
ENSG00000166546	BEAN1	brain expressed, associated with NEDD4, 1	-1.27007	7.72473e-07	6.77104e-06	down
ENSG00000140526	ABHD2	abhydrolase domain containing 2	0.284378	7.84973e-07	6.87605e-06
ENSG00000150967	ABCB9	ATP-binding cassette, sub-family B (MDR/TAP), member 9	0.593311	7.86513e-07	6.88498e-06
ENSG00000169592	INO80E	INO80 complex subunit E	0.41048	7.87512e-07	6.88686e-06
ENSG00000028203	VEZT	vezatin, adherens junctions transmembrane protein	0.303415	7.87768e-07	6.88686e-06
ENSG00000136492	BRIP1	BRCA1 interacting protein C-terminal helicase 1	0.761395	7.88993e-07	6.89288e-06
ENSG00000072201	LNX1	ligand of numb-protein X 1, E3 ubiquitin protein ligase	-0.973753	7.89745e-07	6.89288e-06
ENSG00000156675	RAB11FIP1	RAB11 family interacting protein 1 (class I)	0.939938	7.90021e-07	6.89288e-06
ENSG00000169255	B3GALNT1	beta-1,3-N-acetylgalactosaminyltransferase 1 (globoside blood group)	-0.426358	7.92644e-07	6.91121e-06
ENSG00000120899	PTK2B	protein tyrosine kinase 2 beta	-0.997224	8.03211e-07	6.99873e-06
ENSG00000107731	UNC5B	unc-5 homolog B (C. elegans)	0.396359	8.09784e-07	7.05136e-06
ENSG00000203724	C1orf53	chromosome 1 open reading frame 53	0.77382	8.11171e-07	7.05879e-06
ENSG00000205336	GPR56	G protein-coupled receptor 56	-0.945935	8.14e-07	7.07875e-06
ENSG00000170425	ADORA2B	adenosine A2b receptor	0.828189	8.17848e-07	7.10754e-06
ENSG00000047932	GOPC	golgi-associated PDZ and coiled-coil motif containing	0.237951	8.28308e-07	7.19353e-06
ENSG00000123505	AMD1	adenosylmethionine decarboxylase 1	0.320543	8.2883e-07	7.19353e-06
ENSG00000182175	RGMA	repulsive guidance molecule family member a	-0.954231	8.31635e-07	7.21314e-06
ENSG00000126947	ARMCX1	armadillo repeat containing, X-linked 1	0.360448	8.3497e-07	7.23732e-06
ENSG00000198039	ZNF273	zinc finger protein 273	-1.24992	8.35944e-07	7.24102e-06	down
ENSG00000103148	NPRL3	nitrogen permease regulator-like 3 (S. cerevisiae)	-0.384642	8.49087e-07	7.35005e-06
ENSG00000259673	IQCH-AS1	IQCH antisense RNA 1	-1.18858	8.51043e-07	7.36216e-06	down
ENSG00000117724	CENPF	centromere protein F, 350/400kDa	0.731505	8.52933e-07	7.37369e-06
ENSG00000203668	CHML	choroideremia-like (Rab escort protein 2)	0.428153	8.6473e-07	7.47079e-06
ENSG00000134905	CARS2	cysteinyl-tRNA synthetase 2, mitochondrial (putative)	-0.291345	8.66617e-07	7.48221e-06
ENSG00000164754	RAD21	RAD21 homolog (S. pombe)	-0.556683	8.7921e-07	7.58598e-06
ENSG00000175224	ATG13	autophagy related 13	-0.27801	8.80532e-07	7.59243e-06
ENSG00000182985	CADM1	cell adhesion molecule 1	-0.526803	8.86582e-07	7.63962e-06
ENSG00000154277	UCHL1	ubiquitin carboxyl-terminal esterase L1 (ubiquitin thiolesterase)	0.556627	8.87196e-07	7.63994e-06
ENSG00000128590	DNAJB9	DnaJ (Hsp40) homolog, subfamily B, member 9	-0.324184	8.89485e-07	7.65467e-06
ENSG00000088325	TPX2	TPX2, microtubule-associated	0.730103	8.92734e-07	7.67763e-06
ENSG00000119917	IFIT3	interferon-induced protein with tetratricopeptide repeats 3	0.729695	8.95012e-07	7.69222e-06
ENSG00000120896	SORBS3	sorbin and SH3 domain containing 3	0.259631	9.00174e-07	7.73156e-06
ENSG00000148848	ADAM12	ADAM metallopeptidase domain 12	-0.566014	9.01421e-07	7.73725e-06
ENSG00000233927	RPS28	ribosomal protein S28	0.320348	9.04279e-07	7.75674e-06
ENSG00000189223	PAX8-AS1	PAX8 antisense RNA 1	-1.41949	9.12518e-07	7.82234e-06	down
ENSG00000165097	KDM1B	lysine (K)-specific demethylase 1B	0.27725	9.23501e-07	7.91136e-06
ENSG00000184979	USP18	ubiquitin specific peptidase 18	-0.920122	9.2545e-07	7.9184e-06
ENSG00000124225	PMEPA1	prostate transmembrane protein, androgen induced 1	-0.646731	9.2552e-07	7.9184e-06
ENSG00000173757	STAT5B	signal transducer and activator of transcription 5B	-0.315105	9.26281e-07	7.9198e-06
ENSG00000180340	FZD2	frizzled family receptor 2	0.472827	9.30055e-07	7.94693e-06
ENSG00000131697	NPHP4	nephronophthisis 4	-0.479424	9.31996e-07	7.95836e-06
ENSG00000118855	MFSD1	major facilitator superfamily domain containing 1	-0.315244	9.3714e-07	7.99713e-06
ENSG00000085999	RAD54L	RAD54-like (S. cerevisiae)	0.854485	9.37864e-07	7.99815e-06
ENSG00000154642	C21orf91	chromosome 21 open reading frame 91	0.424781	9.48055e-07	8.07984e-06
ENSG00000155816	FMN2	formin 2	-0.394678	9.63616e-07	8.20718e-06
ENSG00000137872	SEMA6D	sema domain, transmembrane domain (TM), and cytoplasmic domain, (semaphorin) 6D	1.01135	9.64786e-07	8.21186e-06	up
ENSG00000154265	ABCA5	ATP-binding cassette, sub-family A (ABC1), member 5	-0.444471	9.67452e-07	8.22724e-06
ENSG00000114861	FOXP1	forkhead box P1	-0.362128	9.67837e-07	8.22724e-06
ENSG00000107438	PDLIM1	PDZ and LIM domain 1	0.503191	9.6927e-07	8.23413e-06
ENSG00000188647	PTAR1	protein prenyltransferase alpha subunit repeat containing 1	0.298384	9.73332e-07	8.26333e-06
ENSG00000090530	LEPREL1	leprecan-like 1	0.620122	9.76548e-07	8.28531e-06
ENSG00000164604	GPR85	G protein-coupled receptor 85	-1.1838	9.8546e-07	8.35556e-06	down
ENSG00000131370	SH3BP5	SH3-domain binding protein 5 (BTK-associated)	-0.658564	9.93558e-07	8.41883e-06
ENSG00000172824	CES4A	carboxylesterase 4A	-0.833134	1.00004e-06	8.46832e-06
ENSG00000186283	TOR3A	torsin family 3, member A	0.326639	1.00517e-06	8.50633e-06
ENSG00000029153	ARNTL2	aryl hydrocarbon receptor nuclear translocator-like 2	0.459327	1.00596e-06	8.50753e-06
ENSG00000160072	ATAD3B	ATPase family, AAA domain containing 3B	-0.33892	1.00696e-06	8.5106e-06
ENSG00000132326	PER2	period circadian clock 2	-0.547884	1.01326e-06	8.55011e-06
ENSG00000123427	METTL21B	methyltransferase like 21B	-0.485586	1.01365e-06	8.55011e-06
ENSG00000129128	SPCS3	signal peptidase complex subunit 3 homolog (S. cerevisiae)	0.218135	1.01421e-06	8.55011e-06
ENSG00000272695	GAS6-AS2	GAS6 antisense RNA 2 (head to head)	-0.303322	1.01422e-06	8.55011e-06
ENSG00000158856	DMTN	dematin actin binding protein	-1.38097	1.01924e-06	8.58032e-06	down
ENSG00000168140	VASN	vasorin	-0.282258	1.01966e-06	8.58032e-06
ENSG00000134369	NAV1	neuron navigator 1	-0.376351	1.01975e-06	8.58032e-06
ENSG00000160703	NLRX1	NLR family member X1	-0.26253	1.0213e-06	8.5879e-06
ENSG00000170624	SGCD	sarcoglycan, delta (35kDa dystrophin-associated glycoprotein)	-0.378597	1.02663e-06	8.62723e-06
ENSG00000154144	TBRG1	transforming growth factor beta regulator 1	-0.264295	1.02752e-06	8.62924e-06
ENSG00000102172	SMS	spermine synthase	0.337005	1.04163e-06	8.74215e-06
ENSG00000107282	APBA1	amyloid beta (A4) precursor protein-binding, family A, member 1	0.727594	1.05128e-06	8.81753e-06
ENSG00000012660	ELOVL5	ELOVL fatty acid elongase 5	-0.302632	1.05878e-06	8.87484e-06
ENSG00000167074	TEF	thyrotrophic embryonic factor	-0.511907	1.07208e-06	8.98066e-06
ENSG00000152268	SPON1	spondin 1, extracellular matrix protein	-4.7667	1.07561e-06	9.00447e-06	down
ENSG00000115963	RND3	Rho family GTPase 3	0.302372	1.07705e-06	9.01082e-06
ENSG00000152495	CAMK4	calcium/calmodulin-dependent protein kinase IV	1.57975	1.07997e-06	9.02955e-06	up
ENSG00000271361	HTATSF1P2	HIV-1 Tat specific factor 1 pseudogene 2	0.811507	1.08376e-06	9.05096e-06
ENSG00000155755	TMEM237	transmembrane protein 237	0.314382	1.0839e-06	9.05096e-06
ENSG00000135723	FHOD1	formin homology 2 domain containing 1	0.613185	1.08968e-06	9.09353e-06
ENSG00000144810	COL8A1	collagen, type VIII, alpha 1	0.81163	1.09558e-06	9.13697e-06
ENSG00000273038	RP11-479G22.8		0.708286	1.09992e-06	9.16541e-06
ENSG00000237523	LINC00857	long intergenic non-protein coding RNA 857	-1.40961	1.10074e-06	9.16541e-06	down
ENSG00000138778	CENPE	centromere protein E, 312kDa	0.685719	1.10107e-06	9.16541e-06
ENSG00000136436	CALCOCO2	calcium binding and coiled-coil domain 2	-0.257509	1.10362e-06	9.18087e-06
ENSG00000163462	TRIM46	tripartite motif containing 46	0.713229	1.11002e-06	9.22827e-06
ENSG00000119986	AVPI1	arginine vasopressin-induced 1	-0.555643	1.11604e-06	9.27255e-06
ENSG00000110427	KIAA1549L	KIAA1549-like	-0.633069	1.11984e-06	9.29828e-06
ENSG00000123684	LPGAT1	lysophosphatidylglycerol acyltransferase 1	-0.255822	1.12196e-06	9.31004e-06
ENSG00000114738	MAPKAPK3	mitogen-activated protein kinase-activated protein kinase 3	0.291984	1.13722e-06	9.43072e-06
ENSG00000100612	DHRS7	dehydrogenase/reductase (SDR family) member 7	-0.343857	1.1397e-06	9.4454e-06
ENSG00000088367	EPB41L1	erythrocyte membrane protein band 4.1-like 1	-0.335141	1.15247e-06	9.54525e-06
ENSG00000128203	ASPHD2	aspartate beta-hydroxylase domain containing 2	-0.65781	1.15481e-06	9.55866e-06
ENSG00000186660	ZFP91	ZFP91 zinc finger protein	-0.234148	1.15679e-06	9.56683e-06
ENSG00000121152	NCAPH	non-SMC condensin I complex, subunit H	0.873439	1.15725e-06	9.56683e-06
ENSG00000117519	CNN3	calponin 3, acidic	-0.304465	1.15831e-06	9.56963e-06
ENSG00000140836	ZFHX3	zinc finger homeobox 3	0.597616	1.17052e-06	9.66443e-06
ENSG00000068305	MEF2A	myocyte enhancer factor 2A	0.320445	1.17265e-06	9.67602e-06
ENSG00000010704	HFE	hemochromatosis	-0.424961	1.17786e-06	9.71292e-06
ENSG00000184792	OSBP2	oxysterol binding protein 2	1.10955	1.18379e-06	9.75495e-06	up
ENSG00000127954	STEAP4	STEAP family member 4	-2.77264	1.18443e-06	9.75495e-06	down
ENSG00000076513	ANKRD13A	ankyrin repeat domain 13A	-0.216906	1.19262e-06	9.81631e-06
ENSG00000112186	CAP2	CAP, adenylate cyclase-associated protein, 2 (yeast)	0.492158	1.19514e-06	9.83092e-06
ENSG00000117155	SSX2IP	synovial sarcoma, X breakpoint 2 interacting protein	0.572323	1.20089e-06	9.87207e-06
ENSG00000073008	PVR	poliovirus receptor	-0.387026	1.21008e-06	9.94142e-06
ENSG00000159200	RCAN1	regulator of calcineurin 1	0.376921	1.22803e-06	1.00827e-05
ENSG00000143158	MPC2	mitochondrial pyruvate carrier 2	-0.398824	1.24402e-06	1.02076e-05
ENSG00000115414	FN1	fibronectin 1	-0.430144	1.24797e-06	1.02337e-05
ENSG00000133104	SPG20	spastic paraplegia 20 (Troyer syndrome)	-0.235374	1.2631e-06	1.03513e-05
ENSG00000185745	IFIT1	interferon-induced protein with tetratricopeptide repeats 1	-0.546503	1.26712e-06	1.03778e-05
ENSG00000262209	PCDHGB3	protocadherin gamma subfamily B, 3	-0.808842	1.26825e-06	1.03807e-05
ENSG00000113805	CNTN3	contactin 3 (plasmacytoma associated)	-0.27415	1.26941e-06	1.03837e-05
ENSG00000188130	MAPK12	mitogen-activated protein kinase 12	0.309914	1.2804e-06	1.04671e-05
ENSG00000119969	HELLS	helicase, lymphoid-specific	0.804053	1.28998e-06	1.0539e-05
ENSG00000183762	KREMEN1	kringle containing transmembrane protein 1	0.370641	1.29852e-06	1.06022e-05
ENSG00000091651	ORC6	origin recognition complex, subunit 6	0.799046	1.3178e-06	1.07529e-05
ENSG00000067191	CACNB1	calcium channel, voltage-dependent, beta 1 subunit	0.37015	1.32455e-06	1.08014e-05
ENSG00000108381	ASPA	aspartoacylase	-1.87153	1.34873e-06	1.09918e-05	down
ENSG00000258947	TUBB3	Tubulin beta-3 chain	0.807526	1.36127e-06	1.10872e-05
ENSG00000103512	NOMO1	NODAL modulator 1	0.325608	1.38486e-06	1.12723e-05
ENSG00000066629	EML1	echinoderm microtubule associated protein like 1	0.469781	1.3861e-06	1.12755e-05
ENSG00000172061	LRRC15	leucine rich repeat containing 15	-0.404904	1.38822e-06	1.12858e-05
ENSG00000136235	GPNMB	glycoprotein (transmembrane) nmb	0.294559	1.40241e-06	1.13942e-05
ENSG00000171940	ZNF217	zinc finger protein 217	0.246181	1.40347e-06	1.13958e-05
ENSG00000196632	WNK3	WNK lysine deficient protein kinase 3	1.57395	1.41785e-06	1.15001e-05	up
ENSG00000115977	AAK1	AP2 associated kinase 1	0.398371	1.41806e-06	1.15001e-05
ENSG00000120217	CD274	CD274 molecule	1.33729	1.41953e-06	1.1505e-05	up
ENSG00000186871	ERCC6L	excision repair cross-complementing rodent repair deficiency, complementation group 6-like	0.937249	1.43564e-06	1.16284e-05
ENSG00000156471	PTDSS1	phosphatidylserine synthase 1	-0.288034	1.43659e-06	1.1629e-05
ENSG00000111859	NEDD9	neural precursor cell expressed, developmentally down-regulated 9	-0.314338	1.44036e-06	1.16455e-05
ENSG00000166963	MAP1A	microtubule-associated protein 1A	0.298991	1.44039e-06	1.16455e-05
ENSG00000163536	SERPINI1	serpin peptidase inhibitor, clade I (neuroserpin), member 1	1.3515	1.45202e-06	1.17324e-05	up
ENSG00000108654	DDX5	DEAD (Asp-Glu-Ala-Asp) box helicase 5	-0.243174	1.45873e-06	1.17793e-05
ENSG00000135956	TMEM127	transmembrane protein 127	-0.297321	1.46948e-06	1.18589e-05
ENSG00000003137	CYP26B1	cytochrome P450, family 26, subfamily B, polypeptide 1	-1.31129	1.47219e-06	1.18736e-05	down
ENSG00000149557	FEZ1	fasciculation and elongation protein zeta 1 (zygin I)	-0.392599	1.47953e-06	1.19255e-05
ENSG00000119227	PIGZ	phosphatidylinositol glycan anchor biosynthesis, class Z	-0.456953	1.48112e-06	1.1931e-05
ENSG00000143398	PIP5K1A	phosphatidylinositol-4-phosphate 5-kinase, type I, alpha	-0.400924	1.48412e-06	1.19479e-05
ENSG00000162552	WNT4	wingless-type MMTV integration site family, member 4	-0.959889	1.49383e-06	1.2017e-05
ENSG00000173917	HOXB2	homeobox B2	-0.525829	1.49451e-06	1.2017e-05
ENSG00000178882	FAM101A	family with sequence similarity 101, member A	-0.805145	1.49659e-06	1.20263e-05
ENSG00000165304	MELK	maternal embryonic leucine zipper kinase	0.499902	1.49788e-06	1.20294e-05
ENSG00000148218	ALAD	aminolevulinate dehydratase	-0.269998	1.50743e-06	1.20988e-05
ENSG00000074047	GLI2	GLI family zinc finger 2	0.277889	1.51019e-06	1.21082e-05
ENSG00000148057	IDNK	idnK, gluconokinase homolog (E. coli)	-0.802301	1.51044e-06	1.21082e-05
ENSG00000166813	KIF7	kinesin family member 7	-0.373215	1.52523e-06	1.22194e-05
ENSG00000250303	RP11-356J5.12		-0.635882	1.53181e-06	1.22646e-05
ENSG00000143641	GALNT2	UDP-N-acetyl-alpha-D-galactosamine:polypeptide N-acetylgalactosaminyltransferase 2 (GalNAc-T2)	0.241261	1.5363e-06	1.22932e-05
ENSG00000025708	TYMP	thymidine phosphorylase	-0.457744	1.53856e-06	1.23039e-05
ENSG00000184254	ALDH1A3	aldehyde dehydrogenase 1 family, member A3	-1.53938	1.54492e-06	1.23465e-05	down
ENSG00000140718	FTO	fat mass and obesity associated	-0.295588	1.54576e-06	1.23465e-05
ENSG00000087111	PIGS	phosphatidylinositol glycan anchor biosynthesis, class S	0.378737	1.55067e-06	1.23782e-05
ENSG00000102878	HSF4	heat shock transcription factor 4	-0.870214	1.55557e-06	1.24099e-05
ENSG00000113460	BRIX1	BRX1, biogenesis of ribosomes, homolog (S. cerevisiae)	-0.470921	1.56131e-06	1.24481e-05
ENSG00000101871	MID1	midline 1 (Opitz/BBB syndrome)	-0.48448	1.56318e-06	1.24555e-05
ENSG00000006451	RALA	v-ral simian leukemia viral oncogene homolog A (ras related)	0.2812	1.56569e-06	1.2468e-05
ENSG00000164045	CDC25A	cell division cycle 25A	0.858867	1.57586e-06	1.25414e-05
ENSG00000255112	CHMP1B	charged multivesicular body protein 1B	-0.296516	1.57795e-06	1.25505e-05
ENSG00000125170	DOK4	docking protein 4	-0.362088	1.58702e-06	1.26151e-05
ENSG00000197894	ADH5	alcohol dehydrogenase 5 (class III), chi polypeptide	-0.254638	1.59801e-06	1.26948e-05
ENSG00000169220	RGS14	regulator of G-protein signaling 14	0.884425	1.60471e-06	1.27404e-05
ENSG00000204054	LINC00963	long intergenic non-protein coding RNA 963	-0.406806	1.60938e-06	1.27633e-05
ENSG00000082458	DLG3	discs, large homolog 3 (Drosophila)	0.45628	1.60952e-06	1.27633e-05
ENSG00000013573	DDX11	DEAD/H (Asp-Glu-Ala-Asp/His) box helicase 11	0.575115	1.61239e-06	1.27783e-05
ENSG00000107984	DKK1	dickkopf WNT signaling pathway inhibitor 1	0.41628	1.61772e-06	1.28032e-05
ENSG00000170681	MURC	muscle-related coiled-coil protein	0.869871	1.61843e-06	1.28032e-05
ENSG00000079739	PGM1	phosphoglucomutase 1	-0.351488	1.61886e-06	1.28032e-05
ENSG00000136274	NACAD	NAC alpha domain containing	0.608537	1.6194e-06	1.28032e-05
ENSG00000108106	UBE2S	ubiquitin-conjugating enzyme E2S	0.359152	1.62213e-06	1.28172e-05
ENSG00000154839	SKA1	spindle and kinetochore associated complex subunit 1	1.02739	1.6375e-06	1.29309e-05	up
ENSG00000185989	RASA3	RAS p21 protein activator 3	-0.284051	1.63939e-06	1.29381e-05
ENSG00000173918	C1QTNF1	C1q and tumor necrosis factor related protein 1	0.521651	1.64325e-06	1.29608e-05
ENSG00000143367	TUFT1	tuftelin 1	-0.491065	1.64612e-06	1.29757e-05
ENSG00000229619	MBNL1-AS1	MBNL1 antisense RNA 1	0.374317	1.65008e-06	1.29992e-05
ENSG00000148824	MTG1	mitochondrial ribosome-associated GTPase 1	0.581965	1.65208e-06	1.3002e-05
ENSG00000011028	MRC2	mannose receptor, C type 2	-0.310183	1.65241e-06	1.3002e-05
ENSG00000160957	RECQL4	RecQ protein-like 4	0.531548	1.66081e-06	1.30577e-05
ENSG00000167371	PRRT2	proline-rich transmembrane protein 2	0.804193	1.66146e-06	1.30577e-05
ENSG00000123146	CD97	CD97 molecule	0.620772	1.66794e-06	1.31009e-05
ENSG00000166025	AMOTL1	angiomotin like 1	0.239873	1.66935e-06	1.31041e-05
ENSG00000176915	ANKLE2	ankyrin repeat and LEM domain containing 2	-0.240798	1.67927e-06	1.31716e-05
ENSG00000167526	RPL13	ribosomal protein L13	-0.288508	1.67993e-06	1.31716e-05
ENSG00000166734	CASC4	cancer susceptibility candidate 4	-0.275723	1.68202e-06	1.31801e-05
ENSG00000197728	RPS26	ribosomal protein S26	-0.327809	1.69683e-06	1.32883e-05
ENSG00000143771	CNIH4	cornichon family AMPA receptor auxiliary protein 4	-0.282211	1.69791e-06	1.32889e-05
ENSG00000105968	H2AFV	H2A histone family, member V	-0.254222	1.70537e-06	1.33394e-05
ENSG00000124214	STAU1	staufen double-stranded RNA binding protein 1	-0.213909	1.70869e-06	1.33574e-05
ENSG00000130988	RGN	regucalcin	-0.890306	1.71393e-06	1.33905e-05
ENSG00000167535	CACNB3	calcium channel, voltage-dependent, beta 3 subunit	0.376642	1.72719e-06	1.34862e-05
ENSG00000139083	ETV6	ets variant 6	-0.311064	1.73423e-06	1.35331e-05
ENSG00000105767	CADM4	cell adhesion molecule 4	-1.0114	1.73864e-06	1.35595e-05	down
ENSG00000107745	MICU1	mitochondrial calcium uptake 1	-0.247303	1.74013e-06	1.35632e-05
ENSG00000246430	LINC00968	long intergenic non-protein coding RNA 968	-0.579332	1.76804e-06	1.37726e-05
ENSG00000137166	FOXP4	forkhead box P4	-0.345648	1.80138e-06	1.4024e-05
ENSG00000139645	ANKRD52	ankyrin repeat domain 52	0.243442	1.81003e-06	1.40831e-05
ENSG00000141934	PPAP2C	phosphatidic acid phosphatase type 2C	2.96082	1.81761e-06	1.41338e-05	up
ENSG00000127951	FGL2	fibrinogen-like 2	-1.83924	1.82056e-06	1.41484e-05	down
ENSG00000157613	CREB3L1	cAMP responsive element binding protein 3-like 1	0.244347	1.82289e-06	1.41582e-05
ENSG00000100092	SH3BP1	SH3-domain binding protein 1	0.566379	1.83722e-06	1.42493e-05
ENSG00000169607	CKAP2L	cytoskeleton associated protein 2-like	0.912271	1.83774e-06	1.42493e-05
ENSG00000152284	TCF7L1	transcription factor 7-like 1 (T-cell specific, HMG-box)	0.676594	1.83797e-06	1.42493e-05
ENSG00000182319	SGK223	Tyrosine-protein kinase SgK223	-0.843863	1.83894e-06	1.42493e-05
ENSG00000137460	FHDC1	FH2 domain containing 1	-1.27809	1.88155e-06	1.45708e-05	down
ENSG00000156052	GNAQ	guanine nucleotide binding protein (G protein), q polypeptide	0.222088	1.88263e-06	1.45708e-05
ENSG00000158716	DUSP23	dual specificity phosphatase 23	-0.866509	1.89449e-06	1.4654e-05
ENSG00000160789	LMNA	lamin A/C	0.310054	1.91589e-06	1.48109e-05
ENSG00000150995	ITPR1	inositol 1,4,5-trisphosphate receptor, type 1	0.74395	1.91974e-06	1.4832e-05
ENSG00000136653	RASSF5	Ras association (RalGDS/AF-6) domain family member 5	-1.57993	1.9269e-06	1.48787e-05	down
ENSG00000165895	ARHGAP42	Rho GTPase activating protein 42	0.843989	1.93064e-06	1.48988e-05
ENSG00000260032	LINC00657	long intergenic non-protein coding RNA 657	-0.211296	1.93692e-06	1.49353e-05
ENSG00000169641	LUZP1	leucine zipper protein 1	-0.251303	1.93877e-06	1.49353e-05
ENSG00000100292	HMOX1	heme oxygenase (decycling) 1	-0.411615	1.93927e-06	1.49353e-05
ENSG00000011454	RABGAP1	RAB GTPase activating protein 1	0.271651	1.93989e-06	1.49353e-05
ENSG00000115355	CCDC88A	coiled-coil domain containing 88A	0.357682	1.94436e-06	1.4961e-05
ENSG00000126457	PRMT1	protein arginine methyltransferase 1	0.197917	1.95726e-06	1.50515e-05
ENSG00000061455	PRDM6	PR domain containing 6	1.35643	1.96297e-06	1.50867e-05	up
ENSG00000117069	ST6GALNAC5	ST6 (alpha-N-acetyl-neuraminyl-2,3-beta-galactosyl-1,3)-N-acetylgalactosaminide alpha-2,6-sialyltransferase 5	-1.26716	1.9645e-06	1.50897e-05	down
ENSG00000070159	PTPN3	protein tyrosine phosphatase, non-receptor type 3	1.3387	1.96862e-06	1.51077e-05	up
ENSG00000116005	PCYOX1	prenylcysteine oxidase 1	0.244948	1.96914e-06	1.51077e-05
ENSG00000148426	PROSER2	proline and serine-rich protein 2	-1.09988	1.97671e-06	1.5157e-05	down
ENSG00000113161	HMGCR	3-hydroxy-3-methylglutaryl-CoA reductase	0.330476	1.97803e-06	1.51584e-05
ENSG00000128606	LRRC17	leucine rich repeat containing 17	1.9297	1.99068e-06	1.52465e-05	up
ENSG00000116679	IVNS1ABP	influenza virus NS1A binding protein	0.224436	1.99255e-06	1.5252e-05
ENSG00000177169	ULK1	unc-51 like autophagy activating kinase 1	-0.249516	1.99736e-06	1.528e-05
ENSG00000118276	B4GALT6	UDP-Gal:betaGlcNAc beta 1,4- galactosyltransferase, polypeptide 6	-0.590301	2.00301e-06	1.53143e-05
ENSG00000086289	EPDR1	ependymin related 1	-1.3059	2.00692e-06	1.53354e-05	down
ENSG00000188554	NBR1	neighbor of BRCA1 gene 1	-0.210575	2.02497e-06	1.54644e-05
ENSG00000156172	C8orf37	chromosome 8 open reading frame 37	-0.877773	2.05637e-06	1.56867e-05
ENSG00000166002	SMCO4	single-pass membrane protein with coiled-coil domains 4	-0.569116	2.05645e-06	1.56867e-05
ENSG00000127948	POR	P450 (cytochrome) oxidoreductase	-0.302932	2.06737e-06	1.57609e-05
ENSG00000156136	DCK	deoxycytidine kinase	0.423118	2.07223e-06	1.57889e-05
ENSG00000092470	WDR76	WD repeat domain 76	0.591201	2.0939e-06	1.59447e-05
ENSG00000152332	UHMK1	U2AF homology motif (UHM) kinase 1	0.21924	2.10741e-06	1.60384e-05
ENSG00000105419	MEIS3	Meis homeobox 3	-0.439341	2.11745e-06	1.61055e-05
ENSG00000182107	TMEM30B	transmembrane protein 30B	-1.49079	2.12721e-06	1.61705e-05	down
ENSG00000130177	CDC16	cell division cycle 16	0.225394	2.13138e-06	1.6186e-05
ENSG00000162298	SYVN1	synovial apoptosis inhibitor 1, synoviolin	-0.272399	2.13171e-06	1.6186e-05
ENSG00000176641	RNF152	ring finger protein 152	0.688007	2.13501e-06	1.62018e-05
ENSG00000167081	PBX3	pre-B-cell leukemia homeobox 3	0.336256	2.13938e-06	1.62257e-05
ENSG00000163701	IL17RE	interleukin 17 receptor E	1.13006	2.14266e-06	1.62412e-05	up
ENSG00000144642	RBMS3	RNA binding motif, single stranded interacting protein 3	-0.536529	2.15735e-06	1.63432e-05
ENSG00000126787	DLGAP5	discs, large (Drosophila) homolog-associated protein 5	0.86616	2.18233e-06	1.6523e-05
ENSG00000198959	TGM2	transglutaminase 2	0.77356	2.18794e-06	1.6556e-05
ENSG00000121957	GPSM2	G-protein signaling modulator 2	0.70992	2.19439e-06	1.65953e-05
ENSG00000002834	LASP1	LIM and SH3 protein 1	0.268348	2.19677e-06	1.66038e-05
ENSG00000241399	CD302	CD302 molecule	-0.460634	2.21474e-06	1.67301e-05
ENSG00000258727	RP11-66N24.3		-0.420312	2.22432e-06	1.67928e-05
ENSG00000011332	DPF1	D4, zinc and double PHD fingers family 1	0.941244	2.2304e-06	1.68291e-05
ENSG00000167394	ZNF668	zinc finger protein 668	-0.314248	2.23869e-06	1.68821e-05
ENSG00000149499	EML3	echinoderm microtubule associated protein like 3	-0.230464	2.24087e-06	1.68889e-05
ENSG00000269554	AL590822.2	Uncharacterized protein; cDNA FLJ36608 fis, clone TRACH2015824	-0.821032	2.25379e-06	1.69766e-05
ENSG00000153132	CLGN	calmegin	-1.5733	2.26327e-06	1.70334e-05	down
ENSG00000164109	MAD2L1	MAD2 mitotic arrest deficient-like 1 (yeast)	0.644961	2.26391e-06	1.70334e-05
ENSG00000104213	PDGFRL	platelet-derived growth factor receptor-like	-1.12299	2.28904e-06	1.72127e-05	down
ENSG00000137857	DUOX1	dual oxidase 1	-2.53636	2.31962e-06	1.74327e-05	down
ENSG00000134046	MBD2	methyl-CpG binding domain protein 2	-0.327715	2.32673e-06	1.74749e-05
ENSG00000103202	NME4	NME/NM23 nucleoside diphosphate kinase 4	0.327977	2.32787e-06	1.74749e-05
ENSG00000198668	CALM1	calmodulin 1 (phosphorylase kinase, delta)	0.250183	2.33064e-06	1.74814e-05
ENSG00000117115	PADI2	peptidyl arginine deiminase, type II	1.98461	2.33138e-06	1.74814e-05	up
ENSG00000113368	LMNB1	lamin B1	0.755256	2.33706e-06	1.7514e-05
ENSG00000078018	MAP2	microtubule-associated protein 2	1.09646	2.34005e-06	1.75265e-05	up
ENSG00000225241	RP11-640M9.2		-0.665758	2.34376e-06	1.75345e-05
ENSG00000147408	CSGALNACT1	chondroitin sulfate N-acetylgalactosaminyltransferase 1	1.36464	2.34502e-06	1.75345e-05	up
ENSG00000128050	PAICS	phosphoribosylaminoimidazole carboxylase, phosphoribosylaminoimidazole succinocarboxamide synthetase	0.284421	2.3451e-06	1.75345e-05
ENSG00000188971	RP11-427H3.3		0.389898	2.36264e-06	1.76558e-05
ENSG00000165626	BEND7	BEN domain containing 7	-0.601611	2.36483e-06	1.76621e-05
ENSG00000197977	ELOVL2	ELOVL fatty acid elongase 2	0.901848	2.37468e-06	1.77204e-05
ENSG00000171843	MLLT3	myeloid/lymphoid or mixed-lineage leukemia (trithorax homolog, Drosophila); translocated to, 3	0.633188	2.37532e-06	1.77204e-05
ENSG00000127838	PNKD	paroxysmal nonkinesigenic dyskinesia	0.416756	2.38604e-06	1.77827e-05
ENSG00000183691	NOG	noggin	-0.763482	2.38635e-06	1.77827e-05
ENSG00000157933	SKI	v-ski avian sarcoma viral oncogene homolog	-0.256939	2.38909e-06	1.7793e-05
ENSG00000182934	SRPR	signal recognition particle receptor (docking protein)	-0.254083	2.39467e-06	1.78246e-05
ENSG00000137501	SYTL2	synaptotagmin-like 2	0.703195	2.41264e-06	1.79482e-05
ENSG00000070495	JMJD6	jumonji domain containing 6	-0.643447	2.44132e-06	1.81514e-05
ENSG00000169902	TPST1	tyrosylprotein sulfotransferase 1	-0.524348	2.44963e-06	1.81942e-05
ENSG00000065320	NTN1	netrin 1	-2.18067	2.44983e-06	1.81942e-05	down
ENSG00000142494	SLC47A1	solute carrier family 47 (multidrug and toxin extrusion), member 1	-1.20151	2.4529e-06	1.82068e-05	down
ENSG00000135596	MICAL1	microtubule associated monooxygenase, calponin and LIM domain containing 1	0.248599	2.45723e-06	1.82287e-05
ENSG00000205268	PDE7A	phosphodiesterase 7A	-0.596221	2.47392e-06	1.83423e-05
ENSG00000184678	HIST2H2BE	histone cluster 2, H2be	0.76425	2.47636e-06	1.835e-05
ENSG00000154240	CEP112	centrosomal protein 112kDa	-0.412555	2.48058e-06	1.83622e-05
ENSG00000158528	PPP1R9A	protein phosphatase 1, regulatory subunit 9A	-1.9802	2.48176e-06	1.83622e-05	down
ENSG00000168610	STAT3	signal transducer and activator of transcription 3 (acute-phase response factor)	-0.228015	2.48217e-06	1.83622e-05
ENSG00000005889	ZFX	zinc finger protein, X-linked	-0.279717	2.49402e-06	1.84337e-05
ENSG00000205413	SAMD9	sterile alpha motif domain containing 9	-0.324748	2.49463e-06	1.84337e-05
ENSG00000116133	DHCR24	24-dehydrocholesterol reductase	0.791377	2.51702e-06	1.85888e-05
ENSG00000105889	STEAP1B	STEAP family member 1B	-1.13173	2.5188e-06	1.85916e-05	down
ENSG00000099875	MKNK2	MAP kinase interacting serine/threonine kinase 2	0.394875	2.52481e-06	1.86256e-05
ENSG00000115318	LOXL3	lysyl oxidase-like 3	-1.11355	2.54175e-06	1.87401e-05	down
ENSG00000198363	ASPH	aspartate beta-hydroxylase	-0.200496	2.5541e-06	1.88207e-05
ENSG00000176871	WSB2	WD repeat and SOCS box containing 2	-0.265123	2.56189e-06	1.88675e-05
ENSG00000228649	AC005682.5		-0.74262	2.56574e-06	1.88821e-05
ENSG00000204516	MICB	MHC class I polypeptide-related sequence B	-0.391619	2.56672e-06	1.88821e-05
ENSG00000059145	UNKL	unkempt family zinc finger-like	-0.290519	2.57673e-06	1.89452e-05
ENSG00000101439	CST3	cystatin C	-0.284786	2.58003e-06	1.89495e-05
ENSG00000100345	MYH9	myosin, heavy chain 9, non-muscle	0.404219	2.58018e-06	1.89495e-05
ENSG00000083750	RRAGB	Ras-related GTP binding B	-0.410663	2.58762e-06	1.89936e-05
ENSG00000102900	NUP93	nucleoporin 93kDa	0.283196	2.59672e-06	1.90498e-05
ENSG00000143127	ITGA10	integrin, alpha 10	1.09769	2.5995e-06	1.90597e-05	up
ENSG00000064393	HIPK2	homeodomain interacting protein kinase 2	0.41681	2.61019e-06	1.91274e-05
ENSG00000174442	ZWILCH	zwilch kinetochore protein	0.480037	2.63371e-06	1.92891e-05
ENSG00000161036	LRWD1	leucine-rich repeats and WD repeat domain containing 1	0.336708	2.6516e-06	1.94093e-05
ENSG00000054793	ATP9A	ATPase, class II, type 9A	-0.193094	2.65803e-06	1.94457e-05
ENSG00000123728	RAP2C	RAP2C, member of RAS oncogene family	0.255812	2.67274e-06	1.95425e-05
ENSG00000144959	NCEH1	neutral cholesterol ester hydrolase 1	0.377411	2.69481e-06	1.96929e-05
ENSG00000139644	TMBIM6	transmembrane BAX inhibitor motif containing 6	-0.237124	2.7035e-06	1.97456e-05
ENSG00000125447	GGA3	golgi-associated, gamma adaptin ear containing, ARF binding protein 3	-0.25102	2.71971e-06	1.9853e-05
ENSG00000213397	HAUS7	HAUS augmin-like complex, subunit 7	-0.568687	2.72249e-06	1.98623e-05
ENSG00000101361	NOP56	NOP56 ribonucleoprotein	0.224454	2.72522e-06	1.98713e-05
ENSG00000175115	PACS1	phosphofurin acidic cluster sorting protein 1	-0.25062	2.75142e-06	2.00513e-05
ENSG00000138594	TMOD3	tropomodulin 3 (ubiquitous)	0.296003	2.75764e-06	2.00855e-05
ENSG00000118564	FBXL5	F-box and leucine-rich repeat protein 5	0.267946	2.76294e-06	2.01047e-05
ENSG00000131149	GSE1	Gse1 coiled-coil protein	-0.263685	2.76331e-06	2.01047e-05
ENSG00000162407	PPAP2B	phosphatidic acid phosphatase type 2B	-0.542283	2.76651e-06	2.01169e-05
ENSG00000090776	EFNB1	ephrin-B1	0.512465	2.78795e-06	2.02615e-05
ENSG00000197622	CDC42SE1	CDC42 small effector 1	-0.242738	2.78946e-06	2.02615e-05
ENSG00000250742	RP11-834C11.4		-0.355882	2.79581e-06	2.02965e-05
ENSG00000224389	C4B	complement component 4B (Chido blood group)	-1.76162	2.79958e-06	2.03127e-05	down
ENSG00000122641	INHBA	inhibin, beta A	0.313148	2.8131e-06	2.03996e-05
ENSG00000168386	FILIP1L	filamin A interacting protein 1-like	-0.315761	2.8415e-06	2.05943e-05
ENSG00000137103	TMEM8B	transmembrane protein 8B	-0.281198	2.85772e-06	2.07005e-05
ENSG00000067445	TRO	trophinin	0.558694	2.87162e-06	2.07898e-05
ENSG00000140577	CRTC3	CREB regulated transcription coactivator 3	-0.257177	2.87946e-06	2.08351e-05
ENSG00000073910	FRY	furry homolog (Drosophila)	0.429541	2.89575e-06	2.09415e-05
ENSG00000214765	SEPT7P2	septin 7 pseudogene 2	0.475242	2.91277e-06	2.10531e-05
ENSG00000159433	STARD9	StAR-related lipid transfer (START) domain containing 9	0.799351	2.92232e-06	2.11106e-05
ENSG00000204767	FAM196B	family with sequence similarity 196, member B	-0.499282	2.92677e-06	2.11312e-05
ENSG00000125637	PSD4	pleckstrin and Sec7 domain containing 4	-0.759785	2.97117e-06	2.14401e-05
ENSG00000127663	KDM4B	lysine (K)-specific demethylase 4B	-0.243533	2.98969e-06	2.1562e-05
ENSG00000138162	TACC2	transforming, acidic coiled-coil containing protein 2	0.421155	2.99499e-06	2.15884e-05
ENSG00000164983	TMEM65	transmembrane protein 65	-0.509857	3.01735e-06	2.17377e-05
ENSG00000111642	CHD4	chromodomain helicase DNA binding protein 4	0.224609	3.0332e-06	2.184e-05
ENSG00000073111	MCM2	minichromosome maintenance complex component 2	0.525629	3.05392e-06	2.19773e-05
ENSG00000113194	FAF2	Fas associated factor family member 2	-0.249169	3.07145e-06	2.20914e-05
ENSG00000133816	MICAL2	microtubule associated monooxygenase, calponin and LIM domain containing 2	1.04717	3.07747e-06	2.21227e-05	up
ENSG00000257923	CUX1	cut-like homeobox 1	0.249101	3.08555e-06	2.21687e-05
ENSG00000106299	WASL	Wiskott-Aldrich syndrome-like	-0.262772	3.10007e-06	2.22609e-05
ENSG00000121644	DESI2	desumoylating isopeptidase 2	-0.213156	3.10479e-06	2.22827e-05
ENSG00000160271	RALGDS	ral guanine nucleotide dissociation stimulator	-0.241619	3.13131e-06	2.24608e-05
ENSG00000126821	SGPP1	sphingosine-1-phosphate phosphatase 1	-0.354311	3.16802e-06	2.27101e-05
ENSG00000197535	MYO5A	myosin VA (heavy chain 12, myoxin)	0.298982	3.1695e-06	2.27101e-05
ENSG00000162624	LHX8	LIM homeobox 8	-3.83603	3.18161e-06	2.27846e-05	down
ENSG00000145901	TNIP1	TNFAIP3 interacting protein 1	0.297162	3.18553e-06	2.28003e-05
ENSG00000017797	RALBP1	ralA binding protein 1	0.199862	3.19066e-06	2.28247e-05
ENSG00000155366	RHOC	ras homolog family member C	0.327872	3.20674e-06	2.29274e-05
ENSG00000139998	RAB15	RAB15, member RAS oncogene family	-0.476273	3.23475e-06	2.31132e-05
ENSG00000244486	SCARF2	scavenger receptor class F, member 2	-0.418132	3.23623e-06	2.31132e-05
ENSG00000042493	CAPG	capping protein (actin filament), gelsolin-like	-0.329987	3.23815e-06	2.31144e-05
ENSG00000230630	DNM3OS	DNM3 opposite strand/antisense RNA	-0.492037	3.24329e-06	2.31386e-05
ENSG00000137486	ARRB1	arrestin, beta 1	0.654925	3.26251e-06	2.32632e-05
ENSG00000165572	KBTBD6	kelch repeat and BTB (POZ) domain containing 6	0.464709	3.29211e-06	2.34616e-05
ENSG00000136048	DRAM1	DNA-damage regulated autophagy modulator 1	0.274952	3.29921e-06	2.34995e-05
ENSG00000126705	AHDC1	AT hook, DNA binding motif, containing 1	0.424138	3.32165e-06	2.36467e-05
ENSG00000117308	GALE	UDP-galactose-4-epimerase	0.538473	3.32942e-06	2.36892e-05
ENSG00000155096	AZIN1	antizyme inhibitor 1	0.202482	3.34773e-06	2.38067e-05
ENSG00000172037	LAMB2	laminin, beta 2 (laminin S)	-0.303343	3.36118e-06	2.38895e-05
ENSG00000234814	SVILP1	supervillin pseudogene 1	-1.53817	3.37047e-06	2.39426e-05	down
ENSG00000204267	TAP2	transporter 2, ATP-binding cassette, sub-family B (MDR/TAP)	0.372162	3.38041e-06	2.40004e-05
ENSG00000164978	NUDT2	nudix (nucleoside diphosphate linked moiety X)-type motif 2	0.441825	3.42088e-06	2.42746e-05
ENSG00000176842	IRX5	iroquois homeobox 5	-1.24675	3.46532e-06	2.45768e-05	down
ENSG00000198576	ARC	activity-regulated cytoskeleton-associated protein	1.81077	3.47479e-06	2.46308e-05	up
ENSG00000103365	GGA2	golgi-associated, gamma adaptin ear containing, ARF binding protein 2	-0.246772	3.49142e-06	2.47354e-05
ENSG00000077420	APBB1IP	amyloid beta (A4) precursor protein-binding, family B, member 1 interacting protein	-0.664189	3.50086e-06	2.4789e-05
ENSG00000140262	TCF12	transcription factor 12	-0.235604	3.5101e-06	2.48397e-05
ENSG00000223482	NUTM2A-AS1	NUTM2A antisense RNA 1	0.406731	3.51177e-06	2.48397e-05
ENSG00000100504	PYGL	phosphorylase, glycogen, liver	-0.317269	3.51914e-06	2.48785e-05
ENSG00000171241	SHCBP1	SHC SH2-domain binding protein 1	0.669516	3.52539e-06	2.49094e-05
ENSG00000100979	PLTP	phospholipid transfer protein	0.606413	3.5497e-06	2.50677e-05
ENSG00000164976	KIAA1161	KIAA1161	0.750815	3.58954e-06	2.53335e-05
ENSG00000072786	STK10	serine/threonine kinase 10	0.478756	3.59116e-06	2.53335e-05
ENSG00000101265	RASSF2	Ras association (RalGDS/AF-6) domain family member 2	0.313618	3.59553e-06	2.53508e-05
ENSG00000143507	DUSP10	dual specificity phosphatase 10	0.455978	3.60491e-06	2.54034e-05
ENSG00000177613	CSTF2T	cleavage stimulation factor, 3' pre-RNA, subunit 2, 64kDa, tau variant	-0.298024	3.60903e-06	2.54189e-05
ENSG00000126603	GLIS2	GLIS family zinc finger 2	-0.230173	3.61621e-06	2.54559e-05
ENSG00000131446	MGAT1	mannosyl (alpha-1,3-)-glycoprotein beta-1,2-N-acetylglucosaminyltransferase	-0.255695	3.63082e-06	2.55452e-05
ENSG00000161326	DUSP14	dual specificity phosphatase 14	-0.246136	3.66679e-06	2.57845e-05
ENSG00000103671	TRIP4	thyroid hormone receptor interactor 4	0.301668	3.67249e-06	2.58109e-05
ENSG00000258484	SPESP1	sperm equatorial segment protein 1	-2.85531	3.67788e-06	2.5835e-05	down
ENSG00000196963	PCDHB16	protocadherin beta 16	-1.20606	3.6856e-06	2.58755e-05	down
ENSG00000170312	CDK1	cyclin-dependent kinase 1	0.692281	3.6943e-06	2.59228e-05
ENSG00000253537	PCDHGA7	protocadherin gamma subfamily A, 7	0.520972	3.7148e-06	2.60529e-05
ENSG00000102038	SMARCA1	SWI/SNF related, matrix associated, actin dependent regulator of chromatin, subfamily a, member 1	0.197953	3.72189e-06	2.60888e-05
ENSG00000141140	MYO19	myosin XIX	0.340585	3.72467e-06	2.60944e-05
ENSG00000112624	GLTSCR1L	GLTSCR1-like	-0.289889	3.76556e-06	2.63669e-05
ENSG00000247317	RP11-273G15.2		1.1379	3.81623e-06	2.67076e-05	up
ENSG00000205746	RP11-1212A22.1		-0.630258	3.81871e-06	2.67107e-05
ENSG00000123095	BHLHE41	basic helix-loop-helix family, member e41	-0.796063	3.83598e-06	2.68174e-05
ENSG00000179820	MYADM	myeloid-associated differentiation marker	-0.24461	3.85208e-06	2.69157e-05
ENSG00000123610	TNFAIP6	tumor necrosis factor, alpha-induced protein 6	-1.76289	3.85567e-06	2.69266e-05	down
ENSG00000196683	TOMM7	translocase of outer mitochondrial membrane 7 homolog (yeast)	-0.307333	3.87234e-06	2.70227e-05
ENSG00000141756	FKBP10	FK506 binding protein 10, 65 kDa	-0.328157	3.87351e-06	2.70227e-05
ENSG00000167716	WDR81	WD repeat domain 81	-0.305338	3.87776e-06	2.7038e-05
ENSG00000069329	VPS35	vacuolar protein sorting 35 homolog (S. cerevisiae)	0.196797	3.88222e-06	2.70511e-05
ENSG00000174652	ZNF266	zinc finger protein 266	-0.304779	3.88417e-06	2.70511e-05
ENSG00000011426	ANLN	anillin, actin binding protein	0.682982	3.88577e-06	2.70511e-05
ENSG00000170166	HOXD4	homeobox D4	0.870093	3.89013e-06	2.70672e-05
ENSG00000155363	MOV10	Mov10, Moloney leukemia virus 10, homolog (mouse)	0.419164	3.90071e-06	2.71266e-05
ENSG00000207949	MIR214	microRNA 214	-0.912094	3.91478e-06	2.72101e-05
ENSG00000143669	LYST	lysosomal trafficking regulator	0.394707	3.92335e-06	2.72553e-05
ENSG00000157870	FAM213B	family with sequence similarity 213, member B	0.407297	3.949e-06	2.74094e-05
ENSG00000187741	FANCA	Fanconi anemia, complementation group A	0.751806	3.94967e-06	2.74094e-05
ENSG00000240771	ARHGEF25	Rho guanine nucleotide exchange factor (GEF) 25	-0.228265	3.95356e-06	2.74172e-05
ENSG00000137941	TTLL7	tubulin tyrosine ligase-like family, member 7	0.52863	3.95495e-06	2.74172e-05
ENSG00000231290	APCDD1L-AS1	APCDD1L antisense RNA 1 (head to head)	-1.30595	3.98134e-06	2.75857e-05	down
ENSG00000176890	TYMS	thymidylate synthetase	0.574991	4.009e-06	2.77628e-05
ENSG00000001617	SEMA3F	sema domain, immunoglobulin domain (Ig), short basic domain, secreted, (semaphorin) 3F	0.899403	4.01505e-06	2.77902e-05
ENSG00000123989	CHPF	chondroitin polymerizing factor	-0.372555	4.0351e-06	2.78895e-05
ENSG00000100320	RBFOX2	RNA binding protein, fox-1 homolog (C. elegans) 2	0.20102	4.03565e-06	2.78895e-05
ENSG00000162545	CAMK2N1	calcium/calmodulin-dependent protein kinase II inhibitor 1	0.413954	4.03645e-06	2.78895e-05
ENSG00000104290	FZD3	frizzled family receptor 3	1.60718	4.03783e-06	2.78895e-05	up
ENSG00000162063	CCNF	cyclin F	0.572138	4.05499e-06	2.79915e-05
ENSG00000143147	GPR161	G protein-coupled receptor 161	-0.333243	4.05684e-06	2.79915e-05
ENSG00000237039	AC018738.2		1.06163	4.06482e-06	2.8032e-05	up
ENSG00000185761	ADAMTSL5	ADAMTS-like 5	0.377476	4.0736e-06	2.80583e-05
ENSG00000100522	GNPNAT1	glucosamine-phosphate N-acetyltransferase 1	0.283622	4.07463e-06	2.80583e-05
ENSG00000198420	FAM115A	family with sequence similarity 115, member A	-0.320264	4.075e-06	2.80583e-05
ENSG00000100503	NIN	ninein (GSK3B interacting protein)	0.242594	4.07928e-06	2.80644e-05
ENSG00000179241	LDLRAD3	low density lipoprotein receptor class A domain containing 3	0.469547	4.08013e-06	2.80644e-05
ENSG00000243156	MICAL3	microtubule associated monooxygenase, calponin and LIM domain containing 3	0.268204	4.10265e-06	2.82046e-05
ENSG00000134057	CCNB1	cyclin B1	0.663942	4.12887e-06	2.83701e-05
ENSG00000259330	LINC00984	long intergenic non-protein coding RNA 984	0.729215	4.13401e-06	2.83907e-05
ENSG00000123191	ATP7B	ATPase, Cu++ transporting, beta polypeptide	0.575504	4.15099e-06	2.84916e-05
ENSG00000136169	SETDB2	SET domain, bifurcated 2	0.462235	4.153e-06	2.84916e-05
ENSG00000129195	FAM64A	family with sequence similarity 64, member A	0.823747	4.16701e-06	2.85728e-05
ENSG00000196428	TSC22D2	TSC22 domain family, member 2	-0.260647	4.17901e-06	2.86403e-05
ENSG00000161800	RACGAP1	Rac GTPase activating protein 1	0.395145	4.18691e-06	2.86795e-05
ENSG00000109743	BST1	bone marrow stromal cell antigen 1	0.707861	4.20609e-06	2.87961e-05
ENSG00000024422	EHD2	EH-domain containing 2	0.209553	4.22809e-06	2.89317e-05
ENSG00000172939	OXSR1	oxidative stress responsive 1	0.197177	4.23474e-06	2.89622e-05
ENSG00000215252	GOLGA8B	golgin A8 family, member B	0.546509	4.24669e-06	2.90252e-05
ENSG00000174939	ASPHD1	aspartate beta-hydroxylase domain containing 1	0.71444	4.24834e-06	2.90252e-05
ENSG00000101220	C20orf27	chromosome 20 open reading frame 27	0.354314	4.27754e-06	2.92096e-05
ENSG00000101335	MYL9	myosin, light chain 9, regulatory	0.486029	4.282e-06	2.9225e-05
ENSG00000239305	RNF103	ring finger protein 103	-0.295344	4.28923e-06	2.92592e-05
ENSG00000065485	PDIA5	protein disulfide isomerase family A, member 5	0.222932	4.3195e-06	2.94505e-05
ENSG00000148498	PARD3	par-3 family cell polarity regulator	-0.275424	4.35702e-06	2.9691e-05
ENSG00000139946	PELI2	pellino E3 ubiquitin protein ligase family member 2	0.719288	4.361e-06	2.97029e-05
ENSG00000182199	SHMT2	serine hydroxymethyltransferase 2 (mitochondrial)	-0.245635	4.44399e-06	3.02525e-05
ENSG00000142945	KIF2C	kinesin family member 2C	0.768103	4.46829e-06	3.04023e-05
ENSG00000160439	RDH13	retinol dehydrogenase 13 (all-trans/9-cis)	0.530423	4.48596e-06	3.05068e-05
ENSG00000148288	GBGT1	globoside alpha-1,3-N-acetylgalactosaminyltransferase 1	-0.593333	4.49293e-06	3.05385e-05
ENSG00000156970	BUB1B	BUB1 mitotic checkpoint serine/threonine kinase B	0.7377	4.50766e-06	3.06229e-05
ENSG00000005486	RHBDD2	rhomboid domain containing 2	-0.440856	4.52826e-06	3.07471e-05
ENSG00000076248	UNG	uracil-DNA glycosylase	-0.39821	4.53148e-06	3.07531e-05
ENSG00000175063	UBE2C	ubiquitin-conjugating enzyme E2C	0.782355	4.54022e-06	3.07966e-05
ENSG00000134982	APC	adenomatous polyposis coli	0.331036	4.54256e-06	3.07967e-05
ENSG00000008294	SPAG9	sperm associated antigen 9	0.230267	4.54909e-06	3.08252e-05
ENSG00000083799	CYLD	cylindromatosis (turban tumor syndrome)	0.219183	4.55667e-06	3.08607e-05
ENSG00000253873	PCDHGA11	protocadherin gamma subfamily A, 11	0.549723	4.55966e-06	3.08652e-05
ENSG00000162618	ELTD1	EGF, latrophilin and seven transmembrane domain containing 1	-0.939681	4.58004e-06	3.09873e-05
ENSG00000165434	PGM2L1	phosphoglucomutase 2-like 1	0.468524	4.59103e-06	3.10458e-05
ENSG00000136861	CDK5RAP2	CDK5 regulatory subunit associated protein 2	-0.215954	4.60229e-06	3.1106e-05
ENSG00000258289	CHURC1	churchill domain containing 1	-0.31365	4.62341e-06	3.12328e-05
ENSG00000181649	PHLDA2	pleckstrin homology-like domain, family A, member 2	0.415017	4.64207e-06	3.13429e-05
ENSG00000133313	CNDP2	CNDP dipeptidase 2 (metallopeptidase M20 family)	-0.229523	4.64534e-06	3.13489e-05
ENSG00000084636	COL16A1	collagen, type XVI, alpha 1	-0.355011	4.65864e-06	3.14227e-05
ENSG00000266714	MYO15B	myosin XVB pseudogene	-0.986587	4.66857e-06	3.14736e-05
ENSG00000143369	ECM1	extracellular matrix protein 1	-0.431018	4.67386e-06	3.14932e-05
ENSG00000132563	REEP2	receptor accessory protein 2	0.530715	4.67907e-06	3.15122e-05
ENSG00000102804	TSC22D1	TSC22 domain family, member 1	-0.216929	4.70277e-06	3.16557e-05
ENSG00000172059	KLF11	Kruppel-like factor 11	-0.516796	4.7069e-06	3.16674e-05
ENSG00000253305	PCDHGB6	protocadherin gamma subfamily B, 6	-0.839685	4.76538e-06	3.20446e-05
ENSG00000076382	SPAG5	sperm associated antigen 5	0.583117	4.78552e-06	3.21637e-05
ENSG00000105281	SLC1A5	solute carrier family 1 (neutral amino acid transporter), member 5	-0.206203	4.78992e-06	3.21769e-05
ENSG00000272841	RP3-428L16.2		-0.513807	4.80324e-06	3.225e-05
ENSG00000082497	SERTAD4	SERTA domain containing 4	0.722951	4.84886e-06	3.25398e-05
ENSG00000187479	C11orf96	chromosome 11 open reading frame 96	0.991002	4.8945e-06	3.28294e-05
ENSG00000204178	TMEM57	transmembrane protein 57	-0.300097	4.90798e-06	3.29031e-05
ENSG00000164761	TNFRSF11B	tumor necrosis factor receptor superfamily, member 11b	-0.295997	4.9131e-06	3.29207e-05
ENSG00000101294	HM13	histocompatibility (minor) 13	-0.227292	4.9213e-06	3.2959e-05
ENSG00000128602	SMO	smoothened, frizzled family receptor	-0.409305	4.92902e-06	3.2994e-05
ENSG00000014138	POLA2	polymerase (DNA directed), alpha 2, accessory subunit	0.416811	4.94896e-06	3.31108e-05
ENSG00000123096	SSPN	sarcospan	-0.391399	4.95562e-06	3.31385e-05
ENSG00000177733	HNRNPA0	heterogeneous nuclear ribonucleoprotein A0	-0.295477	4.96572e-06	3.31892e-05
ENSG00000186908	ZDHHC17	zinc finger, DHHC-type containing 17	-0.383663	4.97582e-06	3.32222e-05
ENSG00000182195	LDOC1	leucine zipper, down-regulated in cancer 1	0.603552	4.97809e-06	3.32222e-05
ENSG00000253485	PCDHGA5	protocadherin gamma subfamily A, 5	-0.877565	4.97818e-06	3.32222e-05
ENSG00000175482	POLD4	polymerase (DNA-directed), delta 4, accessory subunit	-0.268893	4.99196e-06	3.32721e-05
ENSG00000267121	CTD-2020K17.1		-1.68055	4.99262e-06	3.32721e-05	down
ENSG00000156804	FBXO32	F-box protein 32	-0.637737	4.99321e-06	3.32721e-05
ENSG00000122952	ZWINT	ZW10 interacting kinetochore protein	0.498509	5.02968e-06	3.34924e-05
ENSG00000114166	KAT2B	K(lysine) acetyltransferase 2B	-0.361164	5.03133e-06	3.34924e-05
ENSG00000178038	ALS2CL	ALS2 C-terminal like	0.904704	5.07375e-06	3.37578e-05
ENSG00000117592	PRDX6	peroxiredoxin 6	0.485431	5.0853e-06	3.38177e-05
ENSG00000048342	CC2D2A	coiled-coil and C2 domain containing 2A	0.556688	5.094e-06	3.38585e-05
ENSG00000117533	VAMP4	vesicle-associated membrane protein 4	-0.314552	5.10355e-06	3.39049e-05
ENSG00000135049	AGTPBP1	ATP/GTP binding protein 1	0.372144	5.12004e-06	3.39974e-05
ENSG00000110651	CD81	CD81 molecule	0.289078	5.16883e-06	3.43041e-05
ENSG00000244462	RBM12	RNA binding motif protein 12	-0.206588	5.20924e-06	3.4555e-05
ENSG00000166780	C16orf45	chromosome 16 open reading frame 45	0.366471	5.21348e-06	3.45658e-05
ENSG00000113070	HBEGF	heparin-binding EGF-like growth factor	0.815505	5.23299e-06	3.46777e-05
ENSG00000226752	PSMD5-AS1	PSMD5 antisense RNA 1 (head to head)	-0.489178	5.25114e-06	3.47806e-05
ENSG00000198554	WDHD1	WD repeat and HMG-box DNA binding protein 1	0.469788	5.26468e-06	3.48528e-05
[truncated: 11,229 more rows]
