# Supplementary material for: Bi-allelic loss-of-function variants in BCAS3 cause a syndromic neurodevelopmental disorder
Source: Am J Hum Genet. 2021 May 21;108(6):1069–82. doi: 10.1016/j.ajhg.2021.04.024 (PMC8206390; doi:10.1016/j.ajhg.2021.04.024)
Supplement: Table S4. Results from nanoLC-MS/MS based on fibroblasts from F3-II.1 and F4-II.1 in comparison to controls [file mmc3.xlsx]

## Sheet: Table index
Table	Description
S0	Column descriptions for S1
S1	Protein groups

## Sheet: S0
Column name	Description
LFQ intensity ctrl_1	Log10 Intensity of the control sample CO-1
LFQ intensity ctrl_2	Log10 Intensity of the control sample CO-2
LFQ intensity ctrl_3	Log10 Intensity of the control sample CO-3
LFQ intensity pat_1	Log10 Intensity of F3-II.1 first replicate
LFQ intensity pat_2	Log10 Intensity of F3-II.1 second replicate
LFQ intensity pat_3	Log10 Intensity of F3-II.1 third replicate
LFQ intensity pat_4	Log10 Intensity of F4-II.1 first replicate
LFQ intensity pat_5	Log10 Intensity of F4-II.1 second replicate
LFQ intensity pat_6	Log10 Intensity of F4-II.1 third replicate
GOBP name	Gene Ontology Biological Process - Name
GOMF name	Gene Ontology Molecular Function - Name
GOCC name	Gene Ontology Cell Compartment - Name
KEGG name	Kyoto Encyclopedia of Genes and Genomes - Name
GOBP	Gene Ontology Biological Process
GOMF	Gene Ontology Molecular Function
GOCC	Gene Ontology Cell Compartment
KEGG	Kyoto Encyclopedia of Genes and Genomes
Student's T-test Significant control_patient	Marks all significantly changed protein groups at p = 0.05
Student's T-test significant	Marks all significantly changed protein groups at p = 0.05 in two groups
Peptides	The total number of peptide sequences associated with the protein group (i.e. for all the proteins in the group).
Mol. weight [kDa]	Molecular weight of the leading protein sequence contained in the protein group
Q-value	The ratio of reverse to forward protein groups
Score	Protein score which is derived from peptide posterior error probabilities.
Number of proteins	Number of proteins contained within the group. This corresponds to the number of entries in the column 'Protein IDs'.
-Log Student's T-test p-value control_patient	(-Log10) p value from t-test
logFC	Fold change on the logarithmic scale
Student's T-test Test statistic control_patient	Statisctic of the Student's T-test
Protein IDs	Identifier(s) of protein(s) contained in the protein group. They are sorted by number of identified peptides in descending order.
Majority protein IDs	These are the IDs of those proteins that have at least half of the peptides that the leading protein has
Protein names	Names of proteins contained within the group.
Gene names	Names of the genes associated to the proteins contained within the group.
Fasta headers	Fasta headers(s) of protein(s) contained within the group

## Sheet: S1 (t_test_0934_pat vs ctrl)
LFQ intensity ctrl_1	LFQ intensity ctrl_2	LFQ intensity ctrl_3	LFQ intensity pat_1	LFQ intensity pat_2	LFQ intensity pat_3	LFQ intensity pat_4	LFQ intensity pat_5	LFQ intensity pat_6	GOBP name	GOMF name	GOCC name	KEGG name	GOBP	GOMF	GOCC	KEGG	Student's T-test Significant control_patient	Student's T-test significant	Peptides	Mol. weight [kDa]	Q-value	Score	Number of proteins	-Log Student's T-test p-value control_patient	logFC	Student's T-test Test statistic control_patient	Protein IDs	Majority protein IDs	Protein names	Gene names	Fasta headers
NaN	23.8832	25.3025	23.7564	NaN	23.6741	25.504	25.6008	24.0729	activation of immune response;activation of innate immune response;activation of MAPK activity;activation of MAPKK activity;activation of protein kinase activity;aging;anaphase-promoting complex-dependent proteasomal ubiquitin-dependent protein catabolic process;anatomical structure development;anatomical structure morphogenesis;apoptosis;axon guidance;biological regulation;biosynthetic process;c…	adenyl nucleotide binding;adenyl ribonucleotide binding;ATP binding;binding;catalytic activity;cyclin-dependent protein kinase activity;histone kinase activity;kinase activity;nucleotide binding;phosphotransferase activity, alcohol group as acceptor;protein kinase activity;protein serine/threonine kinase activity;purine nucleotide binding;purine ribonucleoside triphosphate binding;purine ribonucl…	cell part;centrosome;cytoplasm;cytoplasmic part;cytoskeletal part;cytosol;extracellular membrane-bounded organelle;extracellular organelle;extracellular region part;extracellular vesicular exosome;intracellular membrane-bounded organelle;intracellular non-membrane-bounded organelle;intracellular organelle;intracellular organelle part;intracellular part;macromolecular complex;membrane;membrane-bou…	Cell cycle;Gap junction;Oocyte meiosis;p53 signaling pathway;Progesterone-mediated oocyte maturation	GO:0000075;GO:0000077;GO:0000082;GO:0000083;GO:0000086;GO:0000165;GO:0000186;GO:0000187;GO:0000226;GO:0000278;GO:0000280;GO:0000302;GO:0000741;GO:0001932;GO:0002218;GO:0002221;GO:0002224;GO:0002253;GO:0002376;GO:0002682;GO:0002684;GO:0002755;GO:0002756;GO:0002757;GO:0002758;GO:0002764;GO:0006139;GO:0006259;GO:0006260;GO:0006275;GO:0006281;GO:0006323;GO:0006355;GO:0006357;GO:0006461;GO:0006464;GO:…	GO:0000166;GO:0003824;GO:0004672;GO:0004674;GO:0004693;GO:0005488;GO:0005524;GO:0008353;GO:0016301;GO:0016740;GO:0016772;GO:0016773;GO:0017076;GO:0030554;GO:0032553;GO:0032555;GO:0032559;GO:0035173;GO:0035639	GO:0005634;GO:0005654;GO:0005737;GO:0005739;GO:0005813;GO:0005815;GO:0005819;GO:0005829;GO:0005874;GO:0005876;GO:0016020;GO:0030496;GO:0031982;GO:0031988;GO:0032991;GO:0043226;GO:0043227;GO:0043228;GO:0043229;GO:0043230;GO:0043231;GO:0043232;GO:0043234;GO:0044421;GO:0044422;GO:0044424;GO:0044428;GO:0044430;GO:0044444;GO:0044446;GO:0044464;GO:0065010;GO:0070062;GO:0072686	ko04110;ko04114;ko04115;ko04540;ko04914			5	34.081	0	5.7637	8	0.0301173	0.0712498	0.088384	A0A024QZP7;P06493;A0A087WZZ9;P06493-2;E5RIU6;K7ELV5;Q00526;G3V317	A0A024QZP7;P06493;A0A087WZZ9;P06493-2;E5RIU6	Cyclin-dependent kinase 1	CDC2;CDK1	>tr|A0A024QZP7|A0A024QZP7_HUMAN Cell division cycle 2, G1 to S and G2 to M, isoform CRA_a OS=Homo sapiens OX=9606 GN=CDK1 PE=1 SV=1;>sp|P06493|CDK1_HUMAN Cyclin-dependent kinase 1 OS=Homo sapiens OX=9606 GN=CDK1 PE=1 SV=3;>tr|A0A087WZZ9|A0A087WZZ9_HUMAN Cy
24.0184	22.7102	NaN	24.0202	24.0931	24.0033	23.3354	22.9992	NaN	3'-phosphoadenosine 5'-phosphosulfate biosynthetic process;3'-phosphoadenosine 5'-phosphosulfate metabolic process;amine metabolic process;aminoglycan metabolic process;biological regulation;biosynthetic process;carbohydrate metabolic process;cellular biosynthetic process;cellular metabolic process;cellular nitrogen compound biosynthetic process;cellular nitrogen compound metabolic process;cellul…		cell part;cytoplasmic part;Golgi apparatus;Golgi apparatus part;Golgi membrane;integral to membrane;intracellular membrane-bounded organelle;intracellular organelle;intracellular organelle part;intracellular part;intrinsic to membrane;membrane;membrane part;membrane-bounded organelle;mitochondrion;organelle;organelle membrane;organelle part		GO:0002230;GO:0002682;GO:0002697;GO:0002831;GO:0005975;GO:0005976;GO:0006022;GO:0006139;GO:0006163;GO:0006753;GO:0006790;GO:0006805;GO:0006807;GO:0006810;GO:0008152;GO:0009058;GO:0009117;GO:0009165;GO:0009308;GO:0009987;GO:0030203;GO:0031347;GO:0033865;GO:0033866;GO:0033875;GO:0034030;GO:0034032;GO:0034033;GO:0034035;GO:0034036;GO:0034641;GO:0034654;GO:0043170;GO:0043900;GO:0044237;GO:0044238;GO:…		GO:0000139;GO:0005739;GO:0005794;GO:0016020;GO:0016021;GO:0031090;GO:0031224;GO:0043226;GO:0043227;GO:0043229;GO:0043231;GO:0044422;GO:0044424;GO:0044425;GO:0044431;GO:0044444;GO:0044446;GO:0044464				3	40.985	0	5.6522	5	0.261393	-0.325964	-0.644281	A0A024QZW4;Q9H1N7;A0A3B3IRN3;Q9H1N7-3;Q9H1N7-2	A0A024QZW4;Q9H1N7;A0A3B3IRN3;Q9H1N7-3	Adenosine 3-phospho 5-phosphosulfate transporter 2	SLC35B3	>tr|A0A024QZW4|A0A024QZW4_HUMAN Adenosine 3-phospho 5-phosphosulfate transporter 2 OS=Homo sapiens OX=9606 GN=SLC35B3 PE=1 SV=1;>sp|Q9H1N7|S35B3_HUMAN Adenosine 3-phospho 5-phosphosulfate transporter 2 OS=Homo sapiens OX=9606 GN=SLC35B3 PE=1 SV=1;>tr|A
32.7643	32.5717	32.4843	32.2677	32.2708	32.1541	32.9711	32.854	32.8519	alcohol metabolic process;cholesterol metabolic process;establishment of localization;lipid metabolic process;lipid transport;metabolic process;organic substance transport;primary metabolic process;small molecule metabolic process;steroid metabolic process;sterol metabolic process;transport	binding;lipid binding;nucleic acid binding;RNA binding	cell part;cytoplasm;extracellular region part;high-density lipoprotein particle;intracellular membrane-bounded organelle;intracellular organelle;intracellular part;macromolecular complex;membrane;membrane-bounded organelle;nucleus;organelle;plasma lipoprotein particle;plasma membrane;protein-lipid complex		GO:0006066;GO:0006629;GO:0006810;GO:0006869;GO:0008152;GO:0008202;GO:0008203;GO:0016125;GO:0044238;GO:0044281;GO:0051234;GO:0071702	GO:0003676;GO:0003723;GO:0005488;GO:0008289	GO:0005634;GO:0005737;GO:0005886;GO:0016020;GO:0032991;GO:0032994;GO:0034358;GO:0034364;GO:0043226;GO:0043227;GO:0043229;GO:0043231;GO:0044421;GO:0044424;GO:0044464				65	141.44	0	323.31	23	0.0719296	0.0451546	0.199737	A0A024R4E5;Q00341;Q00341-2;H0Y394;H7C0A4;C9J5E5;C9JIZ1;C9JZI8;H7BZC3;C9JHZ8;C9JES8;H7C2D1;C9JHS7;C9JT62;C9JK79;C9JBS3;C9JEJ8;C9JHN6;C9JQ82;C9JMQ6;C9JHS9;C9J739;H7C3D0	A0A024R4E5;Q00341;Q00341-2;H0Y394	Vigilin	HDLBP	>tr|A0A024R4E5|A0A024R4E5_HUMAN High density lipoprotein binding protein (Vigilin), isoform CRA_a OS=Homo sapiens OX=9606 GN=HDLBP PE=1 SV=1;>sp|Q00341|VIGLN_HUMAN Vigilin OS=Homo sapiens OX=9606 GN=HDLBP PE=1 SV=2;>sp|Q00341-2|VIGLN_HUMAN Isoform 2 of Vig
28.655	29.5454	29.6647	28.8976	29.1185	29.0124	29.5468	29.4814	28.9232	activation of immune response;activation of innate immune response;anaphase-promoting complex-dependent proteasomal ubiquitin-dependent protein catabolic process;antigen processing and presentation;antigen processing and presentation of exogenous antigen;antigen processing and presentation of exogenous peptide antigen;antigen processing and presentation of exogenous peptide antigen via MHC class …	catalytic activity;endopeptidase activity;hydrolase activity;peptidase activity;peptidase activity, acting on L-amino acid peptides;threonine-type endopeptidase activity;threonine-type peptidase activity	cell part;cytoplasm;cytoplasmic mRNA processing body;cytoplasmic part;cytosol;extracellular membrane-bounded organelle;extracellular organelle;extracellular region part;extracellular vesicular exosome;intracellular membrane-bounded organelle;intracellular non-membrane-bounded organelle;intracellular organelle;intracellular organelle part;intracellular part;macromolecular complex;membrane-bounded …	Proteasome	GO:0000082;GO:0000209;GO:0000278;GO:0002218;GO:0002220;GO:0002223;GO:0002253;GO:0002376;GO:0002429;GO:0002474;GO:0002478;GO:0002479;GO:0002682;GO:0002684;GO:0002757;GO:0002758;GO:0002764;GO:0002768;GO:0006464;GO:0006508;GO:0006511;GO:0006521;GO:0006807;GO:0006915;GO:0006950;GO:0006952;GO:0006955;GO:0006974;GO:0006977;GO:0007049;GO:0007165;GO:0007166;GO:0008152;GO:0008219;GO:0009056;GO:0009057;GO:…	GO:0003824;GO:0004175;GO:0004298;GO:0008233;GO:0016787;GO:0070003;GO:0070011	GO:0000502;GO:0000932;GO:0005634;GO:0005654;GO:0005737;GO:0005829;GO:0005839;GO:0019773;GO:0030529;GO:0031982;GO:0031988;GO:0032991;GO:0035770;GO:0043226;GO:0043227;GO:0043228;GO:0043229;GO:0043230;GO:0043231;GO:0043232;GO:0043234;GO:0044421;GO:0044422;GO:0044424;GO:0044428;GO:0044444;GO:0044446;GO:0044464;GO:0065010;GO:0070062	ko03050			8	25.898	0	25.716	5	0.183302	0.125051	0.465529	A0A024RA52;P25787;C9JCK5;H3BT36;H7C402	A0A024RA52;P25787	Proteasome subunit alpha type;Proteasome subunit alpha type-2	PSMA2	>tr|A0A024RA52|A0A024RA52_HUMAN Proteasome subunit alpha type OS=Homo sapiens OX=9606 GN=PSMA2 PE=1 SV=1;>sp|P25787|PSA2_HUMAN Proteasome subunit alpha type-2 OS=Homo sapiens OX=9606 GN=PSMA2 PE=1 SV=2
26.4832	26.9013	26.8001	26.7703	26.7645	26.5225	26.9798	26.9659	27.3247	anatomical structure development;apoptosis;apoptosis in response to endoplasmic reticulum stress;biological regulation;brain development;catabolic process;cell cycle process;cell death;cell differentiation;cellular catabolic process;cellular component assembly;cellular component assembly at cellular level;cellular component organization;cellular component organization at cellular level;cellular c…	binding;enzyme binding;polyubiquitin binding;proteasome binding;protein binding;protein complex binding;ribonucleoprotein binding;ribosome binding;small conjugating protein binding;ubiquitin binding;ubiquitin protein ligase binding	BAT3 complex;cell part;cytoplasm;cytoplasmic part;cytosol;cytosolic part;ER membrane insertion complex;intracellular membrane-bounded organelle;intracellular organelle;intracellular organelle part;intracellular part;macromolecular complex;membrane-bounded organelle;nuclear part;nucleoplasm;nucleus;organelle;organelle part;protein complex		GO:0001822;GO:0002376;GO:0006325;GO:0006464;GO:0006473;GO:0006475;GO:0006508;GO:0006511;GO:0006810;GO:0006915;GO:0006917;GO:0006950;GO:0006974;GO:0006996;GO:0007130;GO:0007165;GO:0007276;GO:0007283;GO:0007420;GO:0008104;GO:0008152;GO:0008219;GO:0008629;GO:0008630;GO:0009056;GO:0009057;GO:0009790;GO:0009892;GO:0009894;GO:0009895;GO:0009987;GO:0010468;GO:0010605;GO:0010608;GO:0010941;GO:0010942;GO:…	GO:0005488;GO:0005515;GO:0019899;GO:0031593;GO:0031625;GO:0032182;GO:0032403;GO:0043021;GO:0043022;GO:0043130;GO:0070628	GO:0005634;GO:0005654;GO:0005737;GO:0005829;GO:0032991;GO:0043226;GO:0043227;GO:0043229;GO:0043231;GO:0043234;GO:0044422;GO:0044424;GO:0044428;GO:0044444;GO:0044445;GO:0044446;GO:0044464;GO:0071818;GO:0072379				15	118.7	0	35.656	23	0.388398	-0.159753	-0.878356	A0A024RCR6;A0A0G2JK23;P46379-2;P46379;P46379-3;A0A0G2JL47;P46379-4;P46379-5;F6S6P2;X6REW1;A0A0G2JJM1;H0Y4L1;H0Y710;F6UR09;F6U1F2;F6XTU0;A0A0G2JJR8;A0A1B0GX79;F6WML8;F6VEM6;F6X9W3;F6U341;F6TC96	A0A024RCR6;A0A0G2JK23;P46379-2;P46379;P46379-3;A0A0G2JL47;P46379-4;P46379-5	Large proline-rich protein BAG6	BAT3;BAG6	>tr|A0A024RCR6|A0A024RCR6_HUMAN BAG6 OS=Homo sapiens OX=9606 GN=BAG6 PE=1 SV=1;>tr|A0A0G2JK23|A0A0G2JK23_HUMAN Large proline-rich protein BAG6 OS=Homo sapiens OX=9606 GN=BAG6 PE=1 SV=1;>sp|P46379-2|BAG6_HUMAN Isoform 2 of Large proline-rich protein BAG6 OS
27.3306	26.1847	26.4168	26.8517	26.6894	26.7348	26.7312	26.696	26.9544	B cell activation;B cell differentiation;biological regulation;cell activation;cell differentiation;cellular component organization;cellular component organization or biogenesis;cellular developmental process;cellular membrane organization;cellular process;developmental process;establishment of localization;immature B cell differentiation;immune system process;ion transmembrane transport;ion tran…	adenyl nucleotide binding;adenyl ribonucleotide binding;ATP binding;ATPase activity;ATPase activity, coupled;ATPase activity, coupled to movement of substances;binding;catalytic activity;cation binding;hydrolase activity;hydrolase activity, acting on acid anhydrides;hydrolase activity, acting on acid anhydrides, in phosphorus-containing anhydrides;ion binding;lipid transporter activity;magnesium …	cell part;cytoplasmic part;endoplasmic reticulum;endoplasmic reticulum membrane;endoplasmic reticulum part;endosome;integral to membrane;intracellular membrane-bounded organelle;intracellular organelle;intracellular organelle part;intracellular part;intrinsic to membrane;lysosomal membrane;membrane;membrane part;membrane-bounded organelle;organelle;organelle membrane;organelle part;plasma membran…		GO:0001775;GO:0002327;GO:0002329;GO:0002376;GO:0002521;GO:0002682;GO:0002684;GO:0002694;GO:0002696;GO:0006810;GO:0006811;GO:0006869;GO:0009987;GO:0015914;GO:0016043;GO:0016044;GO:0030098;GO:0030154;GO:0030183;GO:0032502;GO:0034204;GO:0034220;GO:0042113;GO:0045321;GO:0045332;GO:0045577;GO:0045579;GO:0045595;GO:0045597;GO:0045619;GO:0045621;GO:0046649;GO:0048518;GO:0048522;GO:0048869;GO:0050789;GO:…	GO:0000166;GO:0000287;GO:0003824;GO:0004012;GO:0005215;GO:0005319;GO:0005488;GO:0005524;GO:0005548;GO:0016462;GO:0016787;GO:0016817;GO:0016818;GO:0016887;GO:0017076;GO:0017111;GO:0022892;GO:0030554;GO:0032553;GO:0032555;GO:0032559;GO:0035639;GO:0042623;GO:0043167;GO:0043169;GO:0043492;GO:0046872	GO:0005765;GO:0005768;GO:0005774;GO:0005783;GO:0005789;GO:0005886;GO:0016020;GO:0016021;GO:0031090;GO:0031224;GO:0043226;GO:0043227;GO:0043229;GO:0043231;GO:0044422;GO:0044424;GO:0044425;GO:0044432;GO:0044437;GO:0044444;GO:0044446;GO:0044464;GO:0055037				13	127.68	0	29.31	7	0.225561	-0.132234	-0.55698	A0A067XG54;Q8NB49-3;Q8NB49-2;Q8NB49-4;Q8NB49;H7C0E8;H0Y8F0	A0A067XG54;Q8NB49-3;Q8NB49-2;Q8NB49-4;Q8NB49	Phospholipid-transporting ATPase IG	ATP11C	>tr|A0A067XG54|A0A067XG54_HUMAN Phospholipid-transporting ATPase OS=Homo sapiens OX=9606 GN=ATP11C PE=1 SV=1;>sp|Q8NB49-3|AT11C_HUMAN Isoform 3 of Phospholipid-transporting ATPase IG OS=Homo sapiens OX=9606 GN=ATP11C;>sp|Q8NB49-2|AT11C_HUMAN Isoform 2 of P
25.5189	25.6755	25.6696	26.0748	25.846	26.1969	26.034	25.9649	NaN	biological regulation;cation homeostasis;cellular cation homeostasis;cellular chemical homeostasis;cellular homeostasis;cellular ion homeostasis;cellular iron ion homeostasis;cellular metal ion homeostasis;cellular process;chemical homeostasis;cofactor transport;establishment of localization;heme transport;homeostatic process;ion homeostasis;iron ion homeostasis;metabolic process;metal ion homeos…	active transmembrane transporter activity;adenyl nucleotide binding;adenyl ribonucleotide binding;ATP binding;ATPase activity;ATPase activity, coupled;ATPase activity, coupled to movement of substances;ATPase activity, coupled to transmembrane movement of substances;binding;catalytic activity;cofactor transporter activity;heme transporter activity;hydrolase activity;hydrolase activity, acting on …	cell part;cytoplasmic part;integral to membrane;intracellular membrane-bounded organelle;intracellular organelle;intracellular organelle part;intracellular part;intrinsic to membrane;membrane;membrane part;membrane-bounded organelle;mitochondrial inner membrane;mitochondrial membrane;mitochondrial part;mitochondrion;organelle;organelle inner membrane;organelle membrane;organelle part	ABC transporters	GO:0006810;GO:0006873;GO:0006875;GO:0006879;GO:0008152;GO:0009987;GO:0015886;GO:0019725;GO:0030003;GO:0042592;GO:0044281;GO:0048878;GO:0050801;GO:0051181;GO:0051234;GO:0055065;GO:0055072;GO:0055080;GO:0055082;GO:0055085;GO:0065007;GO:0065008	GO:0000166;GO:0003824;GO:0005215;GO:0005488;GO:0005524;GO:0015232;GO:0015399;GO:0015405;GO:0016462;GO:0016787;GO:0016817;GO:0016818;GO:0016820;GO:0016887;GO:0017076;GO:0017111;GO:0022804;GO:0022857;GO:0030554;GO:0032553;GO:0032555;GO:0032559;GO:0035639;GO:0042623;GO:0042626;GO:0043492;GO:0051184	GO:0005739;GO:0005743;GO:0016020;GO:0016021;GO:0019866;GO:0031090;GO:0031224;GO:0031966;GO:0043226;GO:0043227;GO:0043229;GO:0043231;GO:0044422;GO:0044424;GO:0044425;GO:0044429;GO:0044444;GO:0044446;GO:0044464	ko02010	+	control_patient	8	83.27	0	18.2	12	2.4628	-0.401972	-4.66618	A0A5F9ZA98;O75027;O75027-2;A0A2R8Y473;A0A590UJS8;B4DGL8;A0A087WW65;O75027-3;E9PJR8;A0A2R8YF35;E9PNQ5;A0A2R8Y3N2	A0A5F9ZA98;O75027;O75027-2;A0A2R8Y473;A0A590UJS8;B4DGL8;A0A087WW65;O75027-3	ATP-binding cassette sub-family B member 7, mitochondrial	ABCB7	>tr|A0A5F9ZA98|A0A5F9ZA98_HUMAN ATP-binding cassette sub-family B member 7, mitochondrial OS=Homo sapiens OX=9606 GN=ABCB7 PE=4 SV=1;>sp|O75027|ABCB7_HUMAN ATP-binding cassette sub-family B member 7, mitochondrial OS=Homo sapiens OX=9606 GN=ABCB7 PE=1 SV=2
25.02	27.1239	26.6632	24.6183	25.0569	24.561	25.2584	26.1637	NaN	aging;amine metabolic process;arachidonic acid metabolic process;biological regulation;carboxylic acid metabolic process;catabolic process;cellular amine metabolic process;cellular amino acid metabolic process;cellular catabolic process;cellular ketone metabolic process;cellular lipid metabolic process;cellular metabolic process;cellular modified amino acid metabolic process;cellular nitrogen com…	amine binding;amino acid binding;antioxidant activity;binding;carboxylic acid binding;catalytic activity;glutathione binding;glutathione peroxidase activity;modified amino acid binding;oxidoreductase activity;oxidoreductase activity, acting on paired donors, with incorporation or reduction of molecular oxygen;oxidoreductase activity, acting on peroxide as acceptor;peptide binding;peroxidase activ…	cell part;cytoplasmic part;cytosol;extracellular membrane-bounded organelle;extracellular organelle;extracellular region part;extracellular vesicular exosome;intracellular membrane-bounded organelle;intracellular organelle;intracellular part;membrane-bounded organelle;membrane-bounded vesicle;mitochondrion;nucleus;organelle;vesicle	Glutathione metabolism	GO:0000038;GO:0000302;GO:0006082;GO:0006518;GO:0006520;GO:0006575;GO:0006629;GO:0006631;GO:0006644;GO:0006690;GO:0006749;GO:0006790;GO:0006807;GO:0006950;GO:0006979;GO:0007275;GO:0007568;GO:0008152;GO:0009056;GO:0009308;GO:0009719;GO:0009725;GO:0009987;GO:0010033;GO:0010035;GO:0019369;GO:0019372;GO:0019637;GO:0019752;GO:0031347;GO:0032101;GO:0032355;GO:0032501;GO:0032502;GO:0032787;GO:0033554;GO:…	GO:0003824;GO:0004601;GO:0004602;GO:0005488;GO:0008430;GO:0016209;GO:0016491;GO:0016597;GO:0016684;GO:0016705;GO:0031406;GO:0042277;GO:0043176;GO:0043295;GO:0047066;GO:0072341	GO:0005634;GO:0005739;GO:0005829;GO:0031982;GO:0031988;GO:0043226;GO:0043227;GO:0043229;GO:0043230;GO:0043231;GO:0044421;GO:0044424;GO:0044444;GO:0044464;GO:0065010;GO:0070062	ko00480			5	17.629	0	11.296	11	0.961284	1.13733	1.87888	K7ERP4;A0A087X2I2;A0A087WT12;P36969-2;P36969;K7EKX7;R4GNE4;K7ENB4;K7EJ20;A0A087X247;A0A0A0MTT1	K7ERP4;A0A087X2I2;A0A087WT12;P36969-2;P36969;K7EKX7;R4GNE4;K7ENB4;K7EJ20	Glutathione peroxidase;Phospholipid hydroperoxide glutathione peroxidase, mitochondrial	GPX4	>tr|K7ERP4|K7ERP4_HUMAN Glutathione peroxidase (Fragment) OS=Homo sapiens OX=9606 GN=GPX4 PE=1 SV=1;>tr|A0A087X2I2|A0A087X2I2_HUMAN Glutathione peroxidase OS=Homo sapiens OX=9606 GN=GPX4 PE=1 SV=1;>tr|A0A087WT12|A0A087WT12_HUMAN Glutathione peroxidase OS=H
28.7837	27.7265	27.7581	28.6091	28.4396	28.6857	28.0771	27.9771	27.6398	biological regulation;catabolic process;cation homeostasis;cellular catabolic process;cellular cation homeostasis;cellular chemical homeostasis;cellular homeostasis;cellular ion homeostasis;cellular iron ion homeostasis;cellular metabolic process;cellular metal ion homeostasis;cellular nitrogen compound catabolic process;cellular nitrogen compound metabolic process;cellular process;chemical homeo…	binding;catalytic activity;cation binding;heme oxygenase (decyclizing) activity;ion binding;metal ion binding;oxidoreductase activity;oxidoreductase activity, acting on paired donors, with incorporation or reduction of molecular oxygen	cell part;cytoplasmic part;endoplasmic reticulum membrane;endoplasmic reticulum part;intracellular organelle part;intracellular part;membrane;membrane part;organelle membrane;organelle part;plasma membrane	Mineral absorption;Porphyrin and chlorophyll metabolism	GO:0001666;GO:0006778;GO:0006787;GO:0006788;GO:0006807;GO:0006810;GO:0006873;GO:0006875;GO:0006879;GO:0006950;GO:0006979;GO:0008152;GO:0009056;GO:0009987;GO:0019725;GO:0030003;GO:0033013;GO:0033015;GO:0034641;GO:0042167;GO:0042168;GO:0042221;GO:0042440;GO:0042592;GO:0044237;GO:0044248;GO:0044270;GO:0044281;GO:0046149;GO:0046483;GO:0046700;GO:0048878;GO:0050801;GO:0050896;GO:0051186;GO:0051187;GO:…	GO:0003824;GO:0004392;GO:0005488;GO:0016491;GO:0016705;GO:0043167;GO:0043169;GO:0046872	GO:0005789;GO:0005886;GO:0016020;GO:0031090;GO:0044422;GO:0044424;GO:0044425;GO:0044432;GO:0044444;GO:0044446;GO:0044464	ko00860;ko04978			11	41.669	0	49.328	10	0.174604	-0.148653	-0.446164	A0A087WT44;P30519-2;P30519;I3L159;I3L1F5;I3L276;I3L4P8;A0A1B0GXH0;I3L463;I3L1Y2	A0A087WT44;P30519-2;P30519;I3L159;I3L1F5	Heme oxygenase 2	HMOX2	>tr|A0A087WT44|A0A087WT44_HUMAN Heme oxygenase 2 OS=Homo sapiens OX=9606 GN=HMOX2 PE=1 SV=1;>sp|P30519-2|HMOX2_HUMAN Isoform 2 of Heme oxygenase 2 OS=Homo sapiens OX=9606 GN=HMOX2;>sp|P30519|HMOX2_HUMAN Heme oxygenase 2 OS=Homo sapiens OX=9606 GN=HMOX2 PE=
27.1811	28.0228	27.9138	27.3788	27.3926	27.1301	27.6715	27.8711	27.9118	anatomical structure development;axon ensheathment;biological regulation;biosynthetic process;cell development;cellular biosynthetic process;cellular developmental process;cellular macromolecule biosynthetic process;cellular macromolecule metabolic process;cellular metabolic process;cellular process;cellular protein metabolic process;cellular response to stimulus;cellular response to stress;devel…	binding;nucleic acid binding;protein binding;RNA binding;translation factor activity, nucleic acid binding;translation initiation factor activity;translation initiation factor binding	cell part;cytoplasm;cytoplasmic part;cytosol;eukaryotic translation initiation factor 2B complex;intracellular part;macromolecular complex;protein complex	RNA transport	GO:0001541;GO:0006140;GO:0006412;GO:0006413;GO:0006417;GO:0006446;GO:0006950;GO:0007272;GO:0008152;GO:0008366;GO:0009058;GO:0009059;GO:0009266;GO:0009408;GO:0009628;GO:0009719;GO:0009725;GO:0009743;GO:0009746;GO:0009749;GO:0009889;GO:0009890;GO:0009892;GO:0009894;GO:0009987;GO:0010033;GO:0010467;GO:0010468;GO:0010556;GO:0010558;GO:0010605;GO:0010608;GO:0014003;GO:0017148;GO:0019219;GO:0019222;GO:…	GO:0003676;GO:0003723;GO:0003743;GO:0005488;GO:0005515;GO:0008135;GO:0031369	GO:0005737;GO:0005829;GO:0005851;GO:0032991;GO:0043234;GO:0044424;GO:0044444;GO:0044464	ko03013			11	57.495	0	35.624	8	0.235938	0.146577	0.578824	A0A087WTA5;E7ERK9;Q9UI10-3;Q9UI10;Q9UI10-2;A0A087WW69;F8W8L6;H7C2L8	A0A087WTA5;E7ERK9;Q9UI10-3;Q9UI10;Q9UI10-2;A0A087WW69	Translation initiation factor eIF-2B subunit delta	EIF2B4	>tr|A0A087WTA5|A0A087WTA5_HUMAN Translation initiation factor eIF-2B subunit delta OS=Homo sapiens OX=9606 GN=EIF2B4 PE=1 SV=1;>tr|E7ERK9|E7ERK9_HUMAN Translation initiation factor eIF-2B subunit delta OS=Homo sapiens OX=9606 GN=EIF2B4 PE=1 SV=1;>sp|Q9UI10
34.6076	34.2474	34.0308	34.2453	34.2472	34.6614	34.0994	33.8672	34.3633	anatomical structure development;anatomical structure morphogenesis;biological regulation;blood coagulation;blood vessel development;cell activation;cell migration;cell motility;cell surface receptor linked signaling pathway;cellular component assembly;cellular component disassembly;cellular component disassembly at cellular level;cellular component movement;cellular component organization;cellul…	binding;binding, bridging;cation binding;extracellular matrix structural constituent;growth factor binding;identical protein binding;ion binding;metal ion binding;platelet-derived growth factor binding;protein binding;protein binding, bridging;structural molecule activity	cell part;collagen;collagen type I;cytoplasmic part;endoplasmic reticulum lumen;endoplasmic reticulum part;extracellular matrix;extracellular matrix part;extracellular membrane-bounded organelle;extracellular organelle;extracellular region;extracellular region part;extracellular space;extracellular vesicular exosome;fibrillar collagen;intracellular organelle lumen;intracellular organelle part;int…	Amoebiasis;ECM-receptor interaction;Focal adhesion;Protein digestion and absorption	GO:0001101;GO:0001501;GO:0001568;GO:0001775;GO:0002376;GO:0006461;GO:0006810;GO:0006897;GO:0006898;GO:0006928;GO:0007165;GO:0007166;GO:0007167;GO:0007178;GO:0007179;GO:0007264;GO:0007265;GO:0007266;GO:0007596;GO:0007599;GO:0008152;GO:0008217;GO:0009653;GO:0009719;GO:0009887;GO:0009987;GO:0010033;GO:0010243;GO:0010324;GO:0014075;GO:0016043;GO:0016044;GO:0016192;GO:0016477;GO:0022411;GO:0022607;GO:…	GO:0005198;GO:0005201;GO:0005488;GO:0005515;GO:0019838;GO:0030674;GO:0042802;GO:0043167;GO:0043169;GO:0046872;GO:0048407;GO:0060090	GO:0005576;GO:0005581;GO:0005583;GO:0005584;GO:0005615;GO:0005788;GO:0031012;GO:0031974;GO:0031982;GO:0031988;GO:0043226;GO:0043227;GO:0043230;GO:0043233;GO:0044420;GO:0044421;GO:0044422;GO:0044424;GO:0044432;GO:0044444;GO:0044446;GO:0044464;GO:0065010;GO:0070013;GO:0070062	ko04510;ko04512;ko04974;ko05146			90	129.15	0	323.31	2	0.0911044	0.0479724	0.248654	A0A087WTA8;P08123	A0A087WTA8;P08123	Collagen alpha-2(I) chain	COL1A2	>tr|A0A087WTA8|A0A087WTA8_HUMAN Collagen alpha-2(I) chain OS=Homo sapiens OX=9606 GN=COL1A2 PE=1 SV=1;>sp|P08123|CO1A2_HUMAN Collagen alpha-2(I) chain OS=Homo sapiens OX=9606 GN=COL1A2 PE=1 SV=7
26.138	25.9717	25.9305	26.5407	26.2246	26.5366	25.9593	25.8779	NaN			cell part;integral to membrane;intrinsic to membrane;membrane part				GO:0016021;GO:0031224;GO:0044425;GO:0044464				2	7.9924	0	4.3341	4	0.515225	-0.214432	-1.12051	Q5JWB9;A0A087WTT2;Q96A57;Q96A57-2	Q5JWB9;A0A087WTT2;Q96A57;Q96A57-2	Transmembrane protein 230	TMEM230	>tr|Q5JWB9|Q5JWB9_HUMAN Transmembrane protein 230 (Fragment) OS=Homo sapiens OX=9606 GN=TMEM230 PE=1 SV=1;>tr|A0A087WTT2|A0A087WTT2_HUMAN Transmembrane protein 230 OS=Homo sapiens OX=9606 GN=TMEM230 PE=1 SV=1;>sp|Q96A57|TM230_HUMAN Transmembrane protein 23
26.7162	26.5233	26.8782	27.0038	26.9523	27.1325	26.9988	26.7323	26.79	cellular process;establishment of localization;transport;vesicle-mediated transport		cell part;cytoplasm;cytoplasmic part;endoplasmic reticulum membrane;endoplasmic reticulum part;endoplasmic reticulum-Golgi intermediate compartment membrane;Golgi apparatus;integral to membrane;intracellular membrane-bounded organelle;intracellular non-membrane-bounded organelle;intracellular organelle;intracellular organelle part;intracellular part;intrinsic to membrane;membrane;membrane part;me…		GO:0006810;GO:0009987;GO:0016192;GO:0051234		GO:0005634;GO:0005730;GO:0005737;GO:0005789;GO:0005794;GO:0016020;GO:0016021;GO:0031090;GO:0031224;GO:0033116;GO:0043226;GO:0043227;GO:0043228;GO:0043229;GO:0043231;GO:0043232;GO:0044422;GO:0044424;GO:0044425;GO:0044428;GO:0044432;GO:0044444;GO:0044446;GO:0044464				8	43.432	0	18.688	10	1.10505	-0.229068	-2.0587	A0A087WU02;Q96RQ1;F8VPA6;F8W0R1;F8VR88;F8VUZ2;H0YI50;F8VRW9;H0YI58;H0YHS0	A0A087WU02;Q96RQ1;F8VPA6;F8W0R1;F8VR88;F8VUZ2;H0YI50	Endoplasmic reticulum-Golgi intermediate compartment protein 2	ERGIC2;RLN3	>tr|A0A087WU02|A0A087WU02_HUMAN Endoplasmic reticulum-Golgi intermediate compartment protein 2 OS=Homo sapiens OX=9606 GN=ERGIC2 PE=1 SV=1;>sp|Q96RQ1|ERGI2_HUMAN Endoplasmic reticulum-Golgi intermediate compartment protein 2 OS=Homo sapiens OX=9606 GN=ERGI
NaN	24.3762	24.8881	24.8498	24.7906	24.9047	25.2909	24.7996	NaN	biosynthetic process;cellular biosynthetic process;cellular component disassembly;cellular component disassembly at cellular level;cellular component organization;cellular component organization at cellular level;cellular component organization or biogenesis;cellular component organization or biogenesis at cellular level;cellular macromolecular complex disassembly;cellular macromolecular complex …	structural constituent of ribosome;structural molecule activity	cell part;cytoplasmic part;intracellular non-membrane-bounded organelle;intracellular organelle;intracellular organelle part;intracellular part;large ribosomal subunit;macromolecular complex;membrane;mitochondrial inner membrane;mitochondrial large ribosomal subunit;mitochondrial membrane;mitochondrial part;mitochondrial ribosome;non-membrane-bounded organelle;organellar large ribosomal subunit;o…		GO:0006412;GO:0006413;GO:0006414;GO:0006415;GO:0006996;GO:0007005;GO:0008152;GO:0009058;GO:0009059;GO:0009987;GO:0016043;GO:0019538;GO:0022411;GO:0032543;GO:0032984;GO:0034621;GO:0034623;GO:0034645;GO:0043170;GO:0043241;GO:0043624;GO:0043933;GO:0044237;GO:0044238;GO:0044249;GO:0044260;GO:0044267;GO:0070124;GO:0070125;GO:0070126;GO:0071822;GO:0071840;GO:0071841;GO:0071842;GO:0071845	GO:0003735;GO:0005198	GO:0000313;GO:0000315;GO:0005743;GO:0005761;GO:0005762;GO:0005840;GO:0015934;GO:0016020;GO:0019866;GO:0030529;GO:0031090;GO:0031966;GO:0032991;GO:0043226;GO:0043228;GO:0043229;GO:0043232;GO:0044422;GO:0044424;GO:0044429;GO:0044444;GO:0044446;GO:0044464				2	8.8403	0	6.1735	4	0.672265	-0.294946	-1.42789	A0A087WU28;A0A0B4J2C1;Q4U2R6;M0R176	A0A087WU28;A0A0B4J2C1;Q4U2R6;M0R176	39S ribosomal protein L51, mitochondrial	MRPL51	>tr|A0A087WU28|A0A087WU28_HUMAN 39S ribosomal protein L51, mitochondrial (Fragment) OS=Homo sapiens OX=9606 GN=MRPL51 PE=1 SV=1;>tr|A0A0B4J2C1|A0A0B4J2C1_HUMAN 39S ribosomal protein L51, mitochondrial OS=Homo sapiens OX=9606 GN=MRPL51 PE=1 SV=1;>sp|Q4U2R6|
28.8791	28.4465	28.6252	29.1713	28.607	29.0476	29.0088	28.7252	28.7671	carbohydrate metabolic process;cation transport;cellular carbohydrate metabolic process;cellular macromolecule metabolic process;cellular metabolic process;cellular process;cellular protein metabolic process;cognition;divalent inorganic cation transport;divalent metal ion transport;establishment of localization;glycosylation;ion transport;macromolecule glycosylation;macromolecule metabolic proces…	cation transmembrane transporter activity;divalent inorganic cation transmembrane transporter activity;inorganic cation transmembrane transporter activity;ion transmembrane transporter activity;magnesium ion transmembrane transporter activity;metal ion transmembrane transporter activity;substrate-specific transmembrane transporter activity;substrate-specific transporter activity;transmembrane tra…	cell part;cytoplasmic part;endoplasmic reticulum part;integral to membrane;integral to plasma membrane;intracellular organelle part;intracellular part;intrinsic to membrane;intrinsic to plasma membrane;macromolecular complex;membrane;membrane part;oligosaccharyltransferase complex;organelle part;plasma membrane;plasma membrane part;protein complex		GO:0003008;GO:0005975;GO:0006464;GO:0006486;GO:0006487;GO:0006810;GO:0006811;GO:0006812;GO:0008152;GO:0009987;GO:0015693;GO:0018193;GO:0018196;GO:0018279;GO:0019538;GO:0030001;GO:0032501;GO:0043170;GO:0043412;GO:0043413;GO:0043687;GO:0044237;GO:0044238;GO:0044260;GO:0044262;GO:0044267;GO:0050877;GO:0050890;GO:0051234;GO:0055085;GO:0070085;GO:0070838;GO:0072511	GO:0005215;GO:0008324;GO:0015075;GO:0015095;GO:0022857;GO:0022890;GO:0022891;GO:0022892;GO:0046873;GO:0072509	GO:0005886;GO:0005887;GO:0008250;GO:0016020;GO:0016021;GO:0031224;GO:0031226;GO:0032991;GO:0043234;GO:0044422;GO:0044424;GO:0044425;GO:0044432;GO:0044444;GO:0044446;GO:0044459;GO:0044464				8	41.531	0	34.004	3	0.773464	-0.237539	-1.53576	A0A087WU53;Q9H0U3;Q9H0U3-2	A0A087WU53;Q9H0U3;Q9H0U3-2	Magnesium transporter protein 1	MAGT1	>tr|A0A087WU53|A0A087WU53_HUMAN Magnesium transporter protein 1 OS=Homo sapiens OX=9606 GN=MAGT1 PE=1 SV=1;>sp|Q9H0U3|MAGT1_HUMAN Magnesium transporter protein 1 OS=Homo sapiens OX=9606 GN=MAGT1 PE=1 SV=1;>sp|Q9H0U3-2|MAGT1_HUMAN Isoform 2 of Magnesium tra
26.7533	25.844	26.0091	26.6657	26.4182	26.4629	26.3588	26.1333	25.7447	apoptosis;biological regulation;cell death;cellular macromolecule metabolic process;cellular metabolic process;cellular nitrogen compound metabolic process;cellular process;death;gene expression;immune system process;macromolecule metabolic process;metabolic process;mRNA metabolic process;mRNA processing;nitrogen compound metabolic process;nuclear mRNA splicing, via spliceosome;nucleic acid metab…	binding;enzyme binding;protein binding	cell part;cytoplasm;intracellular membrane-bounded organelle;intracellular organelle;intracellular organelle part;intracellular part;macromolecular complex;membrane;membrane-bounded organelle;nuclear part;nucleoplasm;nucleus;organelle;organelle part;protein complex;Prp19 complex;ribonucleoprotein complex;spliceosomal complex	Spliceosome	GO:0000375;GO:0000377;GO:0000398;GO:0002200;GO:0002376;GO:0006139;GO:0006396;GO:0006397;GO:0006807;GO:0006915;GO:0008152;GO:0008219;GO:0008380;GO:0009987;GO:0010467;GO:0010941;GO:0010942;GO:0012501;GO:0016070;GO:0016071;GO:0016265;GO:0016445;GO:0034641;GO:0042981;GO:0043065;GO:0043067;GO:0043068;GO:0043170;GO:0044237;GO:0044238;GO:0044260;GO:0048518;GO:0048522;GO:0050789;GO:0050794;GO:0065007;GO:…	GO:0005488;GO:0005515;GO:0019899	GO:0000974;GO:0005634;GO:0005654;GO:0005681;GO:0005737;GO:0016020;GO:0030529;GO:0032991;GO:0043226;GO:0043227;GO:0043229;GO:0043231;GO:0043234;GO:0044422;GO:0044424;GO:0044428;GO:0044446;GO:0044464	ko03040			11	65.702	0	12.853	6	0.136553	-0.0951211	-0.358959	A0A087WUB9;Q8WYA6;Q8WYA6-4;Q8WYA6-3;Q8WYA6-2;A2A2P1	A0A087WUB9;Q8WYA6;Q8WYA6-4;Q8WYA6-3;Q8WYA6-2	Beta-catenin-like protein 1	CTNNBL1	>tr|A0A087WUB9|A0A087WUB9_HUMAN Beta-catenin-like protein 1 OS=Homo sapiens OX=9606 GN=CTNNBL1 PE=1 SV=1;>sp|Q8WYA6|CTBL1_HUMAN Beta-catenin-like protein 1 OS=Homo sapiens OX=9606 GN=CTNNBL1 PE=1 SV=1;>sp|Q8WYA6-4|CTBL1_HUMAN Isoform 4 of Beta-catenin-like
30.0849	29.3075	29.5889	29.9163	29.8045	30.1421	29.8562	29.6384	29.3011	biological regulation;biosynthetic process;cellular biosynthetic process;cellular macromolecule biosynthetic process;cellular macromolecule metabolic process;cellular metabolic process;cellular process;cellular protein metabolic process;cotranslational protein targeting to membrane;establishment of localization;establishment of localization in cell;establishment of protein localization;establishm…	catalytic activity;hydrolase activity;peptidase activity	cell part;cytoplasmic part;endoplasmic reticulum membrane;endoplasmic reticulum part;integral to membrane;intracellular organelle part;intracellular part;intrinsic to membrane;macromolecular complex;membrane;membrane part;organelle membrane;organelle part;protein complex;signal peptidase complex	Protein export	GO:0002791;GO:0006412;GO:0006465;GO:0006518;GO:0006605;GO:0006612;GO:0006613;GO:0006614;GO:0006810;GO:0006886;GO:0008152;GO:0009058;GO:0009059;GO:0009987;GO:0010467;GO:0010646;GO:0015031;GO:0016485;GO:0019538;GO:0023051;GO:0032879;GO:0034645;GO:0043170;GO:0044237;GO:0044238;GO:0044249;GO:0044260;GO:0044267;GO:0045047;GO:0045184;GO:0046883;GO:0046907;GO:0050789;GO:0050794;GO:0050796;GO:0051046;GO:…	GO:0003824;GO:0008233;GO:0016787	GO:0005787;GO:0005789;GO:0016020;GO:0016021;GO:0031090;GO:0031224;GO:0032991;GO:0043234;GO:0044422;GO:0044424;GO:0044425;GO:0044432;GO:0044444;GO:0044446;GO:0044464	ko03060			11	25.09	0	61.711	6	0.205108	-0.116011	-0.51324	A0A087WUC6;E9PI68;Q15005;E9PL01;E9PRB9;H0YE04	A0A087WUC6;E9PI68;Q15005;E9PL01;E9PRB9	Signal peptidase complex subunit 2	SPCS2	>tr|A0A087WUC6|A0A087WUC6_HUMAN Signal peptidase complex subunit 2 OS=Homo sapiens OX=9606 GN=SPCS2 PE=1 SV=1;>tr|E9PI68|E9PI68_HUMAN Signal peptidase complex subunit 2 OS=Homo sapiens OX=9606 GN=SPCS2 PE=1 SV=1;>sp|Q15005|SPCS2_HUMAN Signal peptidase comp
27.9936	29.5954	29.5224	28.7361	28.73	28.8046	28.6628	28.766	28.7611	acylglycerol metabolic process;aging;amine metabolic process;anatomical structure development;anatomical structure formation involved in morphogenesis;anatomical structure morphogenesis;angiogenesis;angiogenesis involved in wound healing;arachidonic acid metabolic process;biological regulation;blood vessel endothelial cell migration;carboxylic acid metabolic process;catabolic process;cell develop…	amine binding;amino acid binding;antioxidant activity;binding;carboxylic acid binding;catalytic activity;glutathione binding;glutathione peroxidase activity;modified amino acid binding;oxidoreductase activity;oxidoreductase activity, acting on paired donors, with incorporation or reduction of molecular oxygen;oxidoreductase activity, acting on peroxide as acceptor;peptide binding;peroxidase activ…	cell part;cytoplasm;cytoplasmic part;cytosol;extracellular membrane-bounded organelle;extracellular organelle;extracellular region part;extracellular vesicular exosome;intracellular membrane-bounded organelle;intracellular organelle;intracellular organelle lumen;intracellular organelle part;intracellular part;membrane-bounded organelle;membrane-bounded vesicle;membrane-enclosed lumen;mitochondria…	Arachidonic acid metabolism;Glutathione metabolism	GO:0000038;GO:0000302;GO:0001101;GO:0001525;GO:0001659;GO:0001885;GO:0002064;GO:0002682;GO:0002683;GO:0002861;GO:0002862;GO:0003008;GO:0003013;GO:0003015;GO:0003018;GO:0006082;GO:0006139;GO:0006144;GO:0006163;GO:0006195;GO:0006464;GO:0006518;GO:0006520;GO:0006575;GO:0006629;GO:0006631;GO:0006638;GO:0006639;GO:0006641;GO:0006662;GO:0006690;GO:0006725;GO:0006749;GO:0006753;GO:0006790;GO:0006807;GO:…	GO:0003824;GO:0004601;GO:0004602;GO:0005488;GO:0005515;GO:0008430;GO:0016209;GO:0016491;GO:0016597;GO:0016684;GO:0016705;GO:0017124;GO:0019904;GO:0031406;GO:0042277;GO:0043176;GO:0043295;GO:0047066;GO:0072341	GO:0005634;GO:0005737;GO:0005739;GO:0005759;GO:0005829;GO:0031974;GO:0031982;GO:0031988;GO:0043226;GO:0043227;GO:0043229;GO:0043230;GO:0043231;GO:0043233;GO:0044421;GO:0044422;GO:0044424;GO:0044429;GO:0044444;GO:0044446;GO:0044464;GO:0065010;GO:0070013;GO:0070062	ko00480;ko00590			10	21.938	0	56.597	6	0.376495	0.293702	0.856162	A0A087WUQ6;P07203;A0A2R8Y6B6;A0A494C1C9;A0A494C118;P07203-2	A0A087WUQ6;P07203;A0A2R8Y6B6	Glutathione peroxidase 1	GPX1	>tr|A0A087WUQ6|A0A087WUQ6_HUMAN Glutathione peroxidase OS=Homo sapiens OX=9606 GN=GPX1 PE=1 SV=1;>sp|P07203|GPX1_HUMAN Glutathione peroxidase 1 OS=Homo sapiens OX=9606 GN=GPX1 PE=1 SV=4;>tr|A0A2R8Y6B6|A0A2R8Y6B6_HUMAN Glutathione peroxidase 1 OS=Homo sapie
29.2983	29.6001	29.7396	29.3143	29.3312	29.1085	29.7403	29.6349	29.8004	biological regulation;biosynthetic process;cellular biosynthetic process;cellular macromolecule biosynthetic process;cellular macromolecule metabolic process;cellular metabolic process;cellular process;cellular protein metabolic process;gene expression;macromolecule biosynthetic process;macromolecule metabolic process;metabolic process;posttranscriptional regulation of gene expression;primary met…	binding;catalytic activity;GTP binding;GTPase activity;guanyl nucleotide binding;guanyl ribonucleotide binding;hydrolase activity;hydrolase activity, acting on acid anhydrides;hydrolase activity, acting on acid anhydrides, in phosphorus-containing anhydrides;nucleic acid binding;nucleoside-triphosphatase activity;nucleotide binding;purine nucleotide binding;purine ribonucleoside triphosphate bind…	cell part;cytoplasm;cytoplasmic part;cytosol;intracellular part	RNA transport	GO:0006412;GO:0006413;GO:0006417;GO:0006446;GO:0008152;GO:0009058;GO:0009059;GO:0009889;GO:0009987;GO:0010467;GO:0010468;GO:0010556;GO:0010608;GO:0019222;GO:0019538;GO:0031323;GO:0031326;GO:0032268;GO:0034645;GO:0043170;GO:0044237;GO:0044238;GO:0044249;GO:0044260;GO:0044267;GO:0050789;GO:0050794;GO:0051246;GO:0060255;GO:0065007;GO:0080090;GO:2000112	GO:0000166;GO:0003676;GO:0003723;GO:0003743;GO:0003824;GO:0003924;GO:0005488;GO:0005525;GO:0008135;GO:0016462;GO:0016787;GO:0016817;GO:0016818;GO:0017076;GO:0017111;GO:0019001;GO:0032553;GO:0032555;GO:0032561;GO:0035639	GO:0005737;GO:0005829;GO:0044424;GO:0044444;GO:0044464	ko03013			33	138.68	0	187.52	2	0.11637	0.0577631	0.31088	A0A087WUT6;O60841	A0A087WUT6;O60841	Eukaryotic translation initiation factor 5B	EIF5B	>tr|A0A087WUT6|A0A087WUT6_HUMAN Eukaryotic translation initiation factor 5B OS=Homo sapiens OX=9606 GN=EIF5B PE=1 SV=1;>sp|O60841|IF2P_HUMAN Eukaryotic translation initiation factor 5B OS=Homo sapiens OX=9606 GN=EIF5B PE=1 SV=4
26.8544	26.6199	26.98	26.8281	26.5633	26.5011	26.6714	26.6396	26.7353	biological regulation;biosynthetic process;cellular biosynthetic process;cellular macromolecule biosynthetic process;cellular macromolecule metabolic process;cellular metabolic process;cellular nitrogen compound metabolic process;cellular process;gamete generation;macromolecule biosynthetic process;macromolecule metabolic process;male gamete generation;metabolic process;multicellular organismal p…	protein binding transcription factor activity;transcription coactivator activity;transcription cofactor activity;transcription factor binding transcription factor activity	cell part;centrosome;cytoplasm;cytoplasmic part;cytoskeletal part;intracellular membrane-bounded organelle;intracellular non-membrane-bounded organelle;intracellular organelle;intracellular organelle part;intracellular part;membrane-bounded organelle;microtubule organizing center;mitochondrion;non-membrane-bounded organelle;nucleus;organelle;organelle part		GO:0006139;GO:0006351;GO:0006355;GO:0006807;GO:0007276;GO:0007283;GO:0008152;GO:0009058;GO:0009059;GO:0009889;GO:0009987;GO:0010468;GO:0010556;GO:0016070;GO:0019219;GO:0019222;GO:0022414;GO:0031323;GO:0031326;GO:0032501;GO:0032774;GO:0034641;GO:0034645;GO:0043170;GO:0044237;GO:0044238;GO:0044249;GO:0044260;GO:0048232;GO:0048609;GO:0050789;GO:0050794;GO:0051171;GO:0051252;GO:0060255;GO:0065007;GO:…	GO:0000988;GO:0000989;GO:0003712;GO:0003713	GO:0005634;GO:0005737;GO:0005739;GO:0005813;GO:0005815;GO:0043226;GO:0043227;GO:0043228;GO:0043229;GO:0043231;GO:0043232;GO:0044422;GO:0044424;GO:0044430;GO:0044444;GO:0044446;GO:0044464				5	12.755	0	44.171	3	0.839147	0.161626	1.64088	A0A087WV05;Q99417;A0A0D9SEI7	A0A087WV05;Q99417	C-Myc-binding protein	MYCBP	>tr|A0A087WV05|A0A087WV05_HUMAN Uncharacterized protein OS=Homo sapiens OX=9606 PE=4 SV=1;>sp|Q99417|MYCBP_HUMAN c-Myc-binding protein OS=Homo sapiens OX=9606 GN=MYCBP PE=1 SV=3
28.6028	28.4477	28.8826	28.9435	28.2401	28.306	28.7047	28.5881	NaN	biosynthetic process;cellular biosynthetic process;cellular macromolecule biosynthetic process;cellular macromolecule metabolic process;cellular metabolic process;cellular process;cellular protein metabolic process;macromolecule biosynthetic process;macromolecule metabolic process;metabolic process;primary metabolic process;protein metabolic process;translation	structural constituent of ribosome;structural molecule activity	cell part;cytoplasmic part;intracellular non-membrane-bounded organelle;intracellular organelle;intracellular part;macromolecular complex;non-membrane-bounded organelle;organelle;ribonucleoprotein complex;ribosome		GO:0006412;GO:0008152;GO:0009058;GO:0009059;GO:0009987;GO:0019538;GO:0034645;GO:0043170;GO:0044237;GO:0044238;GO:0044249;GO:0044260;GO:0044267	GO:0003735;GO:0005198	GO:0005840;GO:0030529;GO:0032991;GO:0043226;GO:0043228;GO:0043229;GO:0043232;GO:0044424;GO:0044444;GO:0044464				13	20.439	0.0053725	1.3322	2	0.174029	0.0878708	0.448052	A0A087WV22;F8W7C6	A0A087WV22;F8W7C6		RPL10	>tr|A0A087WV22|A0A087WV22_HUMAN 60S ribosomal protein L10 OS=Homo sapiens OX=9606 GN=RPL10 PE=1 SV=1;>tr|F8W7C6|F8W7C6_HUMAN 60S ribosomal protein L10 OS=Homo sapiens OX=9606 GN=RPL10 PE=1 SV=2
25.775	24.902	25.0961	25.4727	25.458	25.8174	25.4191	24.957	NaN	biological regulation;cellular lipid metabolic process;cellular metabolic process;cellular process;cellular response to stimulus;lipid metabolic process;membrane lipid metabolic process;metabolic process;primary metabolic process;regulation of biological process;regulation of cellular process;response to stimulus;signal transduction;sphingolipid metabolic process		cell part;integral to membrane;intrinsic to membrane;membrane;membrane part		GO:0006629;GO:0006643;GO:0006665;GO:0007165;GO:0008152;GO:0009987;GO:0044237;GO:0044238;GO:0044255;GO:0050789;GO:0050794;GO:0050896;GO:0051716;GO:0065007		GO:0016020;GO:0016021;GO:0031224;GO:0044425;GO:0044464				8	125.38	0	8.5702	4	0.257124	-0.167104	-0.627916	A0A087WVA8;Q8IWB9;Q8IWB9-2;J3KRZ8	A0A087WVA8;Q8IWB9;Q8IWB9-2;J3KRZ8	Testis-expressed sequence 2 protein	TEX2	>tr|A0A087WVA8|A0A087WVA8_HUMAN Testis-expressed protein 2 OS=Homo sapiens OX=9606 GN=TEX2 PE=1 SV=1;>sp|Q8IWB9|TEX2_HUMAN Testis-expressed protein 2 OS=Homo sapiens OX=9606 GN=TEX2 PE=1 SV=2;>sp|Q8IWB9-2|TEX2_HUMAN Isoform 2 of Testis-expressed protein 2
29.3276	29.5057	28.9805	29.1569	28.9492	29.2053	29.9197	29.7899	30.1059	aromatic compound biosynthetic process;biosynthetic process;carboxylic acid metabolic process;cellular aromatic compound metabolic process;cellular biosynthetic process;cellular ketone metabolic process;cellular metabolic process;cellular nitrogen compound biosynthetic process;cellular nitrogen compound metabolic process;cellular process;coenzyme biosynthetic process;coenzyme metabolic process;co…	adenyl nucleotide binding;adenyl ribonucleotide binding;ATP binding;binding;catalytic activity;formate-tetrahydrofolate ligase activity;identical protein binding;ligase activity;ligase activity, forming carbon-nitrogen bonds;methylenetetrahydrofolate dehydrogenase (NADP+) activity;nucleotide binding;oxidoreductase activity;oxidoreductase activity, acting on the CH-NH group of donors;oxidoreductas…	cell part;cytoplasmic part;intracellular membrane-bounded organelle;intracellular organelle;intracellular part;membrane;membrane-bounded organelle;mitochondrion;organelle	One carbon pool by folate	GO:0006082;GO:0006725;GO:0006730;GO:0006732;GO:0006760;GO:0006807;GO:0008152;GO:0009058;GO:0009108;GO:0009396;GO:0009987;GO:0015942;GO:0018130;GO:0019438;GO:0019752;GO:0032787;GO:0034641;GO:0035999;GO:0042180;GO:0042558;GO:0042559;GO:0043436;GO:0044237;GO:0044249;GO:0044271;GO:0044281;GO:0046483;GO:0046653;GO:0051186;GO:0051188;GO:0055114	GO:0000166;GO:0003824;GO:0004329;GO:0004488;GO:0005488;GO:0005515;GO:0005524;GO:0016491;GO:0016645;GO:0016646;GO:0016874;GO:0016879;GO:0017076;GO:0030554;GO:0032553;GO:0032555;GO:0032559;GO:0035639;GO:0042802;GO:0042803;GO:0046983	GO:0005739;GO:0016020;GO:0043226;GO:0043227;GO:0043229;GO:0043231;GO:0044424;GO:0044444;GO:0044464	ko00670			29	99.31	0	108.12	9	0.361523	-0.249886	-0.828	A0A087WVM4;B7ZM99;Q6UB35;H0Y327;Q6UB35-2;Q4VXM0;Q5JYA8;Q5JYA3;Q4VXM1	A0A087WVM4;B7ZM99;Q6UB35	Monofunctional C1-tetrahydrofolate synthase, mitochondrial	MTHFD1L	>tr|A0A087WVM4|A0A087WVM4_HUMAN Monofunctional C1-tetrahydrofolate synthase, mitochondrial OS=Homo sapiens OX=9606 GN=MTHFD1L PE=1 SV=1;>tr|B7ZM99|B7ZM99_HUMAN MTHFD1L protein OS=Homo sapiens OX=9606 GN=MTHFD1L PE=1 SV=1;>sp|Q6UB35|C1TM_HUMAN Monofunctiona
28.3894	28.0023	27.5037	28.4126	28.3743	28.4118	29.6543	29.4014	29.629	actin cytoskeleton organization;actin filament organization;actin filament-based process;anatomical structure morphogenesis;biological adhesion;cell adhesion;cell communication;cell migration;cell motility;cell-cell adhesion;cell-cell signaling;cellular component movement;cellular component organization;cellular component organization at cellular level;cellular component organization or biogenesi…	binding;calcium ion binding;cation binding;ion binding;metal ion binding	adherens junction;anchoring junction;cell junction;cell part;cell projection;cell-cell junction;cell-substrate adherens junction;cell-substrate junction;cytoplasmic part;extracellular membrane-bounded organelle;extracellular organelle;extracellular region part;extracellular vesicular exosome;filopodium;focal adhesion;integral to membrane;integral to plasma membrane;intracellular membrane-bounded …		GO:0006928;GO:0006996;GO:0007010;GO:0007015;GO:0007154;GO:0007155;GO:0007156;GO:0007163;GO:0007267;GO:0009653;GO:0009987;GO:0016043;GO:0016337;GO:0016477;GO:0022610;GO:0023052;GO:0030029;GO:0030036;GO:0032502;GO:0040011;GO:0048870;GO:0071840;GO:0071841;GO:0071842	GO:0005488;GO:0005509;GO:0043167;GO:0043169;GO:0046872	GO:0005634;GO:0005886;GO:0005887;GO:0005911;GO:0005912;GO:0005924;GO:0005925;GO:0016020;GO:0016021;GO:0030027;GO:0030054;GO:0030055;GO:0030175;GO:0031224;GO:0031226;GO:0031982;GO:0031988;GO:0042995;GO:0043226;GO:0043227;GO:0043229;GO:0043230;GO:0043231;GO:0044421;GO:0044424;GO:0044425;GO:0044444;GO:0044459;GO:0044464;GO:0048471;GO:0065010;GO:0070062;GO:0070161		+	control_patient	57	506.37	0	193.33	5	1.33798	-1.0154	-2.42252	A0A087WVP1;Q14517;D6RCE4;H0Y9C8;H0Y9H4	A0A087WVP1;Q14517	Protocadherin Fat 1;Protocadherin Fat 1, nuclear form	FAT1	>tr|A0A087WVP1|A0A087WVP1_HUMAN Protocadherin Fat 1 OS=Homo sapiens OX=9606 GN=FAT1 PE=1 SV=1;>sp|Q14517|FAT1_HUMAN Protocadherin Fat 1 OS=Homo sapiens OX=9606 GN=FAT1 PE=1 SV=2
34.3103	34.1364	34.2025	34.2676	34.2886	34.1539	34.0414	34.1102	33.4986	antigen processing and presentation;antigen processing and presentation of exogenous antigen;antigen processing and presentation of exogenous peptide antigen;antigen processing and presentation of exogenous peptide antigen via MHC class II;antigen processing and presentation of peptide antigen;antigen processing and presentation of peptide antigen via MHC class II;antigen processing and presentat…	binding;clathrin binding;clathrin light chain binding;double-stranded RNA binding;enzyme binding;kinase binding;nucleic acid binding;protein binding;protein kinase binding;RNA binding;structural molecule activity	adherens junction;anchoring junction;cell junction;cell part;cell-substrate adherens junction;cell-substrate junction;clathrin coat;clathrin coat of coated pit;clathrin coat of trans-Golgi network vesicle;clathrin coated vesicle membrane;clathrin complex;clathrin vesicle coat;clathrin-coated endocytic vesicle membrane;clathrin-coated vesicle;coated vesicle;coated vesicle membrane;cytoplasm;cytopl…	Bacterial invasion of epithelial cells;Endocrine and other factor-regulated calcium reabsorption;Endocytosis;Huntington's disease;Lysosome	GO:0000041;GO:0000280;GO:0001649;GO:0002376;GO:0002478;GO:0002495;GO:0002504;GO:0006810;GO:0006811;GO:0006812;GO:0006826;GO:0006886;GO:0006892;GO:0006897;GO:0006898;GO:0006996;GO:0007067;GO:0008152;GO:0009987;GO:0010324;GO:0015031;GO:0015682;GO:0016043;GO:0016044;GO:0016192;GO:0019882;GO:0019884;GO:0019886;GO:0022402;GO:0022403;GO:0030001;GO:0030154;GO:0031623;GO:0032502;GO:0033572;GO:0043112;GO:…	GO:0003676;GO:0003723;GO:0003725;GO:0005198;GO:0005488;GO:0005515;GO:0019899;GO:0019900;GO:0019901;GO:0030276;GO:0032051	GO:0000139;GO:0005737;GO:0005739;GO:0005819;GO:0005829;GO:0005886;GO:0005912;GO:0005924;GO:0005925;GO:0012506;GO:0016020;GO:0016023;GO:0030054;GO:0030055;GO:0030117;GO:0030118;GO:0030120;GO:0030125;GO:0030130;GO:0030132;GO:0030135;GO:0030136;GO:0030659;GO:0030662;GO:0030665;GO:0030666;GO:0030669;GO:0031090;GO:0031410;GO:0031982;GO:0031988;GO:0032588;GO:0032991;GO:0042470;GO:0043226;GO:0043227;GO:…	ko04142;ko04144;ko04961;ko05016;ko05100			91	192.06	0	323.31	10	0.391706	0.156378	0.884495	A0A087WVQ6;Q00610-2;Q00610;J3KS13;K7EJJ5;J3KSQ2;J3KRF5;J3QL20;F5H5N6;A0A087WV74	A0A087WVQ6;Q00610-2;Q00610	Clathrin heavy chain 1	CLTC	>tr|A0A087WVQ6|A0A087WVQ6_HUMAN Clathrin heavy chain OS=Homo sapiens OX=9606 GN=CLTC PE=1 SV=1;>sp|Q00610-2|CLH1_HUMAN Isoform 2 of Clathrin heavy chain 1 OS=Homo sapiens OX=9606 GN=CLTC;>sp|Q00610|CLH1_HUMAN Clathrin heavy chain 1 OS=Homo sapiens OX=9606
27.2548	27.9089	27.8131	27.3393	27.294	26.5538	27.581	27.8739	27.6782	apoptosis;autophagic cell death;biological regulation;biosynthetic process;carboxylic acid biosynthetic process;carboxylic acid metabolic process;catabolic process;cell communication;cell death;cellular biosynthetic process;cellular catabolic process;cellular component assembly;cellular component organization;cellular component organization or biogenesis;cellular ketone metabolic process;cellular…	binding;carboxylic acid binding;catalytic activity;fatty acid binding;identical protein binding;lipid binding;lysophosphatidic acid acyltransferase activity;lysophospholipid acyltransferase activity;monocarboxylic acid binding;protein binding;protein dimerization activity;protein homodimerization activity;transferase activity;transferase activity, transferring acyl groups;transferase activity, tr…	autophagic vacuole membrane;cell part;cytoplasm;cytoplasmic part;extracellular membrane-bounded organelle;extracellular organelle;extracellular region part;extracellular vesicular exosome;Golgi apparatus part;Golgi membrane;intracellular organelle part;intracellular part;macromolecular complex;membrane;membrane-bounded organelle;membrane-bounded vesicle;midbody;mitochondrial membrane;mitochondria…	Endocytosis	GO:0006082;GO:0006457;GO:0006458;GO:0006461;GO:0006629;GO:0006644;GO:0006650;GO:0006654;GO:0006915;GO:0006950;GO:0007154;GO:0008152;GO:0008219;GO:0008610;GO:0008654;GO:0009056;GO:0009057;GO:0009058;GO:0009267;GO:0009605;GO:0009893;GO:0009894;GO:0009896;GO:0009987;GO:0009991;GO:0010506;GO:0010508;GO:0010638;GO:0010646;GO:0012501;GO:0016043;GO:0016044;GO:0016053;GO:0016241;GO:0016265;GO:0019222;GO:…	GO:0003824;GO:0005488;GO:0005504;GO:0005515;GO:0008289;GO:0016740;GO:0016746;GO:0016747;GO:0031406;GO:0033293;GO:0042171;GO:0042802;GO:0042803;GO:0046983;GO:0071617	GO:0000139;GO:0000421;GO:0005737;GO:0005741;GO:0005774;GO:0016020;GO:0019867;GO:0030496;GO:0031090;GO:0031966;GO:0031968;GO:0031982;GO:0031988;GO:0032991;GO:0043226;GO:0043227;GO:0043230;GO:0043234;GO:0044421;GO:0044422;GO:0044424;GO:0044429;GO:0044431;GO:0044437;GO:0044444;GO:0044446;GO:0044464;GO:0065010;GO:0070062	ko04144			14	44.26	0	22.978	4	0.393931	0.272253	0.888617	A0A087WW40;Q9Y371;Q9Y371-2;Q9Y371-3	A0A087WW40;Q9Y371;Q9Y371-2;Q9Y371-3	Endophilin-B1	SH3GLB1	>tr|A0A087WW40|A0A087WW40_HUMAN Endophilin-B1 OS=Homo sapiens OX=9606 GN=SH3GLB1 PE=1 SV=1;>sp|Q9Y371|SHLB1_HUMAN Endophilin-B1 OS=Homo sapiens OX=9606 GN=SH3GLB1 PE=1 SV=1;>sp|Q9Y371-2|SHLB1_HUMAN Isoform 2 of Endophilin-B1 OS=Homo sapiens OX=9606 GN=SH3G
25.3377	24.8582	24.9081	NaN	25.477	25.786	25.2862	25.0976	NaN	alcohol metabolic process;amine biosynthetic process;amine metabolic process;biosynthetic process;cellular amine metabolic process;cellular biogenic amine biosynthetic process;cellular biogenic amine metabolic process;cellular biosynthetic process;cellular lipid metabolic process;cellular metabolic process;cellular nitrogen compound biosynthetic process;cellular nitrogen compound metabolic proces…	binding;catalytic activity;cation binding;CDP-alcohol phosphatidyltransferase activity;ethanolaminephosphotransferase activity;ion binding;metal ion binding;phosphotransferase activity, for other substituted phosphate groups;transferase activity;transferase activity, transferring phosphorus-containing groups	cell part;cytoplasmic part;endoplasmic reticulum membrane;endoplasmic reticulum part;integral to membrane;intracellular organelle part;intracellular part;intrinsic to membrane;membrane;membrane part;organelle membrane;organelle part	Ether lipid metabolism;Glycerophospholipid metabolism;Phosphonate and phosphinate metabolism	GO:0006066;GO:0006576;GO:0006580;GO:0006629;GO:0006644;GO:0006646;GO:0006650;GO:0006807;GO:0008152;GO:0008610;GO:0008654;GO:0009058;GO:0009308;GO:0009309;GO:0009987;GO:0019637;GO:0034641;GO:0042401;GO:0042439;GO:0044106;GO:0044237;GO:0044238;GO:0044249;GO:0044255;GO:0044271;GO:0044281;GO:0045017;GO:0046335;GO:0046337;GO:0046474;GO:0046486	GO:0003824;GO:0004307;GO:0005488;GO:0016740;GO:0016772;GO:0016780;GO:0017169;GO:0043167;GO:0043169;GO:0046872	GO:0005789;GO:0016020;GO:0016021;GO:0031090;GO:0031224;GO:0044422;GO:0044424;GO:0044425;GO:0044432;GO:0044444;GO:0044446;GO:0044464	ko00440;ko00564;ko00565			2	45.078	0	8.0322	3	0.852516	-0.377063	-1.75047	A0A087WW58;Q9C0D9;C9JAG1	A0A087WW58;Q9C0D9;C9JAG1	Ethanolaminephosphotransferase 1	EPT1	>tr|A0A087WW58|A0A087WW58_HUMAN Ethanolaminephosphotransferase 1 OS=Homo sapiens OX=9606 GN=SELENOI PE=1 SV=1;>sp|Q9C0D9|EPT1_HUMAN Ethanolaminephosphotransferase 1 OS=Homo sapiens OX=9606 GN=SELENOI PE=1 SV=3;>tr|C9JAG1|C9JAG1_HUMAN Ethanolaminephosphotra
30.2953	30.6039	30.6759	30.585	30.4746	30.2542	30.5029	30.5338	30.8717	activation of immune response;activation of innate immune response;anaphase-promoting complex-dependent proteasomal ubiquitin-dependent protein catabolic process;antigen processing and presentation;antigen processing and presentation of exogenous antigen;antigen processing and presentation of exogenous peptide antigen;antigen processing and presentation of exogenous peptide antigen via MHC class …	enzyme regulator activity	cell part;cytoplasmic part;cytosol;extracellular membrane-bounded organelle;extracellular organelle;extracellular region part;extracellular vesicular exosome;intracellular organelle part;intracellular part;macromolecular complex;membrane;membrane-bounded organelle;membrane-bounded vesicle;nuclear part;nucleoplasm;organelle;organelle part;proteasome accessory complex;proteasome complex;proteasome …	Proteasome	GO:0000082;GO:0000209;GO:0000278;GO:0002218;GO:0002220;GO:0002223;GO:0002253;GO:0002376;GO:0002429;GO:0002474;GO:0002478;GO:0002479;GO:0002682;GO:0002684;GO:0002757;GO:0002758;GO:0002764;GO:0002768;GO:0006464;GO:0006508;GO:0006511;GO:0006521;GO:0006807;GO:0006915;GO:0006950;GO:0006952;GO:0006955;GO:0006974;GO:0006977;GO:0007049;GO:0007165;GO:0007166;GO:0008152;GO:0008219;GO:0009056;GO:0009057;GO:…	GO:0030234	GO:0000502;GO:0005654;GO:0005829;GO:0005838;GO:0016020;GO:0022624;GO:0031982;GO:0031988;GO:0032991;GO:0043226;GO:0043227;GO:0043230;GO:0043234;GO:0044421;GO:0044422;GO:0044424;GO:0044428;GO:0044444;GO:0044446;GO:0044464;GO:0065010;GO:0070062	ko03050			36	105.85	0	153.29	6	0.0293054	-0.0120265	-0.0848607	A0A087WW66;Q99460;Q99460-2;H7BZR6;C9J9M4;H7C378	A0A087WW66;Q99460;Q99460-2	26S proteasome non-ATPase regulatory subunit 1	PSMD1	>tr|A0A087WW66|A0A087WW66_HUMAN 26S proteasome non-ATPase regulatory subunit 1 OS=Homo sapiens OX=9606 GN=PSMD1 PE=1 SV=1;>sp|Q99460|PSMD1_HUMAN 26S proteasome non-ATPase regulatory subunit 1 OS=Homo sapiens OX=9606 GN=PSMD1 PE=1 SV=2;>sp|Q99460-2|PSMD1_HU
26.7227	26.4655	26.3591	27.054	26.7977	26.6356	26.4162	26.2171	26.5467	actin cytoskeleton organization;actin filament-based process;anatomical structure morphogenesis;axonogenesis;biological regulation;cell part morphogenesis;cell projection morphogenesis;cell projection organization;cellular component assembly;cellular component morphogenesis;cellular component organization;cellular component organization at cellular level;cellular component organization or biogene…	binding;enzyme activator activity;enzyme binding;enzyme regulator activity;GTPase activator activity;GTPase regulator activity;kinase binding;nucleoside-triphosphatase regulator activity;protein binding;protein kinase binding;structural molecule activity	axon;cell cortex part;cell part;cell projection;cortical actin cytoskeleton;cortical cytoskeleton;cytoplasm;cytoplasmic part;cytoskeletal part;cytoskeleton;early endosome membrane;endosomal part;endosome membrane;Golgi apparatus part;Golgi cis cisterna;Golgi cisterna;Golgi membrane;intracellular non-membrane-bounded organelle;intracellular organelle;intracellular organelle part;intracellular part…	Tight junction	GO:0006140;GO:0006461;GO:0006810;GO:0006887;GO:0006892;GO:0006893;GO:0006996;GO:0007010;GO:0007163;GO:0007409;GO:0009653;GO:0009894;GO:0009987;GO:0016043;GO:0016192;GO:0019219;GO:0019222;GO:0022607;GO:0030011;GO:0030029;GO:0030030;GO:0030036;GO:0030811;GO:0030865;GO:0030866;GO:0031323;GO:0031329;GO:0032502;GO:0032940;GO:0032989;GO:0032990;GO:0033121;GO:0033124;GO:0035088;GO:0035090;GO:0043085;GO:…	GO:0005096;GO:0005198;GO:0005488;GO:0005515;GO:0008047;GO:0019899;GO:0019900;GO:0019901;GO:0030234;GO:0030695;GO:0060589	GO:0000137;GO:0000139;GO:0005737;GO:0005856;GO:0010008;GO:0016020;GO:0030424;GO:0030863;GO:0030864;GO:0031090;GO:0031901;GO:0031984;GO:0031985;GO:0032588;GO:0035748;GO:0042995;GO:0043005;GO:0043226;GO:0043228;GO:0043229;GO:0043232;GO:0044422;GO:0044424;GO:0044430;GO:0044431;GO:0044440;GO:0044444;GO:0044446;GO:0044448;GO:0044464	ko04530			12	114.43	0	29.738	2	0.20155	-0.0954313	-0.505535	A0A087WW77;Q15334	A0A087WW77;Q15334	Lethal(2) giant larvae protein homolog 1	LLGL1	>tr|A0A087WW77|A0A087WW77_HUMAN Lethal(2) giant larvae protein homolog 1 OS=Homo sapiens OX=9606 GN=LLGL1 PE=1 SV=1;>sp|Q15334|L2GL1_HUMAN Lethal(2) giant larvae protein homolog 1 OS=Homo sapiens OX=9606 GN=LLGL1 PE=1 SV=3
NaN	25.0949	25.0035	23.7851	23.7917	23.7811	24.9299	25.2579	NaN	anterograde axon cargo transport;apoptosis;axon cargo transport;cell communication;cell death;cell-cell signaling;cellular component movement;cellular process;cytoskeleton-dependent intracellular transport;death;establishment of localization;establishment of localization in cell;establishment of mitochondrion localization;establishment of mitochondrion localization, microtubule-mediated;establish…	adenyl nucleotide binding;adenyl ribonucleotide binding;ATP binding;ATPase activity;binding;catalytic activity;cytoskeletal protein binding;hydrolase activity;hydrolase activity, acting on acid anhydrides;hydrolase activity, acting on acid anhydrides, in phosphorus-containing anhydrides;kinesin binding;microtubule motor activity;motor activity;nucleoside-triphosphatase activity;nucleotide binding…	cell part;cell projection;cytoplasmic part;cytoplasmic vesicle;cytoplasmic vesicle membrane;cytoplasmic vesicle part;cytoskeletal part;intracellular membrane-bounded organelle;intracellular organelle;intracellular organelle part;intracellular part;kinesin complex;macromolecular complex;membrane;membrane-bounded organelle;microtubule;microtubule associated complex;mitochondrion;neuron projection;o…		GO:0006810;GO:0006915;GO:0006928;GO:0007017;GO:0007018;GO:0007154;GO:0007267;GO:0007268;GO:0007270;GO:0007274;GO:0008088;GO:0008089;GO:0008152;GO:0008219;GO:0009987;GO:0010970;GO:0012501;GO:0016192;GO:0016265;GO:0023052;GO:0030705;GO:0034643;GO:0046907;GO:0047497;GO:0051234;GO:0051649;GO:0051654;GO:0051656;GO:0072384	GO:0000166;GO:0003774;GO:0003777;GO:0003824;GO:0005488;GO:0005515;GO:0005524;GO:0008092;GO:0008574;GO:0016462;GO:0016787;GO:0016817;GO:0016818;GO:0016887;GO:0017076;GO:0017111;GO:0019894;GO:0030554;GO:0032553;GO:0032555;GO:0032559;GO:0035639	GO:0005739;GO:0005871;GO:0005874;GO:0005875;GO:0012506;GO:0016020;GO:0030659;GO:0031090;GO:0031410;GO:0031982;GO:0032991;GO:0042995;GO:0043005;GO:0043226;GO:0043227;GO:0043229;GO:0043231;GO:0043234;GO:0044422;GO:0044424;GO:0044430;GO:0044433;GO:0044444;GO:0044446;GO:0044464				5	202.01	0	27.455	18	0.635431	0.7401	1.36145	A0A087WWA3;Q4R9M9;O60333-3;O60333-2;O60333;O60333-4;H7C0K6;A0A3F2YNW9;A0A3B3IUA1;A0A3B3IU40;A0A3B3IT28;A0A3B3ITE5;A0A3B3ITF7;A0A3B3ITW6;Q12756;Q12756-3;Q12756-2;A0A3B3ITK3	A0A087WWA3;Q4R9M9;O60333-3;O60333-2;O60333;O60333-4	Kinesin-like protein KIF1B	KIF1Bbeta;KIF1B	>tr|A0A087WWA3|A0A087WWA3_HUMAN Kinesin-like protein KIF1B OS=Homo sapiens OX=9606 GN=KIF1B PE=1 SV=1;>tr|Q4R9M9|Q4R9M9_HUMAN Kinesin family member 1Bbeta isoform II OS=Homo sapiens OX=9606 GN=KIF1B PE=1 SV=1;>sp|O60333-3|KIF1B_HUMAN Isoform 3 of Kinesin-l
28.3253	27.5097	27.5001	28.0081	27.9622	28.3226	27.6309	27.4727	27.6383			cell part;cytoplasm;cytoplasmic part;endoplasmic reticulum;Golgi apparatus;intracellular membrane-bounded organelle;intracellular organelle;intracellular organelle part;intracellular part;membrane-bounded organelle;nuclear part;nucleoplasm;organelle;organelle part;perinuclear region of cytoplasm				GO:0005654;GO:0005737;GO:0005783;GO:0005794;GO:0043226;GO:0043227;GO:0043229;GO:0043231;GO:0044422;GO:0044424;GO:0044428;GO:0044444;GO:0044446;GO:0044464;GO:0048471				9	16.081	0	31.513	2	0.0853246	-0.0607834	-0.234071	A0A087WWF1;Q8WWX9	A0A087WWF1;Q8WWX9	Selenoprotein M	SELM	>tr|A0A087WWF1|A0A087WWF1_HUMAN Selenoprotein M OS=Homo sapiens OX=9606 GN=SELENOM PE=1 SV=1;>sp|Q8WWX9|SELM_HUMAN Selenoprotein M OS=Homo sapiens OX=9606 GN=SELENOM PE=1 SV=3
24.9739	25.7779	25.9829	25.7663	25.2694	NaN	25.2576	25.0378	NaN	actin cytoskeleton organization;actin filament-based process;biological regulation;cellular component organization;cellular component organization at cellular level;cellular component organization or biogenesis;cellular component organization or biogenesis at cellular level;cellular process;cytoskeleton organization;organelle organization;positive regulation of catalytic activity;positive regulat…	ARF guanyl-nucleotide exchange factor activity;binding;enzyme regulator activity;GTPase regulator activity;guanyl-nucleotide exchange factor activity;lipid binding;nucleoside-triphosphatase regulator activity;small GTPase regulator activity	cell part;cytoplasm;intracellular membrane-bounded organelle;intracellular organelle;intracellular part;membrane;membrane-bounded organelle;nucleus;organelle	Endocytosis	GO:0006140;GO:0006996;GO:0007010;GO:0009894;GO:0009987;GO:0016043;GO:0019219;GO:0019222;GO:0030029;GO:0030036;GO:0030811;GO:0031323;GO:0031329;GO:0033121;GO:0033124;GO:0043085;GO:0043087;GO:0043547;GO:0044093;GO:0050789;GO:0050790;GO:0050794;GO:0051171;GO:0051336;GO:0051345;GO:0065007;GO:0065009;GO:0071840;GO:0071841;GO:0071842;GO:0080090	GO:0005083;GO:0005085;GO:0005086;GO:0005488;GO:0008289;GO:0030234;GO:0030695;GO:0060589	GO:0005634;GO:0005737;GO:0016020;GO:0043226;GO:0043227;GO:0043229;GO:0043231;GO:0044424;GO:0044464	ko04144			6	91.567	0	7.3107	8	0.326262	0.245471	0.777966	A0A3B3IU98;A0A0C4DGT3;A0A2R8Y7T6;A0A087WWK8;A0A3B3IRZ4;Q6DN90-2;Q6DN90;A0A2R8Y695	A0A3B3IU98;A0A0C4DGT3;A0A2R8Y7T6;A0A087WWK8;A0A3B3IRZ4;Q6DN90-2;Q6DN90;A0A2R8Y695	IQ motif and SEC7 domain-containing protein 1	IQSEC1	>tr|A0A3B3IU98|A0A3B3IU98_HUMAN IQ motif and SEC7 domain-containing protein 1 (Fragment) OS=Homo sapiens OX=9606 GN=IQSEC1 PE=1 SV=1;>tr|A0A0C4DGT3|A0A0C4DGT3_HUMAN Epididymis secretory sperm binding protein OS=Homo sapiens OX=9606 GN=IQSEC1 PE=1 SV=1;>tr|
25.35	24.8142	24.7012	24.2356	24.6939	25.4832	24.5517	24.4253	25.9356	anatomical structure development;anatomical structure morphogenesis;biological regulation;blood vessel development;branching morphogenesis of a tube;cardiac septum morphogenesis;developmental process;hemopoietic or lymphoid organ development;morphogenesis of a branching epithelium;morphogenesis of a branching structure;morphogenesis of an epithelium;multicellular organismal process;negative regul…	binding;nucleic acid binding;nucleotide binding	cell part;intracellular organelle part;intracellular part;membrane;nuclear membrane;nuclear part;nucleoplasm;organelle membrane;organelle part		GO:0001568;GO:0001569;GO:0001763;GO:0002009;GO:0002682;GO:0006355;GO:0006357;GO:0007221;GO:0007389;GO:0009653;GO:0009889;GO:0009891;GO:0009893;GO:0010468;GO:0010556;GO:0010557;GO:0010604;GO:0010628;GO:0016032;GO:0019219;GO:0019222;GO:0031323;GO:0031325;GO:0031326;GO:0031328;GO:0032501;GO:0032502;GO:0035239;GO:0045595;GO:0045596;GO:0045637;GO:0045638;GO:0045893;GO:0045935;GO:0045944;GO:0048513;GO:…	GO:0000166;GO:0003676;GO:0005488	GO:0005654;GO:0016020;GO:0031090;GO:0031965;GO:0044422;GO:0044424;GO:0044428;GO:0044446;GO:0044464				6	98.013	0	20.082	7	0.0569521	0.0675424	0.160399	A0A494C001;A0A499FJY3;A0A087WWP4;Q96T37-4;Q96T37-2;Q96T37-3;Q96T37	A0A494C001;A0A499FJY3;A0A087WWP4;Q96T37-4;Q96T37-2;Q96T37-3;Q96T37	Putative RNA-binding protein 15	RBM15	>tr|A0A494C001|A0A494C001_HUMAN RNA-binding protein 15 OS=Homo sapiens OX=9606 GN=RBM15 PE=1 SV=2;>tr|A0A499FJY3|A0A499FJY3_HUMAN RNA-binding protein 15 OS=Homo sapiens OX=9606 GN=RBM15 PE=4 SV=1;>tr|A0A087WWP4|A0A087WWP4_HUMAN RNA-binding protein 15 OS=Ho
24.6516	26.0326	26.1957	25.02	24.8199	24.5938	25.7689	25.9279	NaN	activation of immune response;activation of innate immune response;adaptive immune response;adaptive immune response based on somatic recombination of immune receptors built from immunoglobulin superfamily domains;anatomical structure formation involved in morphogenesis;antigen receptor-mediated signaling pathway;apoptosis;B cell apoptosis;B cell mediated immunity;biological regulation;cell death…	binding;enzyme binding;kinase binding;NF-kappaB binding;protease binding;protein binding;protein binding transcription factor activity;protein C-terminus binding;protein kinase B binding;protein kinase binding;protein self-association;small conjugating protein binding;transcription coactivator activity;transcription cofactor activity;transcription factor binding;transcription factor binding trans…	CBM complex;cell part;cytoplasm;cytoplasmic microtubule;cytoplasmic part;cytoskeletal part;cytosol;immunological synapse;intracellular membrane-bounded organelle;intracellular organelle;intracellular organelle part;intracellular part;lysosome;lytic vacuole;macromolecular complex;membrane;membrane part;membrane raft;membrane-bounded organelle;microtubule;nucleus;organelle;organelle part;perinuclea…	B cell receptor signaling pathway;ko05152;T cell receptor signaling pathway	GO:0001783;GO:0001817;GO:0001819;GO:0001843;GO:0002218;GO:0002220;GO:0002221;GO:0002223;GO:0002224;GO:0002237;GO:0002250;GO:0002252;GO:0002253;GO:0002376;GO:0002429;GO:0002443;GO:0002449;GO:0002460;GO:0002682;GO:0002684;GO:0002694;GO:0002696;GO:0002697;GO:0002699;GO:0002700;GO:0002702;GO:0002718;GO:0002720;GO:0002757;GO:0002758;GO:0002764;GO:0002768;GO:0002902;GO:0002903;GO:0002905;GO:0002906;GO:…	GO:0000988;GO:0000989;GO:0002020;GO:0003712;GO:0003713;GO:0005488;GO:0005515;GO:0008022;GO:0008134;GO:0019899;GO:0019900;GO:0019901;GO:0031625;GO:0032182;GO:0043130;GO:0043422;GO:0043621;GO:0051059	GO:0000323;GO:0001772;GO:0005634;GO:0005737;GO:0005764;GO:0005773;GO:0005829;GO:0005874;GO:0005881;GO:0005886;GO:0016020;GO:0032449;GO:0032991;GO:0043226;GO:0043227;GO:0043229;GO:0043231;GO:0043234;GO:0044422;GO:0044424;GO:0044425;GO:0044430;GO:0044444;GO:0044446;GO:0044459;GO:0044464;GO:0045121;GO:0048471	ko04660;ko04662;ko05152			5	25.102	0	31.665	3	0.341702	0.400495	0.797971	A0A087WWW9;O95999;A0A3B3ISX2	A0A087WWW9;O95999	B-cell lymphoma/leukemia 10	BCL10	>tr|A0A087WWW9|A0A087WWW9_HUMAN B-cell lymphoma/leukemia 10 OS=Homo sapiens OX=9606 GN=BCL10 PE=1 SV=2;>sp|O95999|BCL10_HUMAN B-cell lymphoma/leukemia 10 OS=Homo sapiens OX=9606 GN=BCL10 PE=1 SV=1
29.9649	29.2967	29.454	29.6232	29.6395	29.6872	29.6174	29.5262	29.5225	3'-UTR-mediated mRNA stabilization;biological regulation;biosynthetic process;cellular biosynthetic process;cellular component organization;cellular component organization or biogenesis;cellular macromolecule biosynthetic process;cellular macromolecule metabolic process;cellular membrane organization;cellular metabolic process;cellular nitrogen compound metabolic process;cellular process;interact…	binding;DNA binding;double-stranded DNA binding;identical protein binding;mRNA 3'-UTR binding;mRNA binding;nucleic acid binding;nucleic acid binding transcription factor activity;nucleotide binding;protein binding;RNA binding;sequence-specific DNA binding transcription factor activity;structure-specific DNA binding	cell part;intracellular membrane-bounded organelle;intracellular organelle;intracellular organelle part;intracellular part;membrane-bounded organelle;nuclear part;nucleoplasm;nucleus;organelle;organelle part		GO:0001932;GO:0001933;GO:0006139;GO:0006351;GO:0006366;GO:0006396;GO:0006397;GO:0006807;GO:0008152;GO:0008380;GO:0009058;GO:0009059;GO:0009889;GO:0009890;GO:0009892;GO:0009987;GO:0010468;GO:0010563;GO:0010605;GO:0010608;GO:0010629;GO:0016043;GO:0016044;GO:0016070;GO:0016071;GO:0019219;GO:0019220;GO:0019222;GO:0030264;GO:0031323;GO:0031324;GO:0031326;GO:0031327;GO:0031399;GO:0031400;GO:0032268;GO:…	GO:0000166;GO:0001071;GO:0003676;GO:0003677;GO:0003690;GO:0003700;GO:0003723;GO:0003729;GO:0003730;GO:0005488;GO:0005515;GO:0042802;GO:0043566	GO:0005634;GO:0005654;GO:0043226;GO:0043227;GO:0043229;GO:0043231;GO:0044422;GO:0044424;GO:0044428;GO:0044446;GO:0044464				9	26.743	0	91.611	22	0.0812949	-0.0308212	-0.223822	A0A087WX29;Q13148;B1AKP7;G3V162;A0A087X260;A0A087WYY0;K7EJM5;A0A0A0N0M3;K7EN94;A0A087WXQ5;A0A087WV68;A0A1W2PNU8;Q13148-4;K7EJ99;A0A0A0MSV7;A0A087WW61;A0A087WX67;A0A087WXV3;A0A087WTZ4;K7EL26;A0A087WYE7;A0A087WZC9	A0A087WX29;Q13148;B1AKP7;G3V162;A0A087X260;A0A087WYY0;K7EJM5;A0A0A0N0M3;K7EN94	TAR DNA-binding protein 43	TARDBP	>tr|A0A087WX29|A0A087WX29_HUMAN TAR DNA-binding protein 43 (Fragment) OS=Homo sapiens OX=9606 GN=TARDBP PE=1 SV=1;>sp|Q13148|TADBP_HUMAN TAR DNA-binding protein 43 OS=Homo sapiens OX=9606 GN=TARDBP PE=1 SV=1;>tr|B1AKP7|B1AKP7_HUMAN TAR DNA-binding protein
28.4542	28.4354	28.6926	28.7321	28.4994	28.9036	28.8255	28.4826	28.7883	cellular metabolic process;cellular process;electron transport chain;generation of precursor metabolites and energy;metabolic process;mitochondrial electron transport, NADH to ubiquinone;oxidation-reduction process;respiratory electron transport chain;response to chemical stimulus;response to drug;response to stimulus;small molecule metabolic process	adenyl nucleotide binding;adenyl ribonucleotide binding;ATP binding;binding;catalytic activity;kinase activity;NADH dehydrogenase (quinone) activity;NADH dehydrogenase (ubiquinone) activity;NADH dehydrogenase activity;nucleobase-containing compound kinase activity;nucleoside kinase activity;nucleotide binding;oxidoreductase activity;oxidoreductase activity, acting on NADH or NADPH;oxidoreductase …	cell part;cytoplasmic part;intracellular organelle lumen;intracellular organelle part;intracellular part;macromolecular complex;membrane;membrane part;membrane-enclosed lumen;mitochondrial inner membrane;mitochondrial matrix;mitochondrial membrane;mitochondrial membrane part;mitochondrial part;mitochondrial respiratory chain complex I;NADH dehydrogenase complex;organelle inner membrane;organelle …	Alzheimer's disease;Huntington's disease;Oxidative phosphorylation;Parkinson's disease	GO:0006091;GO:0006120;GO:0008152;GO:0009987;GO:0022900;GO:0022904;GO:0042221;GO:0042493;GO:0044237;GO:0044281;GO:0050896;GO:0055114	GO:0000166;GO:0003824;GO:0003954;GO:0005488;GO:0005524;GO:0008137;GO:0016301;GO:0016491;GO:0016651;GO:0016655;GO:0016740;GO:0016772;GO:0017076;GO:0019205;GO:0019206;GO:0030554;GO:0032553;GO:0032555;GO:0032559;GO:0035639;GO:0050136	GO:0005743;GO:0005747;GO:0005759;GO:0016020;GO:0019866;GO:0030964;GO:0031090;GO:0031966;GO:0031974;GO:0032991;GO:0043233;GO:0043234;GO:0044422;GO:0044424;GO:0044425;GO:0044429;GO:0044444;GO:0044446;GO:0044455;GO:0044464;GO:0045271;GO:0070013	ko00190;ko05010;ko05012;ko05016			13	40.836	0	38.324	9	0.756906	-0.177868	-1.50907	A0A087WXC5;E7ESZ7;O95299;O95299-2;Q8N1B9;C9J6X0;H7C2W5;H7C1Y7;H7C2X4	A0A087WXC5;E7ESZ7;O95299;O95299-2	NADH dehydrogenase [ubiquinone] 1 alpha subcomplex subunit 10, mitochondrial	NDUFA10	>tr|A0A087WXC5|A0A087WXC5_HUMAN NADH dehydrogenase [ubiquinone] 1 alpha subcomplex subunit 10, mitochondrial OS=Homo sapiens OX=9606 GN=NDUFA10 PE=1 SV=1;>tr|E7ESZ7|E7ESZ7_HUMAN NADH dehydrogenase [ubiquinone] 1 alpha subcomplex subunit 10, mitochondrial O
26.0675	26.108	26.4605	25.9196	26.1884	25.8576	26.3153	26.1573	26.6777	cellular process;establishment of localization;establishment of localization in cell;establishment of protein localization;intracellular protein transport;intracellular transport;protein transport;transport;vesicle-mediated transport	binding;cation binding;ion binding;metal ion binding;nucleotide binding;protein binding;SNARE binding;syntaxin binding;transition metal ion binding;zinc ion binding	actin filament;cell part;cytoplasmic membrane-bounded vesicle;cytoplasmic part;cytoplasmic vesicle;cytoskeletal part;early endosome;endocytic vesicle;endosomal part;endosome;endosome membrane;HOPS complex;intracellular membrane-bounded organelle;intracellular organelle;intracellular organelle part;intracellular part;late endosome;late endosome membrane;lysosomal membrane;lysosome;lytic vacuole;ma…		GO:0006810;GO:0006886;GO:0009987;GO:0015031;GO:0016192;GO:0045184;GO:0046907;GO:0051234;GO:0051649	GO:0000149;GO:0000166;GO:0005488;GO:0005515;GO:0008270;GO:0019905;GO:0043167;GO:0043169;GO:0046872;GO:0046914	GO:0000323;GO:0005764;GO:0005765;GO:0005768;GO:0005769;GO:0005770;GO:0005773;GO:0005774;GO:0005884;GO:0010008;GO:0016020;GO:0016023;GO:0030139;GO:0030897;GO:0031090;GO:0031410;GO:0031902;GO:0031982;GO:0031988;GO:0032991;GO:0043226;GO:0043227;GO:0043229;GO:0043231;GO:0043234;GO:0044422;GO:0044424;GO:0044425;GO:0044430;GO:0044437;GO:0044440;GO:0044444;GO:0044446;GO:0044464				13	107.81	0	50.64	5	0.0469661	0.0260293	0.133574	A0A087WXL6;Q9H270;B7Z879;A0A0G2JS92;A0A087X2J4	A0A087WXL6;Q9H270;B7Z879	Vacuolar protein sorting-associated protein 11 homolog	VPS11	>tr|A0A087WXL6|A0A087WXL6_HUMAN Vacuolar protein sorting-associated protein 11 homolog OS=Homo sapiens OX=9606 GN=VPS11 PE=1 SV=1;>sp|Q9H270|VPS11_HUMAN Vacuolar protein sorting-associated protein 11 homolog OS=Homo sapiens OX=9606 GN=VPS11 PE=1 SV=1;>tr|B
31.1846	31.125	31.125	30.885	30.8968	31.012	31.2728	31.2811	31.1868	biosynthetic process;catabolic process;cellular biosynthetic process;cellular catabolic process;cellular component disassembly;cellular component disassembly at cellular level;cellular component organization;cellular component organization at cellular level;cellular component organization or biogenesis;cellular component organization or biogenesis at cellular level;cellular macromolecular complex…	structural constituent of ribosome;structural molecule activity	cell part;cytoplasmic part;cytosol;cytosolic large ribosomal subunit;intracellular membrane-bounded organelle;intracellular organelle;intracellular organelle part;intracellular part;large ribosomal subunit;macromolecular complex;membrane-bounded organelle;nucleus;organelle;organelle part;ribonucleoprotein complex	Ribosome	GO:0000184;GO:0000956;GO:0006139;GO:0006401;GO:0006402;GO:0006412;GO:0006413;GO:0006414;GO:0006415;GO:0006605;GO:0006612;GO:0006613;GO:0006614;GO:0006807;GO:0006810;GO:0006886;GO:0008152;GO:0009056;GO:0009057;GO:0009058;GO:0009059;GO:0009987;GO:0010467;GO:0015031;GO:0016032;GO:0016043;GO:0016070;GO:0016071;GO:0019058;GO:0019083;GO:0019538;GO:0022411;GO:0022414;GO:0022415;GO:0032774;GO:0032984;GO:…	GO:0003735;GO:0005198	GO:0005634;GO:0005829;GO:0015934;GO:0022625;GO:0030529;GO:0032991;GO:0043226;GO:0043227;GO:0043229;GO:0043231;GO:0044422;GO:0044424;GO:0044444;GO:0044446;GO:0044464	ko03010			10	19.586	0	33.425	14	0.203946	0.0557992	0.510727	A0A087WXM6;J3QQT2;J3KRX5;A0A0A6YYL6;P18621;P18621-3;J3QLC8;A0A0A0MRF8;P18621-2;J3KRB3;A0A087WWH0;J3QS96;A0A087WY81;J3KSJ0	A0A087WXM6;J3QQT2;J3KRX5;A0A0A6YYL6;P18621;P18621-3;J3QLC8;A0A0A0MRF8;P18621-2;J3KRB3;A0A087WWH0;J3QS96;A0A087WY81	60S ribosomal protein L17	RPL17	>tr|A0A087WXM6|A0A087WXM6_HUMAN 60S ribosomal protein L17 (Fragment) OS=Homo sapiens OX=9606 GN=RPL17 PE=1 SV=1;>tr|J3QQT2|J3QQT2_HUMAN 60S ribosomal protein L17 (Fragment) OS=Homo sapiens OX=9606 GN=RPL17 PE=1 SV=1;>tr|J3KRX5|J3KRX5_HUMAN 60S ribosomal pr
24.7626	25.4687	25.2198	24.7888	24.8037	NaN	24.3777	24.7637	NaN	cellular component organization;cellular component organization or biogenesis;cellular membrane organization;cellular process;membrane organization;plasma membrane organization				GO:0007009;GO:0009987;GO:0016043;GO:0016044;GO:0061024;GO:0071840						4	79.797	0	15.408	3	1.10825	0.466899	2.2117	A0A087WXN9;Q765P7;Q765P7-2	A0A087WXN9;Q765P7	MTSS1-like protein	MTSS1L	>tr|A0A087WXN9|A0A087WXN9_HUMAN Protein MTSS 2 OS=Homo sapiens OX=9606 GN=MTSS2 PE=1 SV=1;>sp|Q765P7|MTSS2_HUMAN Protein MTSS 2 OS=Homo sapiens OX=9606 GN=MTSS2 PE=1 SV=1
28.2397	28.4405	28.7817	28.284	28.1866	28.0466	28.3003	28.3537	28.7724	anion transport;biological regulation;cellular localization;cellular macromolecule localization;cellular macromolecule metabolic process;cellular metabolic process;cellular process;cellular protein localization;cellular protein metabolic process;cellular response to chemical stimulus;cellular response to organic substance;cellular response to stimulus;cellular response to stress;cellular response…	adenyl nucleotide binding;adenyl ribonucleotide binding;anion transmembrane transporter activity;arsenite transmembrane transporter activity;ATP binding;ATPase activity;binding;catalytic activity;cation binding;hydrolase activity;hydrolase activity, acting on acid anhydrides;hydrolase activity, acting on acid anhydrides, in phosphorus-containing anhydrides;inorganic anion transmembrane transporte…	cell part;cytoplasm;cytoplasmic part;endoplasmic reticulum;endoplasmic reticulum membrane;endoplasmic reticulum part;extracellular membrane-bounded organelle;extracellular organelle;extracellular region part;extracellular vesicular exosome;intracellular membrane-bounded organelle;intracellular non-membrane-bounded organelle;intracellular organelle;intracellular organelle part;intracellular part;m…		GO:0006810;GO:0006811;GO:0006820;GO:0006950;GO:0006984;GO:0006986;GO:0007165;GO:0008104;GO:0008152;GO:0009987;GO:0010033;GO:0015698;GO:0019538;GO:0030968;GO:0033036;GO:0033365;GO:0033554;GO:0034613;GO:0034620;GO:0034976;GO:0035966;GO:0035967;GO:0042221;GO:0043170;GO:0044237;GO:0044238;GO:0044260;GO:0044267;GO:0045048;GO:0050789;GO:0050794;GO:0050896;GO:0051179;GO:0051205;GO:0051234;GO:0051641;GO:…	GO:0000166;GO:0003824;GO:0005215;GO:0005488;GO:0005524;GO:0008509;GO:0015075;GO:0015103;GO:0015105;GO:0016462;GO:0016787;GO:0016817;GO:0016818;GO:0016887;GO:0017076;GO:0017111;GO:0022857;GO:0022891;GO:0022892;GO:0030554;GO:0032553;GO:0032555;GO:0032559;GO:0035639;GO:0043167;GO:0043169;GO:0046872	GO:0005634;GO:0005730;GO:0005737;GO:0005783;GO:0005789;GO:0016020;GO:0031090;GO:0031982;GO:0031988;GO:0043226;GO:0043227;GO:0043228;GO:0043229;GO:0043230;GO:0043231;GO:0043232;GO:0044421;GO:0044422;GO:0044424;GO:0044425;GO:0044428;GO:0044432;GO:0044444;GO:0044446;GO:0044464;GO:0065010;GO:0070062				9	37.119	0	29.951	3	0.406203	0.163385	0.911253	A0A087WXS7;O43681;K7ERW9	A0A087WXS7;O43681	ATPase ASNA1	ASNA1	>tr|A0A087WXS7|A0A087WXS7_HUMAN ATPase ASNA1 OS=Homo sapiens OX=9606 GN=ASNA1 PE=1 SV=1;>sp|O43681|ASNA_HUMAN ATPase ASNA1 OS=Homo sapiens OX=9606 GN=ASNA1 PE=1 SV=2
24.1324	24.6641	24.8636	24.8233	24.4267	24.7664	25.2013	24.9822	24.9804	biosynthetic process;cellular biosynthetic process;cellular macromolecule biosynthetic process;cellular macromolecule metabolic process;cellular metabolic process;cellular process;cellular protein metabolic process;macromolecule biosynthetic process;macromolecule metabolic process;metabolic process;primary metabolic process;protein metabolic process;translation		cell part;cytoplasmic part;intracellular membrane-bounded organelle;intracellular organelle;intracellular part;membrane-bounded organelle;mitochondrion;organelle		GO:0006412;GO:0008152;GO:0009058;GO:0009059;GO:0009987;GO:0019538;GO:0034645;GO:0043170;GO:0044237;GO:0044238;GO:0044249;GO:0044260;GO:0044267		GO:0005739;GO:0043226;GO:0043227;GO:0043229;GO:0043231;GO:0044424;GO:0044444;GO:0044464				6	32.26	0	12.886	6	0.727951	-0.310027	-1.46217	A0A087WXU0;A0A2R8Y4J4;Q9NWS8;Q9NWS8-2;A0A2R8Y4P5;A0A2R8YFC3	A0A087WXU0;A0A2R8Y4J4;Q9NWS8;Q9NWS8-2;A0A2R8Y4P5	Required for meiotic nuclear division protein 1 homolog	RMND1	>tr|A0A087WXU0|A0A087WXU0_HUMAN Required for meiotic nuclear division protein 1 homolog OS=Homo sapiens OX=9606 GN=RMND1 PE=1 SV=1;>tr|A0A2R8Y4J4|A0A2R8Y4J4_HUMAN Required for meiotic nuclear division protein 1 homolog OS=Homo sapiens OX=9606 GN=RMND1 PE=1
27.1666	28.031	28.1078	27.4452	27.4298	26.7009	27.4368	27.9328	28.115	cellular component organization;cellular component organization or biogenesis;cellular process;endosome transport;establishment of localization;establishment of localization in cell;establishment of protein localization;intracellular transport;membrane organization;multivesicular body sorting pathway;non-lytic viral release;non-lytic virus budding;protein transport;release of virus from host;repr…	binding;protein binding;protein C-terminus binding	cell part;cytoplasmic part;cytosol;endosomal part;endosome membrane;extracellular membrane-bounded organelle;extracellular organelle;extracellular region part;extracellular vesicular exosome;intracellular organelle part;intracellular part;membrane;membrane-bounded organelle;membrane-bounded vesicle;organelle;organelle membrane;organelle part;vesicle	Endocytosis	GO:0006810;GO:0009987;GO:0015031;GO:0016032;GO:0016043;GO:0016192;GO:0016197;GO:0019058;GO:0019076;GO:0022414;GO:0022415;GO:0045184;GO:0046753;GO:0046755;GO:0046907;GO:0051234;GO:0051649;GO:0061024;GO:0071840;GO:0071985	GO:0005488;GO:0005515;GO:0008022	GO:0005829;GO:0010008;GO:0016020;GO:0031090;GO:0031982;GO:0031988;GO:0043226;GO:0043227;GO:0043230;GO:0044421;GO:0044422;GO:0044424;GO:0044440;GO:0044444;GO:0044446;GO:0044464;GO:0065010;GO:0070062	ko04144			7	31.102	0	24.515	4	0.309798	0.258377	0.728411	A0A087WY55;Q9NP79;Q5TGM0;Q9NP79-2	A0A087WY55;Q9NP79	Vacuolar protein sorting-associated protein VTA1 homolog	VTA1	>tr|A0A087WY55|A0A087WY55_HUMAN Chromosome 6 open reading frame 55, isoform CRA_b OS=Homo sapiens OX=9606 GN=VTA1 PE=1 SV=1;>sp|Q9NP79|VTA1_HUMAN Vacuolar protein sorting-associated protein VTA1 homolog OS=Homo sapiens OX=9606 GN=VTA1 PE=1 SV=1
NaN	24.6936	24.7785	24.3592	23.9592	23.9121	24.9704	25.5488	NaN	cellular metabolic process;cellular process;metabolic process;small molecule metabolic process;xenobiotic metabolic process	catalytic activity;glutathione transferase activity;transferase activity;transferase activity, transferring alkyl or aryl (other than methyl) groups	cell part;cytoplasm;cytoplasmic part;cytosol;extracellular membrane-bounded organelle;extracellular organelle;extracellular region part;extracellular vesicular exosome;intracellular part;membrane-bounded organelle;membrane-bounded vesicle;organelle;vesicle	Drug metabolism - cytochrome P450;Glutathione metabolism;Metabolism of xenobiotics by cytochrome P450	GO:0006805;GO:0008152;GO:0009987;GO:0044237;GO:0044281	GO:0003824;GO:0004364;GO:0016740;GO:0016765	GO:0005737;GO:0005829;GO:0031982;GO:0031988;GO:0043226;GO:0043227;GO:0043230;GO:0044421;GO:0044424;GO:0044444;GO:0044464;GO:0065010;GO:0070062	ko00480;ko00980;ko00982			4	25.948	0	6.8985	4	0.132216	0.186101	0.354341	Q6ICJ4;A0A087WY67;P0CG30;P0CG29	Q6ICJ4;A0A087WY67;P0CG30;P0CG29	Glutathione S-transferase theta-2B;Glutathione S-transferase theta-2	Em:AP000351.3;GSTT2B;GSTT2	>tr|Q6ICJ4|Q6ICJ4_HUMAN Em:AP000351.3 protein OS=Homo sapiens OX=9606 GN=GSTT2B PE=1 SV=1;>tr|A0A087WY67|A0A087WY67_HUMAN Glutathione S-transferase theta-2 OS=Homo sapiens OX=9606 GN=GSTT2 PE=1 SV=1;>sp|P0CG30|GSTT2_HUMAN Glutathione S-transferase theta-2B
31.2611	30.7084	30.7179	31.1442	31.0461	31.1293	30.6324	30.5182	30.5273	antigen processing and presentation;antigen processing and presentation of exogenous antigen;antigen processing and presentation of exogenous peptide antigen;antigen processing and presentation of exogenous peptide antigen via MHC class II;antigen processing and presentation of peptide antigen;antigen processing and presentation of peptide antigen via MHC class II;antigen processing and presentat…	binding;lipid binding;lipoprotein particle receptor binding;low-density lipoprotein particle receptor binding;peptide binding;protein binding;receptor binding;signal sequence binding;transporter activity	AP-2 adaptor complex;AP-type membrane coat adaptor complex;cell part;clathrin adaptor complex;clathrin coated vesicle membrane;clathrin-coated endocytic vesicle membrane;coated vesicle membrane;cytoplasmic part;cytoplasmic vesicle membrane;cytoplasmic vesicle part;cytosol;endocytic vesicle membrane;extracellular membrane-bounded organelle;extracellular organelle;extracellular region part;extracel…	Endocrine and other factor-regulated calcium reabsorption;Endocytosis;Huntington's disease	GO:0002376;GO:0002478;GO:0002495;GO:0002504;GO:0002682;GO:0002697;GO:0002831;GO:0006810;GO:0006886;GO:0006897;GO:0006898;GO:0006935;GO:0007154;GO:0007165;GO:0007166;GO:0007167;GO:0007169;GO:0007173;GO:0007267;GO:0007268;GO:0007411;GO:0009605;GO:0009966;GO:0009968;GO:0009987;GO:0010324;GO:0010646;GO:0010648;GO:0015031;GO:0016032;GO:0016043;GO:0016044;GO:0016192;GO:0019882;GO:0019884;GO:0019886;GO:…	GO:0005048;GO:0005102;GO:0005215;GO:0005488;GO:0005515;GO:0008289;GO:0042277;GO:0050750;GO:0070325	GO:0005739;GO:0005765;GO:0005774;GO:0005829;GO:0005886;GO:0012506;GO:0016020;GO:0030119;GO:0030122;GO:0030131;GO:0030659;GO:0030662;GO:0030665;GO:0030666;GO:0030669;GO:0031090;GO:0031982;GO:0031988;GO:0032991;GO:0043226;GO:0043227;GO:0043229;GO:0043230;GO:0043231;GO:0043234;GO:0044421;GO:0044422;GO:0044424;GO:0044425;GO:0044433;GO:0044437;GO:0044444;GO:0044446;GO:0044459;GO:0044464;GO:0065010;GO:…	ko04144;ko04961;ko05016			22	49.526	0	59.778	10	0.107426	0.0629209	0.289124	A0A087WY71;Q96CW1-2;Q96CW1;E9PFW3;C9JJ47;C9JGT8;C9JJD3;C9JTK4;C9JPV8;H7C4C3	A0A087WY71;Q96CW1-2;Q96CW1;E9PFW3;C9JJ47;C9JGT8	AP-2 complex subunit mu	AP2M1	>tr|A0A087WY71|A0A087WY71_HUMAN AP-2 complex subunit mu OS=Homo sapiens OX=9606 GN=AP2M1 PE=1 SV=1;>sp|Q96CW1-2|AP2M1_HUMAN Isoform 2 of AP-2 complex subunit mu OS=Homo sapiens OX=9606 GN=AP2M1;>sp|Q96CW1|AP2M1_HUMAN AP-2 complex subunit mu OS=Homo sapiens
27.5195	27.8187	27.7675	28.1321	27.7715	28.3429	27.7964	27.6175	27.6798			cell part;cytoplasmic part;integral to membrane;intracellular organelle part;intracellular part;intrinsic to membrane;membrane;membrane part;mitochondrial inner membrane;mitochondrial membrane;mitochondrial part;organelle inner membrane;organelle membrane;organelle part				GO:0005743;GO:0016020;GO:0016021;GO:0019866;GO:0031090;GO:0031224;GO:0031966;GO:0044422;GO:0044424;GO:0044425;GO:0044429;GO:0044444;GO:0044446;GO:0044464				11	29.205	0	30.047	3	0.478894	-0.188126	-1.04219	A0A087WYF7;Q6UXV4;A0A087WUX8	A0A087WYF7;Q6UXV4;A0A087WUX8	MICOS complex subunit MIC27	APOOL	>tr|A0A087WYF7|A0A087WYF7_HUMAN MICOS complex subunit OS=Homo sapiens OX=9606 GN=APOOL PE=1 SV=1;>sp|Q6UXV4|MIC27_HUMAN MICOS complex subunit MIC27 OS=Homo sapiens OX=9606 GN=APOOL PE=1 SV=1;>tr|A0A087WUX8|A0A087WUX8_HUMAN MICOS complex subunit OS=Homo sap
27.5527	27.8176	28.0907	28.0556	27.6883	27.7186	27.8073	27.8067	27.9594	cellular macromolecule metabolic process;cellular metabolic process;cellular nitrogen compound metabolic process;cellular process;macromolecule metabolic process;metabolic process;nitrogen compound metabolic process;nucleic acid metabolic process;nucleobase-containing compound metabolic process;primary metabolic process;RNA metabolic process;RNA processing	adenyl nucleotide binding;adenyl ribonucleotide binding;ATP binding;ATPase activity;ATPase activity, coupled;ATP-dependent helicase activity;ATP-dependent RNA helicase activity;binding;catalytic activity;helicase activity;hydrolase activity;hydrolase activity, acting on acid anhydrides;hydrolase activity, acting on acid anhydrides, in phosphorus-containing anhydrides;nucleic acid binding;nucleosi…	cell part;cytoplasmic part;eukaryotic 43S preinitiation complex;intracellular membrane-bounded organelle;intracellular organelle;intracellular part;macromolecular complex;membrane-bounded organelle;mitochondrion;nucleus;organelle;ribonucleoprotein complex;translation preinitiation complex		GO:0006139;GO:0006396;GO:0006807;GO:0008152;GO:0009987;GO:0016070;GO:0034641;GO:0043170;GO:0044237;GO:0044238;GO:0044260;GO:0090304	GO:0000166;GO:0003676;GO:0003723;GO:0003724;GO:0003743;GO:0003824;GO:0004004;GO:0004386;GO:0005488;GO:0005524;GO:0008026;GO:0008135;GO:0008186;GO:0016462;GO:0016787;GO:0016817;GO:0016818;GO:0016887;GO:0017076;GO:0017111;GO:0030554;GO:0032553;GO:0032555;GO:0032559;GO:0035639;GO:0042623;GO:0043021;GO:0043024;GO:0070035	GO:0005634;GO:0005739;GO:0016282;GO:0030529;GO:0032991;GO:0043226;GO:0043227;GO:0043229;GO:0043231;GO:0044424;GO:0044444;GO:0044464;GO:0070993				22	155.29	0	59.289	2	0.0505613	-0.018973	-0.143289	A0A087WYN9;Q7Z478	A0A087WYN9;Q7Z478	ATP-dependent RNA helicase DHX29	DHX29	>tr|A0A087WYN9|A0A087WYN9_HUMAN ATP-dependent RNA helicase DHX29 OS=Homo sapiens OX=9606 GN=DHX29 PE=1 SV=1;>sp|Q7Z478|DHX29_HUMAN ATP-dependent RNA helicase DHX29 OS=Homo sapiens OX=9606 GN=DHX29 PE=1 SV=2
26.9748	26.8071	27.0222	26.2449	26.6861	27.0433	27.0366	27.0231	27.0423	biosynthetic process;cellular biosynthetic process;cellular macromolecule biosynthetic process;cellular macromolecule metabolic process;cellular metabolic process;cellular process;cellular protein metabolic process;cotranslational protein targeting to membrane;establishment of localization;establishment of localization in cell;establishment of protein localization;establishment of protein localiz…	7S RNA binding;binding;nucleic acid binding;RNA binding	cell part;cytoplasm;cytoplasmic part;cytosol;intracellular membrane-bounded organelle;intracellular non-membrane-bounded organelle;intracellular organelle;intracellular organelle part;intracellular part;macromolecular complex;membrane-bounded organelle;mitochondrion;non-membrane-bounded organelle;nuclear part;nucleolus;nucleoplasm;nucleus;organelle;organelle part;ribonucleoprotein complex;signal …	Protein export	GO:0006412;GO:0006605;GO:0006612;GO:0006613;GO:0006614;GO:0006810;GO:0006886;GO:0008152;GO:0009058;GO:0009059;GO:0009987;GO:0010467;GO:0015031;GO:0019538;GO:0034645;GO:0042221;GO:0042493;GO:0043170;GO:0044237;GO:0044238;GO:0044249;GO:0044260;GO:0044267;GO:0045047;GO:0045184;GO:0046907;GO:0050896;GO:0051234;GO:0051649;GO:0072594;GO:0072599	GO:0003676;GO:0003723;GO:0005488;GO:0008312	GO:0005634;GO:0005654;GO:0005730;GO:0005737;GO:0005739;GO:0005786;GO:0005829;GO:0030529;GO:0032991;GO:0043226;GO:0043227;GO:0043228;GO:0043229;GO:0043231;GO:0043232;GO:0044422;GO:0044424;GO:0044428;GO:0044444;GO:0044446;GO:0044464;GO:0048500	ko03060			4	13.654	0	55.483	7	0.173716	0.0886428	0.444175	A0A087WYR0;P09132;D6RBG4;A0A2R8Y4M3;A0A2U3TZN1;A0A087WWU9;P09132-2	A0A087WYR0;P09132	Signal recognition particle 19 kDa protein	SRP19	>tr|A0A087WYR0|A0A087WYR0_HUMAN Signal recognition particle 19 kDa protein OS=Homo sapiens OX=9606 GN=SRP19 PE=1 SV=1;>sp|P09132|SRP19_HUMAN Signal recognition particle 19 kDa protein OS=Homo sapiens OX=9606 GN=SRP19 PE=1 SV=3
28.2136	28.9976	28.4578	28.3552	28.2384	27.7712	28.2521	28.4023	28.7448	anatomical structure development;anatomical structure homeostasis;arachidonic acid metabolic process;biological regulation;biosynthetic process;carbohydrate biosynthetic process;carbohydrate metabolic process;carboxylic acid biosynthetic process;carboxylic acid metabolic process;cell proliferation;cellular biosynthetic process;cellular carbohydrate biosynthetic process;cellular carbohydrate metab…	binding;catalytic activity;DNA polymerase activity;intramolecular oxidoreductase activity;isomerase activity;nucleotidyltransferase activity;prostaglandin-E synthase activity;protein binding;RNA-directed DNA polymerase activity;telomerase activity;transferase activity;transferase activity, transferring phosphorus-containing groups;unfolded protein binding	cell part;chromosomal part;chromosome, telomeric region;cytoplasm;cytoplasmic part;cytosol;extracellular membrane-bounded organelle;extracellular organelle;extracellular region part;extracellular vesicular exosome;intracellular membrane-bounded organelle;intracellular organelle;intracellular organelle part;intracellular part;macromolecular complex;membrane-bounded organelle;membrane-bounded vesic…		GO:0000038;GO:0000271;GO:0000723;GO:0001516;GO:0005975;GO:0005976;GO:0005977;GO:0005978;GO:0006073;GO:0006082;GO:0006091;GO:0006112;GO:0006139;GO:0006259;GO:0006260;GO:0006278;GO:0006457;GO:0006629;GO:0006631;GO:0006633;GO:0006636;GO:0006690;GO:0006692;GO:0006693;GO:0006807;GO:0006950;GO:0006996;GO:0007165;GO:0008152;GO:0008283;GO:0008544;GO:0008610;GO:0009058;GO:0009059;GO:0009250;GO:0009266;GO:…	GO:0003720;GO:0003824;GO:0003964;GO:0005488;GO:0005515;GO:0016740;GO:0016772;GO:0016779;GO:0016853;GO:0016860;GO:0034061;GO:0050220;GO:0051082	GO:0000781;GO:0005634;GO:0005654;GO:0005697;GO:0005737;GO:0005829;GO:0030529;GO:0031982;GO:0031988;GO:0032991;GO:0043226;GO:0043227;GO:0043229;GO:0043230;GO:0043231;GO:0044421;GO:0044422;GO:0044424;GO:0044427;GO:0044428;GO:0044444;GO:0044446;GO:0044464;GO:0065010;GO:0070062				5	19.155	0	17.687	6	0.503096	0.262326	1.08473	A0A087WYT3;Q15185-4;Q15185;Q15185-3;B4DDC6;Q15185-2	A0A087WYT3;Q15185-4;Q15185;Q15185-3;B4DDC6	Prostaglandin E synthase 3	PTGES3	>tr|A0A087WYT3|A0A087WYT3_HUMAN Prostaglandin E synthase 3 OS=Homo sapiens OX=9606 GN=PTGES3 PE=1 SV=1;>sp|Q15185-4|TEBP_HUMAN Isoform 4 of Prostaglandin E synthase 3 OS=Homo sapiens OX=9606 GN=PTGES3;>sp|Q15185|TEBP_HUMAN Prostaglandin E synthase 3 OS=Hom
24.8799	NaN	23.6116	23.8386	24.4649	23.946	NaN	23.3059	NaN	anatomical structure development;anatomical structure morphogenesis;apoptosis;apoptosis involved in luteolysis;axon extension;axon extension involved in axon guidance;axon guidance;biological adhesion;biological regulation;blood vessel endothelial cell migration;branching morphogenesis of a tube;cell adhesion;cell death;cell growth;cell migration;cell migration involved in sprouting angiogenesis;…	binding;calcium ion binding;carbohydrate binding;cation binding;chemorepellent activity;enzyme inhibitor activity;enzyme regulator activity;extracellular matrix binding;glycoprotein binding;glycosaminoglycan binding;GTPase inhibitor activity;GTPase regulator activity;heparin binding;identical protein binding;ion binding;laminin binding;laminin-1 binding;metal ion binding;nucleoside-triphosphatase…	cell part;cell surface;cytoplasm;extracellular membrane-bounded organelle;extracellular organelle;extracellular region;extracellular region part;extracellular space;extracellular vesicular exosome;intracellular part;membrane;membrane-bounded organelle;membrane-bounded vesicle;organelle;plasma membrane;vesicle	Axon guidance	GO:0001558;GO:0001656;GO:0001657;GO:0001701;GO:0001763;GO:0001822;GO:0001932;GO:0001933;GO:0001959;GO:0001960;GO:0002042;GO:0002682;GO:0002683;GO:0002685;GO:0002686;GO:0002688;GO:0002689;GO:0003008;GO:0003013;GO:0003018;GO:0006140;GO:0006915;GO:0006928;GO:0006935;GO:0007155;GO:0007165;GO:0007166;GO:0007411;GO:0008045;GO:0008064;GO:0008219;GO:0008285;GO:0009605;GO:0009653;GO:0009719;GO:0009725;GO:…	GO:0001871;GO:0001948;GO:0004857;GO:0005095;GO:0005102;GO:0005488;GO:0005509;GO:0005515;GO:0005539;GO:0008201;GO:0030234;GO:0030246;GO:0030247;GO:0030695;GO:0042802;GO:0042803;GO:0043167;GO:0043169;GO:0043236;GO:0043237;GO:0043394;GO:0045499;GO:0046872;GO:0046983;GO:0048495;GO:0050840;GO:0060589	GO:0005576;GO:0005615;GO:0005737;GO:0005886;GO:0009986;GO:0016020;GO:0031982;GO:0031988;GO:0043226;GO:0043227;GO:0043230;GO:0044421;GO:0044424;GO:0044464;GO:0065010;GO:0070062	ko04360			8	159.98	0	22.235	6	0.271221	0.356865	0.677024	A0A087WYV5;X6R3P0;O94813-3;O94813-2;O94813;E9PCX4	A0A087WYV5;X6R3P0;O94813-3;O94813-2;O94813	Slit homolog 2 protein;Slit homolog 2 protein N-product;Slit homolog 2 protein C-product	SLIT2	>tr|A0A087WYV5|A0A087WYV5_HUMAN Slit homolog 2 protein OS=Homo sapiens OX=9606 GN=SLIT2 PE=1 SV=1;>tr|X6R3P0|X6R3P0_HUMAN Slit homolog 2 protein OS=Homo sapiens OX=9606 GN=SLIT2 PE=1 SV=1;>sp|O94813-3|SLIT2_HUMAN Isoform 3 of Slit homolog 2 protein OS=Homo
27.3299	26.5966	26.4671	26.7881	26.5657	26.492	26.966	26.9839	26.9684		binding;nucleic acid binding;nucleotide binding	cell part;cytoplasm;intracellular membrane-bounded organelle;intracellular organelle;intracellular part;membrane-bounded organelle;nucleus;organelle			GO:0000166;GO:0003676;GO:0005488	GO:0005634;GO:0005737;GO:0043226;GO:0043227;GO:0043229;GO:0043231;GO:0044424;GO:0044464				11	77.843	0	85.357	7	0.00593907	0.00386588	0.0176406	A0A087WZ13;E9PAU2;Q8IY67-2;Q8IY67;K7EKR9;K7EQG2;Q8IY67-3	A0A087WZ13;E9PAU2;Q8IY67-2;Q8IY67	Ribonucleoprotein PTB-binding 1	RAVER1	>tr|A0A087WZ13|A0A087WZ13_HUMAN Ribonucleoprotein PTB-binding 1 OS=Homo sapiens OX=9606 GN=RAVER1 PE=1 SV=1;>tr|E9PAU2|E9PAU2_HUMAN Ribonucleoprotein PTB-binding 1 OS=Homo sapiens OX=9606 GN=RAVER1 PE=1 SV=1;>sp|Q8IY67-2|RAVR1_HUMAN Isoform 2 of Ribonucleo
25.9801	25.169	25.4415	25.689	25.7858	25.9402	25.7884	25.6622	25.7045	biosynthetic process;carbohydrate biosynthetic process;carbohydrate metabolic process;cellular carbohydrate metabolic process;cellular macromolecule metabolic process;cellular metabolic process;cellular process;cellular protein metabolic process;dolichol-linked oligosaccharide biosynthetic process;glycosylation;macromolecule glycosylation;macromolecule metabolic process;macromolecule modification…	catalytic activity;mannosyltransferase activity;transferase activity;transferase activity, transferring glycosyl groups;transferase activity, transferring hexosyl groups	cell part;cytoplasmic part;endoplasmic reticulum;endoplasmic reticulum membrane;endoplasmic reticulum part;integral to membrane;intracellular membrane-bounded organelle;intracellular organelle;intracellular organelle part;intracellular part;intrinsic to membrane;membrane;membrane part;membrane-bounded organelle;organelle;organelle membrane;organelle part	N-Glycan biosynthesis;Various types of N-glycan biosynthesis	GO:0005975;GO:0006464;GO:0006486;GO:0006487;GO:0006488;GO:0008152;GO:0009058;GO:0009311;GO:0009312;GO:0009987;GO:0016051;GO:0018193;GO:0018196;GO:0018279;GO:0019538;GO:0043170;GO:0043412;GO:0043413;GO:0043687;GO:0044237;GO:0044238;GO:0044260;GO:0044262;GO:0044267;GO:0070085	GO:0000030;GO:0003824;GO:0016740;GO:0016757;GO:0016758	GO:0005783;GO:0005789;GO:0016020;GO:0016021;GO:0031090;GO:0031224;GO:0043226;GO:0043227;GO:0043229;GO:0043231;GO:0044422;GO:0044424;GO:0044425;GO:0044432;GO:0044444;GO:0044446;GO:0044464	ko00510;ko00513			6	95.921	0	17.74	10	0.679453	-0.231504	-1.38292	A0A087WZ62;Q9H6U8;Q9H6U8-3;H0YCW6;Q9H6U8-2;Q9H6U8-4;A0A087WV58;A0A087WVC0;A0A087WZY8;A0A087WTZ3	A0A087WZ62;Q9H6U8;Q9H6U8-3;H0YCW6;Q9H6U8-2;Q9H6U8-4	Alpha-1,2-mannosyltransferase ALG9	ALG9	>tr|A0A087WZ62|A0A087WZ62_HUMAN Mannosyltransferase OS=Homo sapiens OX=9606 PE=3 SV=1;>sp|Q9H6U8|ALG9_HUMAN Alpha-1,2-mannosyltransferase ALG9 OS=Homo sapiens OX=9606 GN=ALG9 PE=1 SV=2;>sp|Q9H6U8-3|ALG9_HUMAN Isoform 3 of Alpha-1,2-mannosyltransferase ALG9
26.0724	25.426	24.945	25.9119	25.9604	26.4166	24.9349	25.1464	NaN			cell part;cytoplasmic part;endoplasmic reticulum membrane;endoplasmic reticulum part;integral to membrane;intracellular organelle part;intracellular part;intrinsic to membrane;membrane;membrane part;organelle membrane;organelle part				GO:0005789;GO:0016020;GO:0016021;GO:0031090;GO:0031224;GO:0044422;GO:0044424;GO:0044425;GO:0044432;GO:0044444;GO:0044446;GO:0044464				5	43.532	0	10.225	5	0.17082	-0.192909	-0.440783	A0A087X2C2;A0A087WZ97;Q5T7M9;A0A087WZK6;Q5T7M9-2	A0A087X2C2;A0A087WZ97;Q5T7M9;A0A087WZK6	Protein FAM69A	FAM69A	>tr|A0A087X2C2|A0A087X2C2_HUMAN Divergent protein kinase domain 1A OS=Homo sapiens OX=9606 GN=DIPK1A PE=1 SV=1;>tr|A0A087WZ97|A0A087WZ97_HUMAN Divergent protein kinase domain 1A OS=Homo sapiens OX=9606 GN=DIPK1A PE=1 SV=1;>sp|Q5T7M9|DIK1A_HUMAN Divergent p
NaN	NaN	NaN	25.8959	25.807	25.9535	25.7673	25.6386	25.5661	catabolic process;cellular catabolic process;cellular macromolecule catabolic process;cellular macromolecule metabolic process;cellular metabolic process;cellular nitrogen compound metabolic process;cellular process;macromolecule catabolic process;macromolecule metabolic process;metabolic process;nitrogen compound metabolic process;nucleic acid metabolic process;nucleobase-containing compound met…	binding;catalytic activity;endonuclease activity;endonuclease activity, active with either ribo- or deoxyribonucleic acids and producing 3'-phosphomonoesters;endoribonuclease activity;endoribonuclease activity, producing 3'-phosphomonoesters;hydrolase activity;hydrolase activity, acting on ester bonds;nuclease activity;nucleic acid binding;ribonuclease activity;ribonuclease T2 activity;RNA binding	cell part;cytoplasmic part;endoplasmic reticulum lumen;endoplasmic reticulum part;extracellular membrane-bounded organelle;extracellular organelle;extracellular region;extracellular region part;extracellular space;extracellular vesicular exosome;intracellular membrane-bounded organelle;intracellular organelle;intracellular organelle lumen;intracellular organelle part;intracellular part;lysosomal …		GO:0006139;GO:0006401;GO:0006807;GO:0008152;GO:0009056;GO:0009057;GO:0009987;GO:0016070;GO:0034641;GO:0043170;GO:0044237;GO:0044238;GO:0044248;GO:0044260;GO:0044265;GO:0090304	GO:0003676;GO:0003723;GO:0003824;GO:0004518;GO:0004519;GO:0004521;GO:0004540;GO:0005488;GO:0016787;GO:0016788;GO:0016892;GO:0016894;GO:0033897	GO:0000323;GO:0005576;GO:0005615;GO:0005764;GO:0005773;GO:0005775;GO:0005788;GO:0031974;GO:0031982;GO:0031988;GO:0043202;GO:0043226;GO:0043227;GO:0043229;GO:0043230;GO:0043231;GO:0043233;GO:0044421;GO:0044422;GO:0044424;GO:0044432;GO:0044437;GO:0044444;GO:0044446;GO:0044464;GO:0065010;GO:0070013;GO:0070062				6	25.308	0	4.7787	7	0	NaN	0	D6REQ6;D6RHI9;A0A087WZM2;O00584;H0YAE9;A0A087WWI1;O00584-2	D6REQ6;D6RHI9;A0A087WZM2;O00584;H0YAE9	Ribonuclease T2	RNASET2	>tr|D6REQ6|D6REQ6_HUMAN Ribonuclease T2 OS=Homo sapiens OX=9606 GN=RNASET2 PE=1 SV=1;>tr|D6RHI9|D6RHI9_HUMAN Ribonuclease T2 (Fragment) OS=Homo sapiens OX=9606 GN=RNASET2 PE=1 SV=8;>tr|A0A087WZM2|A0A087WZM2_HUMAN Ribonuclease T2 OS=Homo sapiens OX=9606 GN=
28.2299	28.2391	28.4347	28.7016	28.5509	28.8024	28.6902	28.512	28.1978	2-oxoglutarate metabolic process;acetyl-CoA catabolic process;acetyl-CoA metabolic process;carboxylic acid metabolic process;catabolic process;cellular catabolic process;cellular ketone metabolic process;cellular metabolic process;cellular nitrogen compound metabolic process;cellular process;coenzyme catabolic process;coenzyme metabolic process;cofactor catabolic process;cofactor metabolic proces…	binding;catalytic activity;cation binding;coenzyme binding;cofactor binding;electron carrier activity;ion binding;isocitrate dehydrogenase (NAD+) activity;isocitrate dehydrogenase activity;magnesium ion binding;metal ion binding;NAD binding;nucleotide binding;oxidoreductase activity;oxidoreductase activity, acting on CH-OH group of donors;oxidoreductase activity, acting on the CH-OH group of dono…	cell part;cytoplasmic part;intracellular membrane-bounded organelle;intracellular organelle;intracellular organelle lumen;intracellular organelle part;intracellular part;membrane-bounded organelle;membrane-enclosed lumen;mitochondrial matrix;mitochondrial part;mitochondrion;nucleus;organelle;organelle lumen;organelle part	Citrate cycle (TCA cycle)	GO:0006082;GO:0006084;GO:0006099;GO:0006102;GO:0006103;GO:0006139;GO:0006732;GO:0006733;GO:0006734;GO:0006753;GO:0006807;GO:0008152;GO:0009056;GO:0009109;GO:0009117;GO:0009987;GO:0019362;GO:0019674;GO:0019752;GO:0034641;GO:0042180;GO:0043436;GO:0043648;GO:0044237;GO:0044238;GO:0044248;GO:0044281;GO:0046356;GO:0046483;GO:0046496;GO:0051186;GO:0051187;GO:0055086;GO:0072524	GO:0000166;GO:0000287;GO:0003824;GO:0004448;GO:0004449;GO:0005488;GO:0009055;GO:0016491;GO:0016614;GO:0016616;GO:0043167;GO:0043169;GO:0046872;GO:0048037;GO:0050662;GO:0051287	GO:0005634;GO:0005739;GO:0005759;GO:0031974;GO:0043226;GO:0043227;GO:0043229;GO:0043231;GO:0043233;GO:0044422;GO:0044424;GO:0044429;GO:0044444;GO:0044446;GO:0044464;GO:0070013	ko00020			14	42.41	0	48.273	6	1.0907	-0.274605	-2.03632	A0A087WZN1;O43837;A0A087X2E5;O43837-2;O43837-3;A0A0D9SG66	A0A087WZN1;O43837;A0A087X2E5;O43837-2	Isocitrate dehydrogenase [NAD] subunit beta, mitochondrial	IDH3B	>tr|A0A087WZN1|A0A087WZN1_HUMAN Isocitrate dehydrogenase [NAD] subunit, mitochondrial OS=Homo sapiens OX=9606 GN=IDH3B PE=1 SV=1;>sp|O43837|IDH3B_HUMAN Isocitrate dehydrogenase [NAD] subunit beta, mitochondrial OS=Homo sapiens OX=9606 GN=IDH3B PE=1 SV=2;>t
25.1328	25.4286	25.6272	25.2376	25.3834	25.2544	25.515	25.4755	25.6822	biological regulation;biosynthetic process;cellular biosynthetic process;cellular macromolecule biosynthetic process;cellular macromolecule metabolic process;cellular metabolic process;cellular nitrogen compound metabolic process;cellular process;macromolecule biosynthetic process;macromolecule metabolic process;metabolic process;nitrogen compound metabolic process;nucleic acid metabolic process;…		cell part;cytoplasm;intracellular membrane-bounded organelle;intracellular organelle;intracellular part;membrane-bounded organelle;nucleus;organelle		GO:0006139;GO:0006351;GO:0006355;GO:0006807;GO:0008152;GO:0009058;GO:0009059;GO:0009889;GO:0009987;GO:0010468;GO:0010556;GO:0016070;GO:0019219;GO:0019222;GO:0031323;GO:0031326;GO:0032774;GO:0034641;GO:0034645;GO:0043170;GO:0044237;GO:0044238;GO:0044249;GO:0044260;GO:0050789;GO:0050794;GO:0051171;GO:0051252;GO:0060255;GO:0065007;GO:0080090;GO:0090304;GO:2000112		GO:0005634;GO:0005737;GO:0043226;GO:0043227;GO:0043229;GO:0043231;GO:0044424;GO:0044464				7	72.413	0	18.361	6	0.0744898	-0.0284713	-0.206359	A0A087WZT0;M0QZ22;Q5PRF9;M0R0X3;M0QY61;M0QXV2	A0A087WZT0;M0QZ22;Q5PRF9;M0R0X3;M0QY61	Protein Smaug homolog 2	SAMD4B	>tr|A0A087WZT0|A0A087WZT0_HUMAN Protein Smaug homolog 2 OS=Homo sapiens OX=9606 GN=SAMD4B PE=1 SV=1;>tr|M0QZ22|M0QZ22_HUMAN Protein Smaug homolog 2 OS=Homo sapiens OX=9606 GN=SAMD4B PE=1 SV=1;>sp|Q5PRF9|SMAG2_HUMAN Protein Smaug homolog 2 OS=Homo sapiens O
24.115	24.4912	24.6176	24.2769	24.4493	24.0746	24.543	24.611	NaN	alcohol metabolic process;carbohydrate metabolic process;cellular carbohydrate metabolic process;cellular metabolic process;cellular process;inositol metabolic process;inositol phosphate metabolic process;metabolic process;organophosphate metabolic process;polyol metabolic process;primary metabolic process;small molecule metabolic process	acid phosphatase activity;adenyl nucleotide binding;adenyl ribonucleotide binding;ATP binding;binding;catalytic activity;diphosphoinositol-pentakisphosphate kinase activity;hydrolase activity;hydrolase activity, acting on ester bonds;inositol 1,3,4,5,6-pentakisphosphate kinase activity;inositol hexakisphosphate 1-kinase activity;inositol hexakisphosphate 3-kinase activity;inositol hexakisphosphat…	cell part;cytoplasmic part;cytosol;intracellular part		GO:0005975;GO:0006020;GO:0006066;GO:0008152;GO:0009987;GO:0019637;GO:0019751;GO:0043647;GO:0044237;GO:0044238;GO:0044262;GO:0044281	GO:0000166;GO:0000826;GO:0000827;GO:0000828;GO:0000832;GO:0003824;GO:0003993;GO:0004428;GO:0005488;GO:0005524;GO:0016301;GO:0016740;GO:0016772;GO:0016776;GO:0016787;GO:0016788;GO:0016791;GO:0017076;GO:0030554;GO:0032553;GO:0032555;GO:0032559;GO:0033857;GO:0035639;GO:0042578;GO:0052723;GO:0052724	GO:0005829;GO:0044424;GO:0044444;GO:0044464				6	144.36	0	12.602	6	0.0344817	0.0169748	0.0999066	A0A087WZV0;O43314-2;O43314;D6RBU4;D6RFG4;A0A087WWN8	A0A087WZV0;O43314-2;O43314	Inositol hexakisphosphate and diphosphoinositol-pentakisphosphate kinase 2	PPIP5K2	>tr|A0A087WZV0|A0A087WZV0_HUMAN Inositol hexakisphosphate and diphosphoinositol-pentakisphosphate kinase OS=Homo sapiens OX=9606 GN=PPIP5K2 PE=1 SV=1;>sp|O43314-2|VIP2_HUMAN Isoform 2 of Inositol hexakisphosphate and diphosphoinositol-pentakisphosphate kin
25.4802	24.9015	24.7964	25.2458	25.6723	25.1976	26.0078	25.6762	26.5822	cellular metabolic process;cellular process;electron transport chain;generation of precursor metabolites and energy;metabolic process;mitochondrial electron transport, NADH to ubiquinone;oxidation-reduction process;respiratory electron transport chain;small molecule metabolic process	catalytic activity;NADH dehydrogenase (quinone) activity;NADH dehydrogenase (ubiquinone) activity;NADH dehydrogenase activity;oxidoreductase activity;oxidoreductase activity, acting on NADH or NADPH;oxidoreductase activity, acting on NADH or NADPH, quinone or similar compound as acceptor	cell part;cytoplasmic part;integral to membrane;intracellular membrane-bounded organelle;intracellular organelle;intracellular organelle part;intracellular part;intrinsic to membrane;macromolecular complex;membrane;membrane part;membrane-bounded organelle;mitochondrial inner membrane;mitochondrial membrane;mitochondrial membrane part;mitochondrial part;mitochondrial respiratory chain complex I;mi…	Alzheimer's disease;Huntington's disease;Oxidative phosphorylation;Parkinson's disease	GO:0006091;GO:0006120;GO:0008152;GO:0009987;GO:0022900;GO:0022904;GO:0044237;GO:0044281;GO:0055114	GO:0003824;GO:0003954;GO:0008137;GO:0016491;GO:0016651;GO:0016655;GO:0050136	GO:0005654;GO:0005739;GO:0005743;GO:0005747;GO:0016020;GO:0016021;GO:0019866;GO:0030964;GO:0031090;GO:0031224;GO:0031966;GO:0032991;GO:0043226;GO:0043227;GO:0043229;GO:0043231;GO:0043234;GO:0044422;GO:0044424;GO:0044425;GO:0044428;GO:0044429;GO:0044444;GO:0044446;GO:0044455;GO:0044464;GO:0045271	ko00190;ko05010;ko05012;ko05016			4	11.716	0	14.301	4	1.0581	-0.670915	-1.98543	A0A087WZX2;O95139;O95139-2;Q7Z6M2	A0A087WZX2;O95139;O95139-2	NADH dehydrogenase [ubiquinone] 1 beta subcomplex subunit 6	NDUFB6	>tr|A0A087WZX2|A0A087WZX2_HUMAN NADH dehydrogenase [ubiquinone] 1 beta subcomplex subunit 6 OS=Homo sapiens OX=9606 GN=NDUFB6 PE=1 SV=1;>sp|O95139|NDUB6_HUMAN NADH dehydrogenase [ubiquinone] 1 beta subcomplex subunit 6 OS=Homo sapiens OX=9606 GN=NDUFB6 PE=
28.127	29.1993	29.13	27.9759	28.0554	27.386	28.6917	28.9326	29.4588	anatomical structure development;biological regulation;biomineral tissue development;bone marrow development;bone mineralization;cell chemotaxis;cell cycle process;cell migration;cell motility;cell proliferation;cellular component assembly;cellular component assembly at cellular level;cellular component biogenesis;cellular component biogenesis at cellular level;cellular component movement;cellula…	binding;cytoskeletal protein binding;microtubule binding;nucleic acid binding;protein binding;ribonucleoprotein binding;ribosome binding;RNA binding;rRNA binding;tubulin binding	cell part;cytoplasm;cytoskeletal part;intracellular membrane-bounded organelle;intracellular non-membrane-bounded organelle;intracellular organelle;intracellular organelle part;intracellular part;membrane-bounded organelle;non-membrane-bounded organelle;nuclear part;nucleolus;nucleoplasm;nucleus;organelle;organelle part;spindle pole	Ribosome biogenesis in eukaryotes	GO:0001833;GO:0002376;GO:0006139;GO:0006364;GO:0006396;GO:0006807;GO:0006928;GO:0006935;GO:0007026;GO:0007346;GO:0008152;GO:0008283;GO:0009605;GO:0009888;GO:0009987;GO:0010564;GO:0010639;GO:0016043;GO:0016070;GO:0016072;GO:0016477;GO:0022402;GO:0022607;GO:0022613;GO:0022618;GO:0030282;GO:0030595;GO:0031110;GO:0031111;GO:0031114;GO:0031214;GO:0032502;GO:0032886;GO:0033043;GO:0034470;GO:0034621;GO:…	GO:0003676;GO:0003723;GO:0005488;GO:0005515;GO:0008017;GO:0008092;GO:0015631;GO:0019843;GO:0043021;GO:0043022	GO:0000922;GO:0005634;GO:0005654;GO:0005730;GO:0005737;GO:0043226;GO:0043227;GO:0043228;GO:0043229;GO:0043231;GO:0043232;GO:0044422;GO:0044424;GO:0044428;GO:0044430;GO:0044446;GO:0044464	ko03008			14	28.864	0	27.18	3	0.346833	0.402049	0.800092	A0A087X020;Q9Y3A5;F8WE72	A0A087X020;Q9Y3A5	Ribosome maturation protein SBDS	SBDS	>tr|A0A087X020|A0A087X020_HUMAN Ribosome maturation protein SBDS OS=Homo sapiens OX=9606 GN=SBDS PE=1 SV=1;>sp|Q9Y3A5|SBDS_HUMAN Ribosome maturation protein SBDS OS=Homo sapiens OX=9606 GN=SBDS PE=1 SV=4
32.7494	31.9183	31.7999	32.4084	32.3442	32.595	32.4632	32.249	32.05	biological regulation;cellular component organization;cellular component organization or biogenesis;cellular macromolecule metabolic process;cellular membrane organization;cellular metabolic process;cellular process;cellular protein metabolic process;cellular response to chemical stimulus;cellular response to hypoxia;cellular response to organic substance;cellular response to oxygen levels;cellul…	adenyl nucleotide binding;adenyl ribonucleotide binding;ATP binding;binding;chaperone binding;nucleotide binding;protein binding;purine nucleotide binding;purine ribonucleoside triphosphate binding;purine ribonucleotide binding;ribonucleotide binding	adherens junction;anchoring junction;cell junction;cell part;cell-substrate adherens junction;cell-substrate junction;cytoplasmic membrane-bounded vesicle lumen;cytoplasmic part;cytoplasmic vesicle part;endocytic vesicle lumen;endoplasmic reticulum;endoplasmic reticulum lumen;endoplasmic reticulum part;extracellular membrane-bounded organelle;extracellular organelle;extracellular region;extracell…	Protein processing in endoplasmic reticulum	GO:0001666;GO:0006810;GO:0006897;GO:0006898;GO:0006950;GO:0006984;GO:0006986;GO:0007165;GO:0008152;GO:0009987;GO:0010033;GO:0010324;GO:0016043;GO:0016044;GO:0016192;GO:0019538;GO:0030968;GO:0033554;GO:0034620;GO:0034976;GO:0035966;GO:0035967;GO:0042221;GO:0043170;GO:0044237;GO:0044238;GO:0044260;GO:0044267;GO:0050789;GO:0050794;GO:0050896;GO:0051234;GO:0051716;GO:0061024;GO:0065007;GO:0070482;GO:…	GO:0000166;GO:0005488;GO:0005515;GO:0005524;GO:0017076;GO:0030554;GO:0032553;GO:0032555;GO:0032559;GO:0035639;GO:0051087	GO:0005576;GO:0005783;GO:0005788;GO:0005790;GO:0005912;GO:0005924;GO:0005925;GO:0016020;GO:0030054;GO:0030055;GO:0031974;GO:0031982;GO:0031983;GO:0031988;GO:0043226;GO:0043227;GO:0043229;GO:0043230;GO:0043231;GO:0043233;GO:0044421;GO:0044422;GO:0044424;GO:0044432;GO:0044433;GO:0044444;GO:0044446;GO:0044464;GO:0060205;GO:0065010;GO:0070013;GO:0070062;GO:0070161;GO:0071682	ko04141			49	104.78	0	323.31	2	0.382942	-0.195775	-0.868203	A0A087X054;Q9Y4L1	A0A087X054;Q9Y4L1	Hypoxia up-regulated protein 1	HYOU1	>tr|A0A087X054|A0A087X054_HUMAN Hypoxia up-regulated protein 1 OS=Homo sapiens OX=9606 GN=HYOU1 PE=1 SV=1;>sp|Q9Y4L1|HYOU1_HUMAN Hypoxia up-regulated protein 1 OS=Homo sapiens OX=9606 GN=HYOU1 PE=1 SV=1
25.775	25.099	25.1523	25.7097	25.5114	25.7718	25.4608	25.5124	25.9249	biological regulation;cellular macromolecule metabolic process;cellular metabolic process;cellular nitrogen compound metabolic process;cellular process;macromolecule metabolic process;metabolic process;mRNA metabolic process;mRNA processing;negative regulation of catalytic activity;negative regulation of hydrolase activity;negative regulation of molecular function;negative regulation of phosphata…	binding;cation binding;ion binding;metal ion binding;nucleic acid binding;nucleotide binding;RNA binding			GO:0006139;GO:0006396;GO:0006397;GO:0006807;GO:0008152;GO:0009987;GO:0010921;GO:0010923;GO:0016070;GO:0016071;GO:0019220;GO:0019222;GO:0031323;GO:0034641;GO:0035303;GO:0043086;GO:0043170;GO:0044092;GO:0044237;GO:0044238;GO:0044260;GO:0050789;GO:0050790;GO:0050794;GO:0051174;GO:0051336;GO:0051346;GO:0065007;GO:0065009;GO:0090304	GO:0000166;GO:0003676;GO:0003723;GO:0005488;GO:0043167;GO:0043169;GO:0046872					8	113.79	0	6.8508	8	0.881449	-0.306373	-1.70803	A0A087X0H9;Q5T8P6-3;Q5T8P6-2;Q5T8P6;Q5T8P6-5;Q5T8P6-4;Q5T8P6-6;E2PSN0	A0A087X0H9;Q5T8P6-3;Q5T8P6-2;Q5T8P6;Q5T8P6-5;Q5T8P6-4	RNA-binding protein 26	RBM26	>tr|A0A087X0H9|A0A087X0H9_HUMAN RNA-binding protein 26 OS=Homo sapiens OX=9606 GN=RBM26 PE=1 SV=1;>sp|Q5T8P6-3|RBM26_HUMAN Isoform 3 of RNA-binding protein 26 OS=Homo sapiens OX=9606 GN=RBM26;>sp|Q5T8P6-2|RBM26_HUMAN Isoform 2 of RNA-binding protein 26 OS=
29.4162	29.2813	29.2535	29.2733	29.4546	29.4216	29.2614	29.2687	29.3925	anatomical structure formation involved in morphogenesis;apoptosis;biological regulation;blastocyst formation;carbohydrate homeostasis;cell death;cell junction assembly;cell junction organization;cell-cell junction assembly;cell-cell junction organization;cellular chemical homeostasis;cellular component assembly;cellular component assembly at cellular level;cellular component disassembly;cellular…		adherens junction;anchoring junction;apical junction complex;apical part of cell;apical plasma membrane;apicolateral plasma membrane;basolateral plasma membrane;cell junction;cell part;cell-cell adherens junction;cell-cell contact zone;cell-cell junction;cytoplasm;cytoplasmic part;cytosol;gap junction;intercalated disc;intercellular canaliculus;intracellular membrane-bounded organelle;intracellul…	Adherens junction;Epithelial cell signaling in Helicobacter pylori infection;Gap junction;Tight junction;Vibrio cholerae infection	GO:0001678;GO:0001825;GO:0002237;GO:0003008;GO:0003013;GO:0003018;GO:0006915;GO:0006921;GO:0007043;GO:0007165;GO:0007600;GO:0007605;GO:0008219;GO:0009607;GO:0009628;GO:0009743;GO:0009746;GO:0009749;GO:0009987;GO:0010033;GO:0012501;GO:0016043;GO:0016265;GO:0019725;GO:0022411;GO:0022607;GO:0032496;GO:0032501;GO:0032502;GO:0033500;GO:0034284;GO:0034329;GO:0034330;GO:0035329;GO:0035556;GO:0042221;GO:…		GO:0005634;GO:0005737;GO:0005829;GO:0005886;GO:0005911;GO:0005912;GO:0005913;GO:0005921;GO:0005923;GO:0014704;GO:0016020;GO:0016323;GO:0016324;GO:0016327;GO:0030054;GO:0043226;GO:0043227;GO:0043229;GO:0043231;GO:0043296;GO:0044291;GO:0044424;GO:0044425;GO:0044444;GO:0044459;GO:0044464;GO:0045177;GO:0046581;GO:0070160;GO:0070161	ko04520;ko04530;ko04540;ko05110;ko05120			48	187.85	0	164.93	8	0.180753	-0.0283651	-0.459875	A0A087X0K9;G5E9E7;G3V1L9;Q07157-2;Q07157;H0Y3R8;H0YKB1;H0YLT6	A0A087X0K9;G5E9E7;G3V1L9;Q07157-2;Q07157	Tight junction protein ZO-1	TJP1	>tr|A0A087X0K9|A0A087X0K9_HUMAN Tight junction protein ZO-1 OS=Homo sapiens OX=9606 GN=TJP1 PE=1 SV=1;>tr|G5E9E7|G5E9E7_HUMAN Tight junction protein 1 (Zona occludens 1), isoform CRA_e OS=Homo sapiens OX=9606 GN=TJP1 PE=1 SV=1;>tr|G3V1L9|G3V1L9_HUMAN Tight
29.1302	29.0675	29.3646	29.0093	28.8052	28.9835	28.462	28.4358	28.5475	arachidonic acid metabolic process;carboxylic acid metabolic process;cellular alkene metabolic process;cellular ketone metabolic process;cellular lipid metabolic process;cellular metabolic process;cellular process;cobalamin metabolic process;cofactor metabolic process;establishment of localization;fatty acid metabolic process;heterocycle metabolic process;icosanoid metabolic process;leukotriene m…	active transmembrane transporter activity;adenyl nucleotide binding;adenyl ribonucleotide binding;ATP binding;ATPase activity;ATPase activity, coupled;ATPase activity, coupled to movement of substances;ATPase activity, coupled to transmembrane movement of substances;binding;catalytic activity;hydrolase activity;hydrolase activity, acting on acid anhydrides;hydrolase activity, acting on acid anhyd…	basolateral plasma membrane;cell part;extracellular membrane-bounded organelle;extracellular organelle;extracellular region part;extracellular vesicular exosome;integral to membrane;integral to plasma membrane;intrinsic to membrane;intrinsic to plasma membrane;membrane;membrane part;membrane-bounded organelle;membrane-bounded vesicle;organelle;plasma membrane;plasma membrane part;vesicle	ABC transporters;Vitamin digestion and absorption	GO:0000038;GO:0006082;GO:0006629;GO:0006631;GO:0006690;GO:0006691;GO:0006766;GO:0006767;GO:0006778;GO:0006807;GO:0006810;GO:0008152;GO:0009235;GO:0009987;GO:0019369;GO:0019752;GO:0032787;GO:0033013;GO:0033559;GO:0042180;GO:0042221;GO:0042493;GO:0043436;GO:0043449;GO:0044237;GO:0044238;GO:0044255;GO:0044281;GO:0046483;GO:0050896;GO:0051186;GO:0051234;GO:0055085	GO:0000166;GO:0003824;GO:0005215;GO:0005488;GO:0005524;GO:0015399;GO:0015405;GO:0016462;GO:0016787;GO:0016817;GO:0016818;GO:0016820;GO:0016887;GO:0017076;GO:0017111;GO:0022804;GO:0022857;GO:0030554;GO:0032553;GO:0032555;GO:0032559;GO:0035639;GO:0042623;GO:0042626;GO:0043492	GO:0005886;GO:0005887;GO:0016020;GO:0016021;GO:0016323;GO:0031224;GO:0031226;GO:0031982;GO:0031988;GO:0043226;GO:0043227;GO:0043230;GO:0044421;GO:0044425;GO:0044459;GO:0044464;GO:0065010;GO:0070062	ko02010;ko04977	+	control_patient	34	171.59	0	107.28	11	1.63484	0.480257	2.89403	P33527;P33527-9;I3L4X2;P33527-4;P33527-2;P33527-6;P33527-3;P33527-7;P33527-5;P33527-8;A0A0A0MS99	P33527;P33527-9;I3L4X2;P33527-4;P33527-2;P33527-6;P33527-3;P33527-7;P33527-5;P33527-8;A0A0A0MS99	Multidrug resistance-associated protein 1	ABCC1	>sp|P33527|MRP1_HUMAN Multidrug resistance-associated protein 1 OS=Homo sapiens OX=9606 GN=ABCC1 PE=1 SV=3;>sp|P33527-9|MRP1_HUMAN Isoform 9 of Multidrug resistance-associated protein 1 OS=Homo sapiens OX=9606 GN=ABCC1;>tr|I3L4X2|I3L4X2_HUMAN Multidrug res
26.1196	25.321	25.7749	NaN	24.3331	25.2152	24.6282	NaN	NaN	adrenal gland development;adult behavior;adult locomotory behavior;anatomical structure development;anatomical structure morphogenesis;anterior compartment pattern formation;anterior/posterior pattern specification;appendage morphogenesis;behavior;biological regulation;biosynthetic process;branching involved in ureteric bud morphogenesis;branching morphogenesis of a tube;cell development;cellular…	binding;core promoter proximal region DNA binding;core promoter proximal region sequence-specific DNA binding;DNA binding;nucleic acid binding;nucleic acid binding transcription factor activity;protein binding;regulatory region DNA binding;regulatory region nucleic acid binding;RNA polymerase II core promoter proximal region sequence-specific DNA binding;RNA polymerase II core promoter proximal r…	cell part;cytoplasm;intracellular membrane-bounded organelle;intracellular organelle;intracellular organelle part;intracellular part;macromolecular complex;membrane-bounded organelle;nuclear part;nucleoplasm;nucleoplasm part;nucleus;organelle;organelle part;protein complex;transcription factor complex		GO:0001501;GO:0001658;GO:0001763;GO:0002009;GO:0002087;GO:0003002;GO:0003006;GO:0003008;GO:0006139;GO:0006351;GO:0006355;GO:0006629;GO:0006694;GO:0006807;GO:0007346;GO:0007386;GO:0007387;GO:0007388;GO:0007389;GO:0007548;GO:0007585;GO:0007610;GO:0007626;GO:0008152;GO:0008202;GO:0008284;GO:0008344;GO:0008610;GO:0009058;GO:0009059;GO:0009653;GO:0009889;GO:0009952;GO:0009954;GO:0009987;GO:0010389;GO:…	GO:0000975;GO:0000976;GO:0000977;GO:0000978;GO:0000981;GO:0000982;GO:0000987;GO:0001012;GO:0001067;GO:0001071;GO:0001077;GO:0001159;GO:0003676;GO:0003677;GO:0003700;GO:0005488;GO:0005515;GO:0008134;GO:0043565;GO:0044212	GO:0005634;GO:0005654;GO:0005667;GO:0005737;GO:0032991;GO:0043226;GO:0043227;GO:0043229;GO:0043231;GO:0043234;GO:0044422;GO:0044424;GO:0044428;GO:0044446;GO:0044451;GO:0044464		+	control_patient	4	28.859	0	12.478	21	1.36232	1.013	2.91594	A0A087X0P4;H0YLF5;A0A0A0MTI0;P40424-2;P40424-3;P40424;H0YKH1;H0YLB0;H0YLD4;H0YLT4;F8WA05;Q5JS98;P40426-4;P40426-3;P40426-2;P40426-5;P40426;H0YLM3;U3KQA2;H0Y5D0;P40425	A0A087X0P4;H0YLF5;A0A0A0MTI0;P40424-2;P40424-3;P40424;H0YKH1;H0YLB0;H0YLD4;H0YLT4;F8WA05;Q5JS98;P40426-4;P40426-3;P40426-2;P40426-5;P40426	Pre-B-cell leukemia transcription factor 1;Pre-B-cell leukemia transcription factor 3	PBX1;PBX3	>tr|A0A087X0P4|A0A087X0P4_HUMAN Pre-B-cell leukemia transcription factor 1 OS=Homo sapiens OX=9606 GN=PBX1 PE=1 SV=1;>tr|H0YLF5|H0YLF5_HUMAN Pre-B-cell leukemia transcription factor 1 OS=Homo sapiens OX=9606 GN=PBX1 PE=1 SV=1;>tr|A0A0A0MTI0|A0A0A0MTI0_HUMA
25.9825	27.8234	27.9755	26.2201	26.3948	25.8844	27.0804	27.7975	NaN	biological regulation;cellular component organization;cellular component organization at cellular level;cellular component organization or biogenesis;cellular component organization or biogenesis at cellular level;cellular membrane organization;cellular process;endocytosis;establishment of localization;establishment of protein localization;membrane invagination;membrane organization;negative regu…	binding;enzyme binding;lipid binding;phosphatidylinositol binding;phospholipid binding;protein binding	cell part;cytoplasmic part;early endosome;endosome;extracellular membrane-bounded organelle;extracellular organelle;extracellular region part;extracellular vesicular exosome;extrinsic to membrane;intracellular membrane-bounded organelle;intracellular organelle;intracellular part;membrane part;membrane-bounded organelle;membrane-bounded vesicle;organelle;vesicle		GO:0006810;GO:0006897;GO:0006996;GO:0009892;GO:0009894;GO:0009895;GO:0009987;GO:0010324;GO:0010468;GO:0010605;GO:0010629;GO:0010955;GO:0015031;GO:0016043;GO:0016044;GO:0016050;GO:0016192;GO:0019222;GO:0030100;GO:0032386;GO:0032387;GO:0032879;GO:0032880;GO:0042176;GO:0042177;GO:0045184;GO:0048519;GO:0048523;GO:0050789;GO:0050794;GO:0051049;GO:0051051;GO:0051128;GO:0051223;GO:0051224;GO:0051234;GO:…	GO:0005488;GO:0005515;GO:0005543;GO:0008289;GO:0019899;GO:0035091	GO:0005768;GO:0005769;GO:0019898;GO:0031982;GO:0031988;GO:0043226;GO:0043227;GO:0043229;GO:0043230;GO:0043231;GO:0044421;GO:0044424;GO:0044425;GO:0044444;GO:0044464;GO:0065010;GO:0070062				10	19.825	0	47.032	4	0.392784	0.585024	0.895974	A0A087X0R6;Q9UMY4;Q9UMY4-1;Q9UMY4-3	A0A087X0R6;Q9UMY4;Q9UMY4-1;Q9UMY4-3	Sorting nexin-12	SNX12	>tr|A0A087X0R6|A0A087X0R6_HUMAN Sorting nexin-12 OS=Homo sapiens OX=9606 GN=SNX12 PE=1 SV=1;>sp|Q9UMY4|SNX12_HUMAN Sorting nexin-12 OS=Homo sapiens OX=9606 GN=SNX12 PE=1 SV=4;>sp|Q9UMY4-1|SNX12_HUMAN Isoform 1 of Sorting nexin-12 OS=Homo sapiens OX=9606 GN
28.125	28.2109	28.6157	28.6825	28.561	28.7902	28.8244	28.5147	28.6115	cellular component assembly;cellular component assembly at cellular level;cellular component biogenesis;cellular component organization;cellular component organization at cellular level;cellular component organization or biogenesis;cellular component organization or biogenesis at cellular level;cellular macromolecular complex assembly;cellular macromolecular complex subunit organization;cellular …	acyl-CoA dehydrogenase activity;binding;catalytic activity;coenzyme binding;cofactor binding;flavin adenine dinucleotide binding;oxidoreductase activity;oxidoreductase activity, acting on the CH-CH group of donors	cell part;cell projection;cytoplasmic part;dendrite;intracellular membrane-bounded organelle;intracellular organelle;intracellular part;membrane-bounded organelle;mitochondrion;neuron projection;nucleus;organelle	Geraniol degradation;Naphthalene degradation	GO:0006461;GO:0009987;GO:0010257;GO:0016043;GO:0022607;GO:0032981;GO:0033108;GO:0034621;GO:0034622;GO:0043623;GO:0043933;GO:0044085;GO:0065003;GO:0070271;GO:0071822;GO:0071840;GO:0071841;GO:0071842;GO:0071844;GO:0097031	GO:0003824;GO:0003995;GO:0005488;GO:0016491;GO:0016627;GO:0048037;GO:0050660;GO:0050662	GO:0005634;GO:0005739;GO:0030425;GO:0042995;GO:0043005;GO:0043226;GO:0043227;GO:0043229;GO:0043231;GO:0044424;GO:0044444;GO:0044464	ko00281;ko00626	+	control_patient	19	68.76	0	55.173	2	1.57579	-0.346859	-2.79909	Q9H845;H0Y8Z9	Q9H845;H0Y8Z9	Acyl-CoA dehydrogenase family member 9, mitochondrial	ACAD9	>sp|Q9H845|ACAD9_HUMAN Complex I assembly factor ACAD9, mitochondrial OS=Homo sapiens OX=9606 GN=ACAD9 PE=1 SV=1;>tr|H0Y8Z9|H0Y8Z9_HUMAN Complex I assembly factor ACAD9, mitochondrial (Fragment) OS=Homo sapiens OX=9606 GN=ACAD9 PE=1 SV=1
27.7134	27.4783	26.9854	27.8849	27.6551	28.0837	27.7396	27.5298	27.8166	acyl-CoA metabolic process;carboxylic acid metabolic process;cellular ketone metabolic process;cellular lipid metabolic process;cellular metabolic process;cellular process;coenzyme metabolic process;cofactor metabolic process;fatty acid metabolic process;lipid metabolic process;long-chain fatty acid metabolic process;metabolic process;monocarboxylic acid metabolic process;organic acid metabolic p…	acyl-CoA hydrolase activity;acyl-CoA thioesterase activity;binding;carboxylic ester hydrolase activity;catalytic activity;CoA hydrolase activity;hydrolase activity;hydrolase activity, acting on ester bonds;palmitoyl-CoA hydrolase activity;protein binding;receptor binding;thiolester hydrolase activity	cell part;cytoplasmic part;cytosol;extracellular membrane-bounded organelle;extracellular organelle;extracellular region part;extracellular vesicular exosome;intracellular membrane-bounded organelle;intracellular organelle;intracellular part;membrane-bounded organelle;membrane-bounded vesicle;mitochondrion;organelle;vesicle	Biosynthesis of unsaturated fatty acids	GO:0000038;GO:0001676;GO:0006082;GO:0006629;GO:0006631;GO:0006637;GO:0006732;GO:0008152;GO:0009987;GO:0019752;GO:0032787;GO:0035383;GO:0042180;GO:0043436;GO:0044237;GO:0044238;GO:0044255;GO:0044281;GO:0051186	GO:0003824;GO:0005102;GO:0005488;GO:0005515;GO:0016289;GO:0016290;GO:0016291;GO:0016787;GO:0016788;GO:0016790;GO:0047617;GO:0052689	GO:0005739;GO:0005829;GO:0031982;GO:0031988;GO:0043226;GO:0043227;GO:0043229;GO:0043230;GO:0043231;GO:0044421;GO:0044424;GO:0044444;GO:0044464;GO:0065010;GO:0070062	ko01040			11	46.292	0	55.242	7	1.17335	-0.392578	-2.16523	A0A087X0W7;Q86TX2;G3V4F2;A0A087WT95;P49753;P49753-2;A0A2R8Y7H3	A0A087X0W7;Q86TX2;G3V4F2;A0A087WT95;P49753;P49753-2	Acyl-coenzyme A thioesterase 1;Acyl-coenzyme A thioesterase 2, mitochondrial	ACOT1;ACOT2	>tr|A0A087X0W7|A0A087X0W7_HUMAN Acyl-coenzyme A thioesterase 2, mitochondrial OS=Homo sapiens OX=9606 GN=ACOT2 PE=1 SV=1;>sp|Q86TX2|ACOT1_HUMAN Acyl-coenzyme A thioesterase 1 OS=Homo sapiens OX=9606 GN=ACOT1 PE=1 SV=1;>tr|G3V4F2|G3V4F2_HUMAN Acyl-coenzyme
25.9883	25.716	25.8492	25.7124	26.1358	26.3271	26.223	26.1502	26.7332		binding;carbohydrate binding	cell part;integral to membrane;intrinsic to membrane;membrane;membrane part			GO:0005488;GO:0030246	GO:0016020;GO:0016021;GO:0031224;GO:0044425;GO:0044464				38	139.54	0	19.213	10	0.926184	-0.362436	-1.77866	A0A0G2JN29;A0A087X117;Q15155;A0A0G2JP90;A0A087WW46;H3BUC9;H3BPS9;I3L0Q6;H3BTW1;I3L1G6	A0A0G2JN29;A0A087X117;Q15155;A0A0G2JP90;A0A087WW46	Nodal modulator 1	NOMO1	>tr|A0A0G2JN29|A0A0G2JN29_HUMAN Nodal modulator 1 OS=Homo sapiens OX=9606 GN=NOMO1 PE=1 SV=1;>tr|A0A087X117|A0A087X117_HUMAN Nodal modulator 1 OS=Homo sapiens OX=9606 GN=NOMO1 PE=1 SV=1;>sp|Q15155|NOMO1_HUMAN Nodal modulator 1 OS=Homo sapiens OX=9606 GN=NO
26.3541	26.3914	26.9709	25.6985	25.8741	25.1859	26.8345	26.9858	NaN		binding;GTP binding;guanyl nucleotide binding;guanyl ribonucleotide binding;nucleotide binding;purine nucleotide binding;purine ribonucleoside triphosphate binding;purine ribonucleotide binding;ribonucleotide binding	cell part;cytoplasm;cytoskeleton;intracellular non-membrane-bounded organelle;intracellular organelle;intracellular part;non-membrane-bounded organelle;organelle			GO:0000166;GO:0005488;GO:0005525;GO:0017076;GO:0019001;GO:0032553;GO:0032555;GO:0032561;GO:0035639	GO:0005737;GO:0005856;GO:0043226;GO:0043228;GO:0043229;GO:0043232;GO:0044424;GO:0044464				11	49.355	0	30.622	11	0.420299	0.456407	0.947581	A0A087X142;A6NMH6;A6NFQ9;F8W8I8;Q92599-2;Q92599-4;Q92599;Q92599-3;C9JV02;A0A0A0MRP8;C9J4G8	A0A087X142;A6NMH6;A6NFQ9;F8W8I8;Q92599-2;Q92599-4;Q92599;Q92599-3	Septin-8	2020-09-08	>tr|A0A087X142|A0A087X142_HUMAN Septin-8 OS=Homo sapiens OX=9606 GN=SEPTIN8 PE=1 SV=1;>tr|A6NMH6|A6NMH6_HUMAN Septin-8 OS=Homo sapiens OX=9606 GN=SEPTIN8 PE=1 SV=1;>tr|A6NFQ9|A6NFQ9_HUMAN Septin-8 OS=Homo sapiens OX=9606 GN=SEPTIN8 PE=1 SV=1;>tr|F8W8I8|F8W
24.7171	25.7553	25.6661	NaN	25.0831	NaN	25.5137	25.3866	25.3648	actin cytoskeleton organization;actin filament-based process;anatomical structure development;biological regulation;biosynthetic process;catabolic process;cell communication;cell-cell signaling;cellular biosynthetic process;cellular catabolic process;cellular component organization;cellular component organization at cellular level;cellular component organization or biogenesis;cellular component o…	ATPase binding;binding;catalytic activity;cysteine-type peptidase activity;enzyme binding;exopeptidase activity;hydrolase activity;identical protein binding;omega peptidase activity;peptidase activity;peptidase activity, acting on L-amino acid peptides;protein binding;small conjugating protein-specific protease activity;ubiquitin protein ligase binding;ubiquitin-specific protease activity	cell part;cytoplasm;cytoplasmic part;cytosol;inclusion body;intracellular membrane-bounded organelle;intracellular organelle;intracellular organelle lumen;intracellular organelle part;intracellular part;membrane;membrane-bounded organelle;membrane-enclosed lumen;mitochondrial matrix;mitochondrial membrane;mitochondrial part;nuclear inclusion body;nuclear matrix;nuclear part;nucleoplasm;nucleus;or…	Protein processing in endoplasmic reticulum	GO:0000226;GO:0006139;GO:0006259;GO:0006281;GO:0006289;GO:0006351;GO:0006355;GO:0006464;GO:0006508;GO:0006511;GO:0006515;GO:0006807;GO:0006950;GO:0006974;GO:0006996;GO:0007010;GO:0007017;GO:0007154;GO:0007267;GO:0007268;GO:0007399;GO:0008152;GO:0009056;GO:0009057;GO:0009058;GO:0009059;GO:0009266;GO:0009408;GO:0009628;GO:0009889;GO:0009987;GO:0010033;GO:0010468;GO:0010498;GO:0010556;GO:0010810;GO:…	GO:0003824;GO:0004843;GO:0005488;GO:0005515;GO:0008233;GO:0008234;GO:0008238;GO:0008242;GO:0016787;GO:0019783;GO:0019899;GO:0031625;GO:0042802;GO:0051117;GO:0070011	GO:0005634;GO:0005654;GO:0005737;GO:0005759;GO:0005829;GO:0016020;GO:0016234;GO:0016363;GO:0031090;GO:0031966;GO:0031974;GO:0042405;GO:0043226;GO:0043227;GO:0043229;GO:0043231;GO:0043233;GO:0044422;GO:0044424;GO:0044428;GO:0044429;GO:0044444;GO:0044446;GO:0044464;GO:0070013	ko04141			5	31.61	0	22.927	31	0.0494761	0.042431	0.142397	G3V4U9;D3VVH9;A0A0A0MS38;A0A087X1A8;G3V3R7;A0A2R8Y3X7;F5H211;P54252-4;P54252;P54252-1;G3V3T6;G3V2G2;E9PJN5;G3V2G1;G3V328;A0A087WXY4;C9JQV6;P54252-5;P54252-3;G3V526;A0A2R8Y888;S4R399;G3V3A6;D3VVP3;D6R9I5;G3V4B1;G3V390;G3V3S5;G3V4F5;G3V4F4;G3V5H3	G3V4U9;D3VVH9;A0A0A0MS38;A0A087X1A8;G3V3R7;A0A2R8Y3X7;F5H211;P54252-4;P54252;P54252-1;G3V3T6;G3V2G2;E9PJN5;G3V2G1;G3V328;A0A087WXY4;C9JQV6;P54252-5;P54252-3;G3V526	Ataxin-3	ATXN3	>tr|G3V4U9|G3V4U9_HUMAN Ataxin-3 (Fragment) OS=Homo sapiens OX=9606 GN=ATXN3 PE=1 SV=1;>tr|D3VVH9|D3VVH9_HUMAN Ataxin 3 variant m OS=Homo sapiens OX=9606 GN=ATXN3 PE=1 SV=1;>tr|A0A0A0MS38|A0A0A0MS38_HUMAN Ataxin-3 OS=Homo sapiens OX=9606 GN=ATXN3 PE=1 SV=1
24.8196	25.5661	26.1238	25.1651	25.2146	24.5615	25.3632	25.6413	26.0915	activation of immune response;activation of innate immune response;activation of MAPK activity;activation of NF-kappaB-inducing kinase activity;activation of protein kinase activity;antigen receptor-mediated signaling pathway;apoptosis;B cell homeostasis;biological regulation;biosynthetic process;cell death;cell surface receptor linked signaling pathway;cellular biosynthetic process;cellular macr…	binding;cation binding;enzyme binding;identical protein binding;ion binding;K63-linked polyubiquitin binding;metal ion binding;molecular transducer activity;polyubiquitin binding;protein binding;protein dimerization activity;protein domain specific binding;protein heterodimerization activity;protein homodimerization activity;signal transducer activity;small conjugating protein binding;ubiquitin b…	cell part;cytoplasm;cytoplasmic part;cytoskeletal part;cytosol;cytosolic part;IkappaB kinase complex;intracellular;intracellular membrane-bounded organelle;intracellular non-membrane-bounded organelle;intracellular organelle;intracellular organelle part;intracellular part;macromolecular complex;membrane-bounded organelle;mitotic spindle;non-membrane-bounded organelle;nucleus;organelle;organelle p…	Acute myeloid leukemia;Adipocytokine signaling pathway;Apoptosis;B cell receptor signaling pathway;Chagas disease (American trypanosomiasis);Chemokine signaling pathway;Chronic myeloid leukemia;Cytosolic DNA-sensing pathway;Epithelial cell signaling in Helicobacter pylori infection;Hepatitis C;MAPK signaling pathway;NOD-like receptor signaling pathway;Osteoclast differentiation;Pancreatic cancer;…	GO:0000165;GO:0000187;GO:0001776;GO:0001782;GO:0001817;GO:0001819;GO:0001932;GO:0002218;GO:0002220;GO:0002221;GO:0002223;GO:0002224;GO:0002253;GO:0002260;GO:0002376;GO:0002429;GO:0002682;GO:0002684;GO:0002753;GO:0002755;GO:0002756;GO:0002757;GO:0002758;GO:0002764;GO:0002768;GO:0006139;GO:0006351;GO:0006355;GO:0006357;GO:0006464;GO:0006468;GO:0006793;GO:0006796;GO:0006807;GO:0006915;GO:0006950;GO:…	GO:0004871;GO:0005488;GO:0005515;GO:0019899;GO:0019904;GO:0031593;GO:0031625;GO:0032182;GO:0042802;GO:0042803;GO:0043130;GO:0043167;GO:0043169;GO:0046872;GO:0046982;GO:0046983;GO:0060089;GO:0070530	GO:0000151;GO:0000922;GO:0005622;GO:0005634;GO:0005737;GO:0005819;GO:0005829;GO:0008385;GO:0032991;GO:0043226;GO:0043227;GO:0043228;GO:0043229;GO:0043231;GO:0043232;GO:0043234;GO:0044422;GO:0044424;GO:0044430;GO:0044444;GO:0044445;GO:0044446;GO:0044464;GO:0072686	ko04010;ko04062;ko04210;ko04380;ko04620;ko04621;ko04622;ko04623;ko04660;ko04662;ko04920;ko05120;ko05131;ko05142;ko05145;ko05160;ko05200;ko05212;ko05215;ko05220;ko05221;ko05222;ko05340			8	48.069	0	21.386	11	0.161296	0.163638	0.416141	A0A087X1B1;Q9Y6K9;Q9Y6K9-2;A0A087X0G7;A0A087WUW6;C9JN51;Q9Y6K9-3;A0A087WV30;C9J2V2;C9JH59;C9JCG6	A0A087X1B1;Q9Y6K9;Q9Y6K9-2;A0A087X0G7;A0A087WUW6;C9JN51;Q9Y6K9-3	NF-kappa-B essential modulator	IKBKG	>tr|A0A087X1B1|A0A087X1B1_HUMAN NF-kappa-B essential modulator OS=Homo sapiens OX=9606 GN=IKBKG PE=1 SV=1;>sp|Q9Y6K9|NEMO_HUMAN NF-kappa-B essential modulator OS=Homo sapiens OX=9606 GN=IKBKG PE=1 SV=2;>sp|Q9Y6K9-2|NEMO_HUMAN Isoform 2 of NF-kappa-B essent
27.2019	26.5218	26.5245	26.8459	26.8307	27.158	26.7184	26.4694	26.6162	catabolic process;cell cycle;cell division;cellular catabolic process;cellular component assembly;cellular component assembly at cellular level;cellular component organization;cellular component organization at cellular level;cellular component organization or biogenesis;cellular component organization or biogenesis at cellular level;cellular macromolecular complex assembly;cellular macromolecula…	binding;cation binding;ion binding;metal ion binding;transition metal ion binding;zinc ion binding	cell part;intracellular organelle part;intracellular part;macromolecular complex;nuclear part;organelle part;ribonucleoprotein complex;spliceosomal complex	Spliceosome	GO:0000245;GO:0006139;GO:0006396;GO:0006397;GO:0006508;GO:0006511;GO:0006807;GO:0007049;GO:0008152;GO:0008380;GO:0009056;GO:0009057;GO:0009987;GO:0016043;GO:0016070;GO:0016071;GO:0019538;GO:0019941;GO:0022607;GO:0022618;GO:0034621;GO:0034622;GO:0034641;GO:0043170;GO:0043632;GO:0043933;GO:0044237;GO:0044238;GO:0044248;GO:0044260;GO:0044265;GO:0051301;GO:0051603;GO:0065003;GO:0071826;GO:0071840;GO:…	GO:0005488;GO:0008270;GO:0043167;GO:0043169;GO:0046872;GO:0046914	GO:0005681;GO:0030529;GO:0032991;GO:0044422;GO:0044424;GO:0044428;GO:0044446;GO:0044464	ko03040			9	56.399	0	20.836	8	0.0405631	-0.0237083	-0.116106	A0A087X1B2;B9A018;Q53GS9;Q53GS9-2;Q53GS9-3;A0A087WW31;C9JIU2;F8WC91	A0A087X1B2;B9A018;Q53GS9;Q53GS9-2;Q53GS9-3	U4/U6.U5 tri-snRNP-associated protein 2	USP39	>tr|A0A087X1B2|A0A087X1B2_HUMAN U4/U6.U5 tri-snRNP-associated protein 2 OS=Homo sapiens OX=9606 GN=USP39 PE=1 SV=1;>tr|B9A018|B9A018_HUMAN U4/U6.U5 tri-snRNP-associated protein 2 OS=Homo sapiens OX=9606 GN=USP39 PE=1 SV=1;>sp|Q53GS9|SNUT2_HUMAN U4/U6.U5 tr
25.0626	25.0602	24.8699	24.8069	24.9955	24.889	25.5287	25.5194	NaN	actin cytoskeleton organization;actin filament-based process;biological regulation;cell projection assembly;cell projection organization;cellular component assembly;cellular component assembly at cellular level;cellular component movement;cellular component organization;cellular component organization at cellular level;cellular component organization or biogenesis;cellular component organization …	binding;enzyme binding;GTP binding;GTPase binding;GTP-dependent protein binding;guanyl nucleotide binding;guanyl ribonucleotide binding;lipid binding;nucleotide binding;phosphatidylinositol binding;phosphatidylinositol-4-phosphate binding;phospholipid binding;protein binding;purine nucleotide binding;purine ribonucleoside triphosphate binding;purine ribonucleotide binding;Rac GTPase binding;Ras G…	cell cortex;cell part;cell projection;cytoplasm;cytoplasmic part;Golgi apparatus part;Golgi membrane;intracellular organelle part;intracellular part;membrane;organelle membrane;organelle part;plasma membrane;ruffle;trans-Golgi network membrane		GO:0006928;GO:0006996;GO:0007010;GO:0007165;GO:0007264;GO:0009987;GO:0016043;GO:0022607;GO:0030029;GO:0030030;GO:0030031;GO:0030032;GO:0030036;GO:0031529;GO:0032956;GO:0032970;GO:0033043;GO:0034315;GO:0035556;GO:0050789;GO:0050794;GO:0050896;GO:0051125;GO:0051128;GO:0051493;GO:0051716;GO:0065007;GO:0071840;GO:0071841;GO:0071842;GO:0071844	GO:0000166;GO:0005488;GO:0005515;GO:0005525;GO:0005543;GO:0008289;GO:0017016;GO:0017048;GO:0017076;GO:0019001;GO:0019899;GO:0030742;GO:0031267;GO:0032553;GO:0032555;GO:0032561;GO:0035091;GO:0035639;GO:0048365;GO:0051020;GO:0070273	GO:0000139;GO:0001726;GO:0005737;GO:0005886;GO:0005938;GO:0016020;GO:0031090;GO:0032588;GO:0042995;GO:0044422;GO:0044424;GO:0044431;GO:0044444;GO:0044446;GO:0044464				6	41.595	0	20.497	6	0.29386	-0.150301	-0.703134	A0A087X1E4;P53365-3;P53365;P53365-2;E9PRV8;E9PPY7	A0A087X1E4;P53365-3;P53365;P53365-2	Arfaptin-2	ARFIP2	>tr|A0A087X1E4|A0A087X1E4_HUMAN Arfaptin-2 OS=Homo sapiens OX=9606 GN=ARFIP2 PE=1 SV=1;>sp|P53365-3|ARFP2_HUMAN Isoform 3 of Arfaptin-2 OS=Homo sapiens OX=9606 GN=ARFIP2;>sp|P53365|ARFP2_HUMAN Arfaptin-2 OS=Homo sapiens OX=9606 GN=ARFIP2 PE=1 SV=1;>sp|P533
27.9809	27.7119	27.412	27.6358	27.3786	27.9524	27.3935	27.3014	26.9926	cellular macromolecule metabolic process;cellular metabolic process;cellular process;cellular protein metabolic process;'de novo' posttranslational protein folding;'de novo' protein folding;macromolecule metabolic process;metabolic process;primary metabolic process;protein folding;protein metabolic process	binding;selenium binding	cell part;cytoplasmic part;endoplasmic reticulum lumen;endoplasmic reticulum part;extracellular membrane-bounded organelle;extracellular organelle;extracellular region part;extracellular vesicular exosome;intracellular organelle lumen;intracellular organelle part;intracellular part;membrane-bounded organelle;membrane-bounded vesicle;membrane-enclosed lumen;organelle;organelle lumen;organelle part…		GO:0006457;GO:0006458;GO:0008152;GO:0009987;GO:0019538;GO:0043170;GO:0044237;GO:0044238;GO:0044260;GO:0044267;GO:0051084	GO:0005488;GO:0008430	GO:0005788;GO:0031974;GO:0031982;GO:0031988;GO:0043226;GO:0043227;GO:0043230;GO:0043233;GO:0044421;GO:0044422;GO:0044424;GO:0044432;GO:0044444;GO:0044446;GO:0044464;GO:0065010;GO:0070013;GO:0070062				4	17.942	0	13.359	4	0.551919	0.25922	1.16919	A0A087X1G7;O60613;A0A3B3IT39;A0A0J9YX89	A0A087X1G7;O60613;A0A3B3IT39	15 kDa selenoprotein	2020-09-15	>tr|A0A087X1G7|A0A087X1G7_HUMAN Selenoprotein F OS=Homo sapiens OX=9606 GN=SELENOF PE=1 SV=1;>sp|O60613|SEP15_HUMAN Selenoprotein F OS=Homo sapiens OX=9606 GN=SELENOF PE=1 SV=4;>tr|A0A3B3IT39|A0A3B3IT39_HUMAN Selenoprotein F OS=Homo sapiens OX=9606 GN=SELE
24.9675	25.8105	NaN	25.2951	25.3167	24.8729	25.5879	25.8827	26.3319	biological regulation;carboxylic acid metabolic process;catabolic process;cellular catabolic process;cellular ketone metabolic process;cellular lipid metabolic process;cellular macromolecule catabolic process;cellular macromolecule metabolic process;cellular metabolic process;cellular process;cellular protein metabolic process;fatty acid metabolic process;lipid metabolic process;lipoprotein catab…	carboxylic ester hydrolase activity;catalytic activity;hydrolase activity;hydrolase activity, acting on ester bonds;lipase activity;lysophospholipase activity;palmitoyl-(protein) hydrolase activity;phospholipase activity;thiolester hydrolase activity	cell part;cytoplasmic part;cytosol;extracellular membrane-bounded organelle;extracellular organelle;extracellular region part;extracellular vesicular exosome;intracellular membrane-bounded organelle;intracellular organelle;intracellular part;membrane-bounded organelle;membrane-bounded vesicle;mitochondrion;organelle;vesicle	Glycerophospholipid metabolism	GO:0002084;GO:0006082;GO:0006464;GO:0006629;GO:0006631;GO:0006807;GO:0008152;GO:0009056;GO:0009057;GO:0009987;GO:0019222;GO:0019538;GO:0019752;GO:0032386;GO:0032387;GO:0032768;GO:0032787;GO:0032879;GO:0032880;GO:0033157;GO:0035601;GO:0042157;GO:0042159;GO:0042180;GO:0042996;GO:0042997;GO:0043170;GO:0043412;GO:0043436;GO:0044237;GO:0044238;GO:0044248;GO:0044255;GO:0044260;GO:0044265;GO:0044267;GO:…	GO:0003824;GO:0004620;GO:0004622;GO:0008474;GO:0016298;GO:0016787;GO:0016788;GO:0016790;GO:0052689	GO:0005739;GO:0005829;GO:0031982;GO:0031988;GO:0043226;GO:0043227;GO:0043229;GO:0043230;GO:0043231;GO:0044421;GO:0044424;GO:0044444;GO:0044464;GO:0065010;GO:0070062	ko00564			3	17.981	0	4.8179	7	0.140302	-0.158847	-0.370225	A0A087X1K9;E5RGR0;O75608-2;O75608;B4DP64;E5RJ48;E5RI35	A0A087X1K9;E5RGR0;O75608-2;O75608;B4DP64	Acyl-protein thioesterase 1	LYPLA1	>tr|A0A087X1K9|A0A087X1K9_HUMAN Acyl-protein thioesterase 1 OS=Homo sapiens OX=9606 GN=LYPLA1 PE=1 SV=1;>tr|E5RGR0|E5RGR0_HUMAN Acyl-protein thioesterase 1 (Fragment) OS=Homo sapiens OX=9606 GN=LYPLA1 PE=1 SV=1;>sp|O75608-2|LYPA1_HUMAN Isoform 2 of Acyl-pr
27.5822	28.8846	28.6142	28.3576	28.573	27.8974	28.8613	29.0974	28.6555	activation of immune response;activation of innate immune response;anaphase-promoting complex-dependent proteasomal ubiquitin-dependent protein catabolic process;antigen processing and presentation;antigen processing and presentation of exogenous antigen;antigen processing and presentation of exogenous peptide antigen;antigen processing and presentation of exogenous peptide antigen via MHC class …		cell part;cytoplasmic part;cytosol;extracellular membrane-bounded organelle;extracellular organelle;extracellular region part;extracellular vesicular exosome;intracellular organelle part;intracellular part;macromolecular complex;membrane;membrane-bounded organelle;membrane-bounded vesicle;nuclear part;nucleoplasm;organelle;organelle part;proteasome activator complex;proteasome complex;protein com…	Antigen processing and presentation;Proteasome	GO:0000082;GO:0000209;GO:0000278;GO:0002218;GO:0002220;GO:0002223;GO:0002253;GO:0002376;GO:0002429;GO:0002474;GO:0002478;GO:0002479;GO:0002682;GO:0002684;GO:0002757;GO:0002758;GO:0002764;GO:0002768;GO:0006464;GO:0006508;GO:0006511;GO:0006521;GO:0006807;GO:0006915;GO:0006950;GO:0006952;GO:0006955;GO:0006974;GO:0006977;GO:0007049;GO:0007165;GO:0007166;GO:0008152;GO:0008219;GO:0009056;GO:0009057;GO:…		GO:0000502;GO:0005654;GO:0005829;GO:0008537;GO:0016020;GO:0031982;GO:0031988;GO:0032991;GO:0043226;GO:0043227;GO:0043230;GO:0043234;GO:0044421;GO:0044422;GO:0044424;GO:0044428;GO:0044444;GO:0044446;GO:0044464;GO:0065010;GO:0070062	ko03050;ko04612			11	29.126	0	42.496	4	0.242688	-0.213346	-0.592912	A0A087X1Z3;Q9UL46;H0YM70;H0YKU2	A0A087X1Z3;Q9UL46;H0YM70	Proteasome activator complex subunit 2	PSME2	>tr|A0A087X1Z3|A0A087X1Z3_HUMAN Proteasome activator complex subunit 2 OS=Homo sapiens OX=9606 GN=PSME2 PE=1 SV=1;>sp|Q9UL46|PSME2_HUMAN Proteasome activator complex subunit 2 OS=Homo sapiens OX=9606 GN=PSME2 PE=1 SV=4;>tr|H0YM70|H0YM70_HUMAN Proteasome ac
27.0341	27.9996	28.0693	27.1975	27.1775	26.7464	27.8546	27.8759	27.7414	cellular component organization;cellular component organization at cellular level;cellular component organization or biogenesis;cellular component organization or biogenesis at cellular level;cellular process;endosome organization;endosome transport;establishment of localization;establishment of localization in cell;establishment of protein localization;intracellular transport;organelle organizat…		cell part;cytoplasmic part;early endosome;endosome;intracellular membrane-bounded organelle;intracellular organelle;intracellular organelle part;intracellular part;macromolecular complex;membrane-bounded organelle;nuclear part;nucleoplasm;organelle;organelle part;protein complex;WASH complex		GO:0006810;GO:0006996;GO:0007032;GO:0009987;GO:0015031;GO:0016043;GO:0016192;GO:0016197;GO:0045184;GO:0046907;GO:0051234;GO:0051649;GO:0071840;GO:0071841;GO:0071842		GO:0005654;GO:0005768;GO:0005769;GO:0032991;GO:0043226;GO:0043227;GO:0043229;GO:0043231;GO:0043234;GO:0044422;GO:0044424;GO:0044428;GO:0044444;GO:0044446;GO:0044464;GO:0071203				21	136.5	0	52.264	6	0.328329	0.268813	0.764523	A0A087X256;Q2M389;Q2M389-2;F8VYH7;F8W1W1;F8VNZ5	A0A087X256;Q2M389;Q2M389-2	WASH complex subunit 7	KIAA1033	>tr|A0A087X256|A0A087X256_HUMAN WASH complex subunit 4 OS=Homo sapiens OX=9606 GN=WASHC4 PE=1 SV=1;>sp|Q2M389|WASC4_HUMAN WASH complex subunit 4 OS=Homo sapiens OX=9606 GN=WASHC4 PE=1 SV=2;>sp|Q2M389-2|WASC4_HUMAN Isoform 2 of WASH complex subunit 4 OS=Hom
27.4802	27.5893	27.6319	28.0186	27.7484	28.1578	27.9465	27.66	26.9979	biosynthetic process;cellular biosynthetic process;cellular component disassembly;cellular component disassembly at cellular level;cellular component organization;cellular component organization at cellular level;cellular component organization or biogenesis;cellular component organization or biogenesis at cellular level;cellular macromolecular complex disassembly;cellular macromolecular complex …		cell part;cytoplasmic part;intracellular membrane-bounded organelle;intracellular non-membrane-bounded organelle;intracellular organelle;intracellular organelle part;intracellular part;macromolecular complex;membrane;membrane-bounded organelle;mitochondrial inner membrane;mitochondrial membrane;mitochondrial part;mitochondrion;non-membrane-bounded organelle;organelle;organelle inner membrane;orga…		GO:0006412;GO:0006413;GO:0006414;GO:0006415;GO:0006996;GO:0007005;GO:0008152;GO:0009058;GO:0009059;GO:0009987;GO:0016043;GO:0019538;GO:0022411;GO:0032543;GO:0032984;GO:0034621;GO:0034623;GO:0034645;GO:0043170;GO:0043241;GO:0043624;GO:0043933;GO:0044237;GO:0044238;GO:0044249;GO:0044260;GO:0044267;GO:0070124;GO:0070125;GO:0070126;GO:0071822;GO:0071840;GO:0071841;GO:0071842;GO:0071845		GO:0005739;GO:0005743;GO:0005840;GO:0016020;GO:0019866;GO:0030529;GO:0031090;GO:0031966;GO:0032991;GO:0043226;GO:0043227;GO:0043228;GO:0043229;GO:0043231;GO:0043232;GO:0044422;GO:0044424;GO:0044429;GO:0044444;GO:0044446;GO:0044464				8	35.29	0	16.479	4	0.324001	-0.187728	-0.756134	A0A087X2D5;Q9BRJ2;A0A0G2JMS5;A0A087WU62	A0A087X2D5;Q9BRJ2;A0A0G2JMS5;A0A087WU62	39S ribosomal protein L45, mitochondrial	MRPL45	>tr|A0A087X2D5|A0A087X2D5_HUMAN 39S ribosomal protein L45, mitochondrial OS=Homo sapiens OX=9606 GN=MRPL45 PE=1 SV=1;>sp|Q9BRJ2|RM45_HUMAN 39S ribosomal protein L45, mitochondrial OS=Homo sapiens OX=9606 GN=MRPL45 PE=1 SV=2;>tr|A0A0G2JMS5|A0A0G2JMS5_HUMAN
25.9841	27.1776	27.3656	26.2086	26.4509	25.8312	26.4943	26.8324	26.1032	anatomical structure formation involved in morphogenesis;cellular macromolecule metabolic process;cellular metabolic process;cellular process;cellular protein metabolic process;developmental process;macromolecule metabolic process;macromolecule modification;metabolic process;neural tube closure;primary metabolic process;protein metabolic process;protein modification by small protein conjugation;p…	acid-amino acid ligase activity;binding;catalytic activity;cation binding;ion binding;ligase activity;ligase activity, forming carbon-nitrogen bonds;metal ion binding;small conjugating protein ligase activity;ubiquitin-protein ligase activity	cell part;cytoplasm;intracellular membrane-bounded organelle;intracellular organelle;intracellular part;membrane-bounded organelle;nucleus;organelle		GO:0001843;GO:0006464;GO:0008152;GO:0009987;GO:0016567;GO:0019538;GO:0032446;GO:0032502;GO:0035148;GO:0042787;GO:0043170;GO:0043412;GO:0044237;GO:0044238;GO:0044260;GO:0044267;GO:0048646;GO:0060606;GO:0070647	GO:0003824;GO:0004842;GO:0005488;GO:0016874;GO:0016879;GO:0016881;GO:0019787;GO:0043167;GO:0043169;GO:0046872	GO:0005634;GO:0005737;GO:0043226;GO:0043227;GO:0043229;GO:0043231;GO:0044424;GO:0044464				24	289.63	0	75.09	5	0.742253	0.522324	1.48537	A0A087X2H1;Q9ULT8;H0YJP0;H0YJD4;G3V4V5	A0A087X2H1;Q9ULT8;H0YJP0	E3 ubiquitin-protein ligase HECTD1	HECTD1	>tr|A0A087X2H1|A0A087X2H1_HUMAN E3 ubiquitin-protein ligase HECTD1 OS=Homo sapiens OX=9606 GN=HECTD1 PE=1 SV=1;>sp|Q9ULT8|HECD1_HUMAN E3 ubiquitin-protein ligase HECTD1 OS=Homo sapiens OX=9606 GN=HECTD1 PE=1 SV=3;>tr|H0YJP0|H0YJP0_HUMAN E3 ubiquitin-protei
30.054	30.327	30.3934	30.0792	30.1719	30.005	30.1504	30.2296	30.0636	activation of immune response;activation of innate immune response;anaphase-promoting complex-dependent proteasomal ubiquitin-dependent protein catabolic process;antigen processing and presentation;antigen processing and presentation of exogenous antigen;antigen processing and presentation of exogenous peptide antigen;antigen processing and presentation of exogenous peptide antigen via MHC class …	adenyl nucleotide binding;adenyl ribonucleotide binding;ATP binding;ATPase activity;binding;binding, bridging;catalytic activity;hydrolase activity;hydrolase activity, acting on acid anhydrides;hydrolase activity, acting on acid anhydrides, in phosphorus-containing anhydrides;nucleoside-triphosphatase activity;nucleotide binding;protein binding;protein binding, bridging;purine nucleotide binding;…	cell part;cytoplasmic part;cytosol;cytosolic part;cytosolic proteasome complex;extracellular membrane-bounded organelle;extracellular organelle;extracellular region part;extracellular vesicular exosome;inclusion body;intracellular membrane-bounded organelle;intracellular organelle;intracellular organelle part;intracellular part;macromolecular complex;membrane;membrane-bounded organelle;membrane-b…	Proteasome	GO:0000082;GO:0000209;GO:0000278;GO:0002218;GO:0002220;GO:0002223;GO:0002253;GO:0002376;GO:0002429;GO:0002474;GO:0002478;GO:0002479;GO:0002682;GO:0002684;GO:0002757;GO:0002758;GO:0002764;GO:0002768;GO:0006355;GO:0006357;GO:0006464;GO:0006508;GO:0006511;GO:0006521;GO:0006807;GO:0006915;GO:0006950;GO:0006952;GO:0006955;GO:0006974;GO:0006977;GO:0007049;GO:0007165;GO:0007166;GO:0008152;GO:0008219;GO:…	GO:0000166;GO:0003824;GO:0005488;GO:0005515;GO:0005524;GO:0008134;GO:0016462;GO:0016787;GO:0016817;GO:0016818;GO:0016887;GO:0017025;GO:0017076;GO:0017111;GO:0030554;GO:0030674;GO:0032553;GO:0032555;GO:0032559;GO:0035639;GO:0060090	GO:0000502;GO:0005634;GO:0005654;GO:0005829;GO:0008540;GO:0016020;GO:0016234;GO:0022624;GO:0031595;GO:0031597;GO:0031982;GO:0031988;GO:0032991;GO:0043226;GO:0043227;GO:0043229;GO:0043230;GO:0043231;GO:0043234;GO:0044421;GO:0044422;GO:0044424;GO:0044428;GO:0044444;GO:0044445;GO:0044446;GO:0044464;GO:0065010;GO:0070062	ko03050			19	45.796	0	106.39	7	0.869176	0.141513	1.68858	A0A087X2I1;P62333;H0YJC0;H0YJS8;H0YJX2;H0YJE9;H0YJT1	A0A087X2I1;P62333;H0YJC0	26S protease regulatory subunit 10B	PSMC6	>tr|A0A087X2I1|A0A087X2I1_HUMAN 26S proteasome regulatory subunit 10B OS=Homo sapiens OX=9606 GN=PSMC6 PE=1 SV=1;>sp|P62333|PRS10_HUMAN 26S proteasome regulatory subunit 10B OS=Homo sapiens OX=9606 GN=PSMC6 PE=1 SV=1;>tr|H0YJC0|H0YJC0_HUMAN 26S proteasome
26.3035	26.4664	26.5118	26.3152	26.9416	26.3581	26.6857	26.8121	27.4196											9	54.448	0	33.143	4	0.643938	-0.328128	-1.32425	A0A096LP25;Q6ZSR9;A0A096LNZ0;A0A096LP60	A0A096LP25;Q6ZSR9;A0A096LNZ0	Uncharacterized protein FLJ45252		>tr|A0A096LP25|A0A096LP25_HUMAN AP2-associated protein kinase 1 (Fragment) OS=Homo sapiens OX=9606 GN=AAK1 PE=1 SV=1;>sp|Q6ZSR9|YJ005_HUMAN Uncharacterized protein FLJ45252 OS=Homo sapiens OX=9606 PE=2 SV=2;>tr|A0A096LNZ0|A0A096LNZ0_HUMAN AP2-associated pr
27.4913	27.1817	27.1497	NaN	27.2055	26.5388	27.5448	27.2427	NaN				Cell adhesion molecules (CAMs);Leukocyte transendothelial migration				ko04514;ko04670			5	18.777	0	27.571	1	0.208021	0.141266	0.529043	A0A096LP69	A0A096LP69			>tr|A0A096LP69|A0A096LP69_HUMAN CD99 antigen OS=Homo sapiens OX=9606 GN=CD99 PE=1 SV=1
28.8952	28.504	28.9771	29.2736	29.0683	29.4901	29.0251	29.004	28.8007											8	28.17	0	65.106	14	0.970504	-0.318219	-1.84834	P0DPI2;A0A0B4J2D5;A0A096LPI6;A0A096LNH5;P0DPI2-2;A0A0B4J2D5-2;H7C1F6;H7C2G3;A0A096LP73;A0A2R8YDR7;F2Z2Q0;A0A096LP12;A0A096LNJ1;A0A2R8Y6K9	P0DPI2;A0A0B4J2D5;A0A096LPI6;A0A096LNH5;P0DPI2-2;A0A0B4J2D5-2;H7C1F6;H7C2G3;A0A096LP73;A0A2R8YDR7;F2Z2Q0;A0A096LP12		C21orf33	>sp|P0DPI2|GAL3A_HUMAN Glutamine amidotransferase-like class 1 domain-containing protein 3A, mitochondrial OS=Homo sapiens OX=9606 GN=GATD3A PE=1 SV=1;>sp|A0A0B4J2D5|GAL3B_HUMAN Glutamine amidotransferase-like class 1 domain-containing protein 3B, mitochon
25.0298	24.4162	25.2442	NaN	24.3224	24.3437	24.3003	24.467	25.1907											4	31.151	0	9.5245	4	0.609695	0.371949	1.2866	A2A2L5;A0A0A0MQR2;Q9BY42;A2A2L6	A2A2L5;A0A0A0MQR2;Q9BY42	Protein RTF2 homolog	RTFDC1	>tr|A2A2L5|A2A2L5_HUMAN Replication termination factor 2 (Fragment) OS=Homo sapiens OX=9606 GN=RTF2 PE=1 SV=1;>tr|A0A0A0MQR2|A0A0A0MQR2_HUMAN Replication termination factor 2 OS=Homo sapiens OX=9606 GN=RTF2 PE=1 SV=1;>sp|Q9BY42|RTF2_HUMAN Replication termi
26.9684	27.677	27.7236	28.024	27.7	28.1703	27.9138	27.6017	27.6776	anatomical structure development;biological adhesion;biological regulation;blood vessel development;brown fat cell differentiation;cell adhesion;cell differentiation;cellular component organization;cellular component organization at cellular level;cellular component organization or biogenesis;cellular component organization or biogenesis at cellular level;cellular developmental process;cellular p…	extracellular matrix structural constituent;structural molecule activity	basal lamina;basement membrane;extracellular matrix part;extracellular membrane-bounded organelle;extracellular organelle;extracellular region;extracellular region part;extracellular vesicular exosome;laminin complex;laminin-1 complex;macromolecular complex;membrane-bounded organelle;membrane-bounded vesicle;organelle;protein complex;vesicle	African trypanosomiasis;Amoebiasis;ECM-receptor interaction;Focal adhesion;Pathways in cancer;Small cell lung cancer;Toxoplasmosis	GO:0001568;GO:0007155;GO:0009987;GO:0016043;GO:0022610;GO:0030154;GO:0030155;GO:0030198;GO:0030334;GO:0032502;GO:0032879;GO:0040012;GO:0043062;GO:0045444;GO:0045995;GO:0048856;GO:0048869;GO:0050789;GO:0050793;GO:0050794;GO:0050873;GO:0051239;GO:0051270;GO:0065007;GO:0071840;GO:0071841;GO:0071842;GO:2000026;GO:2000145	GO:0005198;GO:0005201	GO:0005576;GO:0005604;GO:0005605;GO:0005606;GO:0031982;GO:0031988;GO:0032991;GO:0043226;GO:0043227;GO:0043230;GO:0043234;GO:0043256;GO:0044420;GO:0044421;GO:0065010;GO:0070062	ko04510;ko04512;ko05143;ko05145;ko05146;ko05200;ko05222			25	201.82	0	73.399	10	0.989119	-0.391577	-1.87753	A0A0A0MTC7;A0A0A0MQS9;Q16363-2;Q16363;A0A494C139;H0YAP9;H0Y351;H0YAQ5;A0A494C1K8;E5RFQ2	A0A0A0MTC7;A0A0A0MQS9;Q16363-2;Q16363;A0A494C139	Laminin subunit alpha-4	LAMA4	>tr|A0A0A0MTC7|A0A0A0MTC7_HUMAN Laminin subunit alpha-4 OS=Homo sapiens OX=9606 GN=LAMA4 PE=1 SV=1;>tr|A0A0A0MQS9|A0A0A0MQS9_HUMAN Laminin subunit alpha-4 OS=Homo sapiens OX=9606 GN=LAMA4 PE=1 SV=1;>sp|Q16363-2|LAMA4_HUMAN Isoform 2 of Laminin subunit alph
27.5544	26.7943	26.8998	27.3828	27.1643	27.4746	27.2197	26.9263	27.5696	developmental process;multicellular organismal development;multicellular organismal process		cell part;cytoplasm;intracellular organelle part;intracellular part;nuclear part;nucleoplasm;organelle part		GO:0007275;GO:0032501;GO:0032502		GO:0005654;GO:0005737;GO:0044422;GO:0044424;GO:0044428;GO:0044446;GO:0044464				8	43.237	0	14.97	6	0.448356	-0.206709	-0.987794	U3KQC1;A0A0A0MQU0;Q9BV38;K7EIR0;K7EML4;U3KQK3	U3KQC1;A0A0A0MQU0;Q9BV38;K7EIR0	WD repeat-containing protein 18	WDR18	>tr|U3KQC1|U3KQC1_HUMAN WD repeat-containing protein 18 (Fragment) OS=Homo sapiens OX=9606 GN=WDR18 PE=1 SV=1;>tr|A0A0A0MQU0|A0A0A0MQU0_HUMAN WD repeat-containing protein 18 (Fragment) OS=Homo sapiens OX=9606 GN=WDR18 PE=1 SV=1;>sp|Q9BV38|WDR18_HUMAN WD re
28.4656	28.3953	28.4471	28.4511	28.4968	28.1715	28.3955	28.3901	28.3315	alternative nuclear mRNA splicing, via spliceosome;anatomical structure development;anatomical structure morphogenesis;appendage morphogenesis;biological regulation;cell differentiation;cellular component assembly;cellular component assembly at cellular level;cellular component organization;cellular component organization at cellular level;cellular component organization or biogenesis;cellular co…	binding;cation binding;double-stranded RNA binding;ion binding;metal ion binding;nucleic acid binding;RNA binding	cell part;centrosome;cytoplasm;cytoplasmic part;cytoskeletal part;intracellular membrane-bounded organelle;intracellular non-membrane-bounded organelle;intracellular organelle;intracellular organelle part;intracellular part;macromolecular complex;membrane-bounded organelle;microtubule organizing center;non-membrane-bounded organelle;nuclear part;nucleoplasm;nucleus;organelle;organelle part;ribonu…		GO:0000375;GO:0000377;GO:0000380;GO:0000381;GO:0000398;GO:0001701;GO:0006139;GO:0006376;GO:0006396;GO:0006397;GO:0006807;GO:0007399;GO:0007519;GO:0008152;GO:0008380;GO:0009653;GO:0009790;GO:0009792;GO:0009888;GO:0009987;GO:0010468;GO:0014706;GO:0016043;GO:0016070;GO:0016071;GO:0019219;GO:0019222;GO:0022607;GO:0022618;GO:0030154;GO:0030326;GO:0031323;GO:0032502;GO:0034621;GO:0034622;GO:0034641;GO:…	GO:0003676;GO:0003723;GO:0003725;GO:0005488;GO:0043167;GO:0043169;GO:0046872	GO:0005634;GO:0005654;GO:0005737;GO:0005813;GO:0005815;GO:0010494;GO:0030529;GO:0032991;GO:0035770;GO:0043226;GO:0043227;GO:0043228;GO:0043229;GO:0043231;GO:0043232;GO:0044422;GO:0044424;GO:0044428;GO:0044430;GO:0044444;GO:0044446;GO:0044464				7	37.898	0	17.499	13	0.406846	0.0632308	0.912433	C9JP00;A0A0A0MQX8;Q9NR56;Q86VM6;Q9NR56-7;C9J4T8;B1AKI6;Q9NUK0-4;Q9NUK0-3;Q9NUK0-2;Q9NUK0;C9JCX1;H7C4Y1	C9JP00;A0A0A0MQX8;Q9NR56;Q86VM6;Q9NR56-7	Muscleblind-like protein 1	MBNL1	>tr|C9JP00|C9JP00_HUMAN Muscleblind-like protein 1 OS=Homo sapiens OX=9606 GN=MBNL1 PE=1 SV=1;>tr|A0A0A0MQX8|A0A0A0MQX8_HUMAN Muscleblind-like protein 1 OS=Homo sapiens OX=9606 GN=MBNL1 PE=1 SV=1;>sp|Q9NR56|MBNL1_HUMAN Muscleblind-like protein 1 OS=Homo sa
30.9214	30.9401	30.7857	31.3021	31.279	31.2811	29.3529	30.6245	27.5246	anion transport;biological regulation;establishment of localization;ion transport;negative regulation of biological process;negative regulation of cellular component organization;negative regulation of cellular process;negative regulation of protein complex assembly;negative regulation of protein polymerization;regulation of biological process;regulation of cellular component biogenesis;regulatio…	anion channel activity;anion transmembrane transporter activity;binding;channel activity;gated channel activity;ion channel activity;ion transmembrane transporter activity;nucleotide binding;passive transmembrane transporter activity;porin activity;substrate-specific channel activity;substrate-specific transmembrane transporter activity;substrate-specific transporter activity;transmembrane transp…	cell part;cytoplasmic part;extracellular membrane-bounded organelle;extracellular organelle;extracellular region part;extracellular vesicular exosome;integral to membrane;intracellular membrane-bounded organelle;intracellular non-membrane-bounded organelle;intracellular organelle;intracellular organelle part;intracellular part;intrinsic to membrane;macromolecular complex;membrane;membrane part;me…	Calcium signaling pathway;Huntington's disease;Parkinson's disease	GO:0006810;GO:0006811;GO:0006820;GO:0031333;GO:0032271;GO:0032272;GO:0043254;GO:0044087;GO:0048519;GO:0048523;GO:0050789;GO:0050794;GO:0051128;GO:0051129;GO:0051234;GO:0065007	GO:0000166;GO:0005215;GO:0005216;GO:0005244;GO:0005253;GO:0005488;GO:0008308;GO:0008509;GO:0015075;GO:0015267;GO:0015288;GO:0022803;GO:0022829;GO:0022832;GO:0022836;GO:0022838;GO:0022857;GO:0022891;GO:0022892	GO:0005634;GO:0005739;GO:0005741;GO:0005743;GO:0009295;GO:0016020;GO:0016021;GO:0019866;GO:0019867;GO:0031090;GO:0031224;GO:0031966;GO:0031968;GO:0031982;GO:0031988;GO:0032991;GO:0042645;GO:0043226;GO:0043227;GO:0043228;GO:0043229;GO:0043230;GO:0043231;GO:0043232;GO:0043234;GO:0044421;GO:0044422;GO:0044424;GO:0044425;GO:0044429;GO:0044444;GO:0044446;GO:0044464;GO:0045121;GO:0046930;GO:0065010;GO:…	ko04020;ko05012;ko05016			12	30.348	0	92.053	7	0.305117	0.655024	0.719206	A0A0A0MR02;P45880-2;P45880;P45880-1;Q5JSD2;Q5JSD1;A2A3S1	A0A0A0MR02;P45880-2;P45880;P45880-1;Q5JSD2;Q5JSD1	Voltage-dependent anion-selective channel protein 2	VDAC2	>tr|A0A0A0MR02|A0A0A0MR02_HUMAN Voltage-dependent anion-selective channel protein 2 (Fragment) OS=Homo sapiens OX=9606 GN=VDAC2 PE=1 SV=1;>sp|P45880-2|VDAC2_HUMAN Isoform 2 of Voltage-dependent anion-selective channel protein 2 OS=Homo sapiens OX=9606 GN=V
NaN	23.7511	23.9474	NaN	23.7731	23.5482	24.0452	NaN	24.9428	biological regulation;biosynthetic process;cell cycle arrest;cell cycle process;cell surface receptor linked signaling pathway;cellular biosynthetic process;cellular component organization;cellular component organization or biogenesis;cellular macromolecule metabolic process;cellular metabolic process;cellular nitrogen compound metabolic process;cellular process;cellular response to chemical stim…		cell part;cytoplasm;cytoplasmic part;cytosol;intracellular organelle part;intracellular part;nuclear part;nucleoplasm;organelle part	mTOR signaling pathway	GO:0001932;GO:0001934;GO:0002376;GO:0002682;GO:0002684;GO:0002694;GO:0002696;GO:0006139;GO:0006352;GO:0006367;GO:0006807;GO:0006950;GO:0006952;GO:0006955;GO:0007050;GO:0007165;GO:0007166;GO:0007167;GO:0007169;GO:0007173;GO:0008064;GO:0008152;GO:0008286;GO:0008543;GO:0009058;GO:0009266;GO:0009408;GO:0009628;GO:0009719;GO:0009725;GO:0009893;GO:0009966;GO:0009967;GO:0009987;GO:0010033;GO:0010467;GO:…		GO:0005654;GO:0005737;GO:0005829;GO:0044422;GO:0044424;GO:0044428;GO:0044444;GO:0044446;GO:0044464	ko04150			2	12.812	0	3.5532	11	0.188489	-0.228078	-0.492918	H3BM50;H3BPU5;H3BPT1;H3BN58;A0A0A0MR05;Q9BVC4-4;Q9BVC4-5;Q9BVC4;H3BR25;H3BSZ4;Q9BVC4-3	H3BM50;H3BPU5;H3BPT1;H3BN58;A0A0A0MR05;Q9BVC4-4;Q9BVC4-5;Q9BVC4;H3BR25;H3BSZ4;Q9BVC4-3	Target of rapamycin complex subunit LST8	MLST8	>tr|H3BM50|H3BM50_HUMAN Target of rapamycin complex subunit LST8 OS=Homo sapiens OX=9606 GN=MLST8 PE=1 SV=1;>tr|H3BPU5|H3BPU5_HUMAN Target of rapamycin complex subunit LST8 OS=Homo sapiens OX=9606 GN=MLST8 PE=1 SV=1;>tr|H3BPT1|H3BPT1_HUMAN Target of rapamy
24.0012	NaN	NaN	24.0794	24.2416	24.3218	24.5085	24.3281	NaN	biological regulation;cellular component assembly;cellular component assembly at cellular level;cellular component organization;cellular component organization at cellular level;cellular component organization or biogenesis;cellular component organization or biogenesis at cellular level;cellular macromolecular complex assembly;cellular macromolecular complex subunit organization;cellular process;…	binding;nucleic acid binding;RNA binding	cell part;cytoplasm;cytoplasmic part;intracellular non-membrane-bounded organelle;intracellular organelle;intracellular organelle part;intracellular part;macromolecular complex;membrane;non-membrane-bounded organelle;nuclear membrane;nuclear part;organelle;organelle membrane;organelle part;perinuclear region of cytoplasm;ribonucleoprotein complex;RNA granule;stress granule		GO:0006417;GO:0009889;GO:0009987;GO:0010468;GO:0010556;GO:0010608;GO:0016043;GO:0019222;GO:0022607;GO:0022618;GO:0031323;GO:0031326;GO:0032268;GO:0034063;GO:0034621;GO:0034622;GO:0043933;GO:0050789;GO:0050794;GO:0051246;GO:0060255;GO:0065003;GO:0065007;GO:0071826;GO:0071840;GO:0071841;GO:0071842;GO:0071844;GO:0080090;GO:2000112	GO:0003676;GO:0003723;GO:0005488	GO:0005737;GO:0010494;GO:0016020;GO:0030529;GO:0031090;GO:0031965;GO:0032991;GO:0035770;GO:0043226;GO:0043228;GO:0043229;GO:0043232;GO:0044422;GO:0044424;GO:0044428;GO:0044444;GO:0044446;GO:0044464;GO:0048471				5	94.068	0	4.6503	6	0	-0.294707	0	A0A0C4DG68;A0A0A0MR59;Q8TB72-2;Q8TB72-4;Q8TB72-3;Q8TB72	A0A0C4DG68;A0A0A0MR59;Q8TB72-2;Q8TB72-4;Q8TB72-3;Q8TB72	Pumilio homolog 2	PUM2	>tr|A0A0C4DG68|A0A0C4DG68_HUMAN Pumilio homolog 2 (Fragment) OS=Homo sapiens OX=9606 GN=PUM2 PE=1 SV=1;>tr|A0A0A0MR59|A0A0A0MR59_HUMAN Pumilio homolog 2 OS=Homo sapiens OX=9606 GN=PUM2 PE=1 SV=1;>sp|Q8TB72-2|PUM2_HUMAN Isoform 2 of Pumilio homolog 2 OS=Hom
30.0725	29.2099	29.2714	29.3104	29.274	29.5353	29.3948	29.1841	28.9456	biological regulation;biosynthetic process;cellular biosynthetic process;cellular macromolecule biosynthetic process;cellular macromolecule metabolic process;cellular metabolic process;cellular nitrogen compound metabolic process;cellular process;gene expression;macromolecule biosynthetic process;macromolecule metabolic process;metabolic process;mRNA metabolic process;mRNA processing;multi-organi…	binding;enzyme binding;nucleic acid binding;protein binding;RNA binding	cell part;intracellular membrane-bounded organelle;intracellular organelle;intracellular organelle part;intracellular part;macromolecular complex;membrane-bounded organelle;nuclear part;nucleoplasm;nucleus;organelle;organelle part;ribonucleoprotein complex;viral nucleocapsid;virion part		GO:0000375;GO:0000377;GO:0000398;GO:0006139;GO:0006351;GO:0006355;GO:0006396;GO:0006397;GO:0006807;GO:0008152;GO:0008380;GO:0009058;GO:0009059;GO:0009607;GO:0009615;GO:0009889;GO:0009987;GO:0010467;GO:0010468;GO:0010556;GO:0016070;GO:0016071;GO:0019219;GO:0019222;GO:0031323;GO:0031326;GO:0032774;GO:0034641;GO:0034645;GO:0043170;GO:0044237;GO:0044238;GO:0044249;GO:0044260;GO:0050789;GO:0050794;GO:…	GO:0003676;GO:0003723;GO:0005488;GO:0005515;GO:0019899	GO:0005634;GO:0005654;GO:0019013;GO:0030529;GO:0032991;GO:0043226;GO:0043227;GO:0043229;GO:0043231;GO:0044422;GO:0044423;GO:0044424;GO:0044428;GO:0044446;GO:0044464				14	85.939	0	43.727	14	0.523749	0.243932	1.12067	A0A0A0MRA5;B7Z4B8;Q9BUJ2-4;Q9BUJ2-2;Q9BUJ2;Q9BUJ2-3;M0R3F1;M0QYZ0;M0QZV6;M0R0K8;M0R203;M0QYI8;M0QYM5;Q9BUJ2-5	A0A0A0MRA5;B7Z4B8;Q9BUJ2-4;Q9BUJ2-2;Q9BUJ2;Q9BUJ2-3;M0R3F1;M0QYZ0	Heterogeneous nuclear ribonucleoprotein U-like protein 1	HNRNPUL1	>tr|A0A0A0MRA5|A0A0A0MRA5_HUMAN Heterogeneous nuclear ribonucleoprotein U-like protein 1 OS=Homo sapiens OX=9606 GN=HNRNPUL1 PE=1 SV=1;>tr|B7Z4B8|B7Z4B8_HUMAN Heterogeneous nuclear ribonucleoprotein U-like protein 1 OS=Homo sapiens OX=9606 GN=HNRNPUL1 PE=1
25.9349	26.7603	26.71	26.6644	26.4298	25.8614	26.4744	26.581	27.1028	anatomical structure morphogenesis;cell part morphogenesis;cell projection morphogenesis;cell projection organization;cellular component morphogenesis;cellular component organization;cellular component organization at cellular level;cellular component organization or biogenesis;cellular component organization or biogenesis at cellular level;cellular developmental process;cellular process;cilium m…	binding;cation binding;enzyme activator activity;enzyme regulator activity;GTPase activator activity;GTPase regulator activity;ion binding;lipid binding;metal ion binding;nucleoside-triphosphatase regulator activity;phosphatidylinositol binding;phosphatidylinositol-3,4,5-trisphosphate binding;phosphatidylinositol-4,5-bisphosphate binding;phospholipid binding;transition metal ion binding;zinc ion …	cell part;cytoplasmic part;cytosol;intracellular part;membrane	Endocytosis;Fc gamma R-mediated phagocytosis	GO:0006996;GO:0009653;GO:0009987;GO:0016043;GO:0030030;GO:0032502;GO:0032989;GO:0032990;GO:0048858;GO:0048869;GO:0060271;GO:0071840;GO:0071841;GO:0071842	GO:0005096;GO:0005488;GO:0005543;GO:0005546;GO:0005547;GO:0008047;GO:0008270;GO:0008289;GO:0030234;GO:0030695;GO:0035091;GO:0043167;GO:0043169;GO:0046872;GO:0046914;GO:0060589	GO:0005829;GO:0016020;GO:0044424;GO:0044444;GO:0044464	ko04144;ko04666			13	124.77	0	49.741	7	0.0606438	-0.0505784	-0.170192	A0A0A0MRE5;Q9ULH1;Q9ULH1-2;H0YBF7;E5RHD7;H0YBM4;A0A286YFG8	A0A0A0MRE5;Q9ULH1;Q9ULH1-2;H0YBF7	Arf-GAP with SH3 domain, ANK repeat and PH domain-containing protein 1	ASAP1	>tr|A0A0A0MRE5|A0A0A0MRE5_HUMAN Arf-GAP with SH3 domain, ANK repeat and PH domain-containing protein 1 OS=Homo sapiens OX=9606 GN=ASAP1 PE=1 SV=1;>sp|Q9ULH1|ASAP1_HUMAN Arf-GAP with SH3 domain, ANK repeat and PH domain-containing protein 1 OS=Homo sapiens
NaN	24.1933	24.1592	23.3468	23.5094	NaN	23.9552	24.0578	NaN	developmental process;multicellular organismal development;multicellular organismal process		cell part;cytoplasm;cytoskeletal part;intracellular organelle part;intracellular part;macromolecular complex;microtubule;organelle part;protein complex		GO:0007275;GO:0032501;GO:0032502		GO:0005737;GO:0005874;GO:0032991;GO:0043234;GO:0044422;GO:0044424;GO:0044430;GO:0044446;GO:0044464				3	98.701	0	7.4493	5	0.825959	0.458907	1.78224	A0A0A0MRE6;O94967-2;O94967;O94967-3;O94967-4	A0A0A0MRE6;O94967-2;O94967;O94967-3;O94967-4	WD repeat-containing protein 47	WDR47	>tr|A0A0A0MRE6|A0A0A0MRE6_HUMAN WD repeat-containing protein 47 OS=Homo sapiens OX=9606 GN=WDR47 PE=1 SV=1;>sp|O94967-2|WDR47_HUMAN Isoform 2 of WD repeat-containing protein 47 OS=Homo sapiens OX=9606 GN=WDR47;>sp|O94967|WDR47_HUMAN WD repeat-containing pr
27.8035	27.5921	27.3525	27.1403	27.0105	26.8769	27.4825	27.4192	27.4299	actin cytoskeleton organization;actin cytoskeleton reorganization;actin filament-based process;actomyosin structure organization;biological regulation;cell migration;cell motility;cellular component movement;cellular component organization;cellular component organization at cellular level;cellular component organization or biogenesis;cellular component organization or biogenesis at cellular level…	adenyl nucleotide binding;adenyl ribonucleotide binding;ATP binding;binding;catalytic activity;cation binding;identical protein binding;ion binding;kinase activity;magnesium ion binding;metal ion binding;nucleotide binding;phosphotransferase activity, alcohol group as acceptor;protein binding;protein kinase activity;protein serine/threonine kinase activity;purine nucleotide binding;purine ribonuc…	actomyosin;cell junction;cell leading edge;cell part;cell-cell junction;cytoplasm;cytoskeletal part;extracellular membrane-bounded organelle;extracellular organelle;extracellular region part;extracellular vesicular exosome;intracellular organelle part;intracellular part;membrane-bounded organelle;membrane-bounded vesicle;organelle;organelle part;vesicle		GO:0000226;GO:0006464;GO:0006468;GO:0006793;GO:0006796;GO:0006928;GO:0006996;GO:0007010;GO:0007017;GO:0007097;GO:0007165;GO:0008152;GO:0009987;GO:0016043;GO:0016310;GO:0016477;GO:0019538;GO:0030029;GO:0030036;GO:0031032;GO:0031532;GO:0035556;GO:0040011;GO:0040023;GO:0043170;GO:0043412;GO:0044237;GO:0044238;GO:0044260;GO:0044267;GO:0048870;GO:0050789;GO:0050794;GO:0050896;GO:0051234;GO:0051649;GO:…	GO:0000166;GO:0000287;GO:0003824;GO:0004672;GO:0004674;GO:0005488;GO:0005515;GO:0005524;GO:0016301;GO:0016740;GO:0016772;GO:0016773;GO:0017076;GO:0030554;GO:0032553;GO:0032555;GO:0032559;GO:0035639;GO:0042802;GO:0043167;GO:0043169;GO:0046872	GO:0005737;GO:0005911;GO:0030054;GO:0031252;GO:0031982;GO:0031988;GO:0042641;GO:0043226;GO:0043227;GO:0043230;GO:0044421;GO:0044422;GO:0044424;GO:0044430;GO:0044446;GO:0044464;GO:0065010;GO:0070062				27	193.63	0	85.532	12	1.10012	0.356155	2.05102	A0A0A0MRJ0;Q5VT25-4;Q5VT25-5;Q5VT25;Q5VT25-2;Q5VT25-6;Q5VT25-3;H0Y5V1;A0A0A0MRJ1;H0Y7V8;H0Y6V3;H0Y6R0	A0A0A0MRJ0;Q5VT25-4;Q5VT25-5;Q5VT25;Q5VT25-2;Q5VT25-6;Q5VT25-3;H0Y5V1;A0A0A0MRJ1;H0Y7V8	Serine/threonine-protein kinase MRCK alpha	CDC42BPA	>tr|A0A0A0MRJ0|A0A0A0MRJ0_HUMAN Non-specific serine/threonine protein kinase OS=Homo sapiens OX=9606 GN=CDC42BPA PE=1 SV=1;>sp|Q5VT25-4|MRCKA_HUMAN Isoform 4 of Serine/threonine-protein kinase MRCK alpha OS=Homo sapiens OX=9606 GN=CDC42BPA;>sp|Q5VT25-5|MRC
28.9203	29.7421	29.6413	28.7252	28.8321	28.4735	29.0474	29.3712	29.494	amine metabolic process;carboxylic acid metabolic process;cellular amine metabolic process;cellular amino acid metabolic process;cellular ketone metabolic process;cellular macromolecule metabolic process;cellular metabolic process;cellular modified amino acid metabolic process;cellular nitrogen compound metabolic process;cellular process;cellular protein metabolic process;coenzyme metabolic proce…	carboxyl-O-methyltransferase activity;catalytic activity;methyltransferase activity;O-methyltransferase activity;protein carboxyl O-methyltransferase activity;protein methyltransferase activity;protein-L-isoaspartate (D-aspartate) O-methyltransferase activity;S-adenosylmethionine-dependent methyltransferase activity;transferase activity;transferase activity, transferring one-carbon groups	cell part;cytoplasm;cytoplasmic part;endoplasmic reticulum;extracellular membrane-bounded organelle;extracellular organelle;extracellular region part;extracellular vesicular exosome;intracellular membrane-bounded organelle;intracellular organelle;intracellular part;membrane-bounded organelle;membrane-bounded vesicle;organelle;vesicle		GO:0006082;GO:0006139;GO:0006464;GO:0006479;GO:0006520;GO:0006575;GO:0006730;GO:0006732;GO:0006790;GO:0006807;GO:0008152;GO:0008213;GO:0009116;GO:0009119;GO:0009308;GO:0009987;GO:0019538;GO:0019752;GO:0030091;GO:0032259;GO:0034641;GO:0042180;GO:0042278;GO:0043170;GO:0043412;GO:0043414;GO:0043436;GO:0044106;GO:0044237;GO:0044238;GO:0044260;GO:0044267;GO:0044281;GO:0046128;GO:0046483;GO:0046498;GO:…	GO:0003824;GO:0004719;GO:0008168;GO:0008171;GO:0008276;GO:0008757;GO:0010340;GO:0016740;GO:0016741;GO:0051998	GO:0005737;GO:0005783;GO:0031982;GO:0031988;GO:0043226;GO:0043227;GO:0043229;GO:0043230;GO:0043231;GO:0044421;GO:0044424;GO:0044444;GO:0044464;GO:0065010;GO:0070062				16	30.315	0	97.75	11	0.775058	0.443993	1.53832	A0A0A0MRJ6;H7BY58;P22061;P22061-2;F6S8N6;A0A3F2YNX8;C9J0F2;F8WDT3;F8WAV5;F8WAX2;H7C4X2	A0A0A0MRJ6;H7BY58;P22061;P22061-2;F6S8N6;A0A3F2YNX8	Protein-L-isoaspartate O-methyltransferase;Protein-L-isoaspartate(D-aspartate) O-methyltransferase	PCMT1	>tr|A0A0A0MRJ6|A0A0A0MRJ6_HUMAN Protein-L-isoaspartate O-methyltransferase OS=Homo sapiens OX=9606 GN=PCMT1 PE=1 SV=1;>tr|H7BY58|H7BY58_HUMAN Protein-L-isoaspartate O-methyltransferase OS=Homo sapiens OX=9606 GN=PCMT1 PE=1 SV=1;>sp|P22061|PIMT_HUMAN Protei
25.3334	24.1424	23.9684	25.2153	25.0812	25.0487	NaN	NaN	NaN	biological regulation;biosynthetic process;cellular biosynthetic process;cellular macromolecule biosynthetic process;cellular macromolecule metabolic process;cellular metabolic process;cellular nitrogen compound metabolic process;cellular process;macromolecule biosynthetic process;macromolecule metabolic process;metabolic process;mRNA metabolic process;mRNA processing;nitrogen compound metabolic …	basal RNA polymerase II transcription machinery binding;basal transcription machinery binding;binding;cation binding;DNA binding;enzyme binding;ion binding;metal ion binding;nucleic acid binding;protein binding;RNA polymerase binding;RNA polymerase core enzyme binding;RNA polymerase II core binding;transition metal ion binding;zinc ion binding	cell part;intracellular membrane-bounded organelle;intracellular organelle;intracellular organelle part;intracellular part;membrane-bounded organelle;nuclear matrix;nuclear part;nucleoplasm;nucleus;organelle;organelle part		GO:0006139;GO:0006351;GO:0006355;GO:0006396;GO:0006397;GO:0006807;GO:0008152;GO:0008380;GO:0009058;GO:0009059;GO:0009889;GO:0009891;GO:0009893;GO:0009987;GO:0010468;GO:0010556;GO:0010557;GO:0010604;GO:0010628;GO:0016070;GO:0016071;GO:0019219;GO:0019222;GO:0031323;GO:0031325;GO:0031326;GO:0031328;GO:0032774;GO:0032784;GO:0034641;GO:0034645;GO:0043170;GO:0044237;GO:0044238;GO:0044249;GO:0044260;GO:…	GO:0000993;GO:0001098;GO:0001099;GO:0003676;GO:0003677;GO:0005488;GO:0005515;GO:0008270;GO:0019899;GO:0043167;GO:0043169;GO:0043175;GO:0046872;GO:0046914;GO:0070063	GO:0005634;GO:0005654;GO:0016363;GO:0043226;GO:0043227;GO:0043229;GO:0043231;GO:0044422;GO:0044424;GO:0044428;GO:0044446;GO:0044464				4	55.57	0	11.916	3	0.664974	-0.63367	-1.46695	A0A0A0MRN4;Q5BKZ1-3;Q5BKZ1	A0A0A0MRN4;Q5BKZ1-3;Q5BKZ1	DBIRD complex subunit ZNF326	ZNF326	>tr|A0A0A0MRN4|A0A0A0MRN4_HUMAN DBIRD complex subunit ZNF326 OS=Homo sapiens OX=9606 GN=ZNF326 PE=1 SV=1;>sp|Q5BKZ1-3|ZN326_HUMAN Isoform 3 of DBIRD complex subunit ZNF326 OS=Homo sapiens OX=9606 GN=ZNF326;>sp|Q5BKZ1|ZN326_HUMAN DBIRD complex subunit ZNF32
24.5886	25.532	25.7041	24.053	24.755	24.381	24.5206	25.156	24.6941	biological regulation;cell surface receptor linked signaling pathway;cellular process;cellular response to stimulus;G-protein coupled receptor protein signaling pathway;opioid receptor signaling pathway;regulation of biological process;regulation of cell growth;regulation of cellular component organization;regulation of cellular process;regulation of growth;response to stimulus;signal transduction	binding;G-protein coupled receptor activity;molecular transducer activity;opioid receptor activity;peptide binding;peptide receptor activity;peptide receptor activity, G-protein coupled;receptor activity;signal transducer activity;signaling receptor activity;transmembrane signaling receptor activity	cell part;cytoplasm;intracellular membrane-bounded organelle;intracellular organelle;intracellular part;membrane;membrane-bounded organelle;nucleus;organelle		GO:0001558;GO:0007165;GO:0007166;GO:0007186;GO:0009987;GO:0038003;GO:0040008;GO:0050789;GO:0050794;GO:0050896;GO:0051128;GO:0051716;GO:0065007	GO:0001653;GO:0004871;GO:0004872;GO:0004888;GO:0004930;GO:0004985;GO:0005488;GO:0008528;GO:0038023;GO:0042277;GO:0060089	GO:0005634;GO:0005737;GO:0016020;GO:0043226;GO:0043227;GO:0043229;GO:0043231;GO:0044424;GO:0044464				6	67.194	0	25.593	4	1.15911	0.681657	2.14301	A0A0A0MRN5;Q9NZT2-2;Q9NZT2;A0A087X028	A0A0A0MRN5;Q9NZT2-2;Q9NZT2	Opioid growth factor receptor	OGFR	>tr|A0A0A0MRN5|A0A0A0MRN5_HUMAN Opioid growth factor receptor OS=Homo sapiens OX=9606 GN=OGFR PE=1 SV=1;>sp|Q9NZT2-2|OGFR_HUMAN Isoform 2 of Opioid growth factor receptor OS=Homo sapiens OX=9606 GN=OGFR;>sp|Q9NZT2|OGFR_HUMAN Opioid growth factor receptor O
26.4961	26.2617	26.2755	25.6098	26.0526	25.727	26.4119	26.4306	27.0572	cellular component assembly;cellular component assembly at cellular level;cellular component organization;cellular component organization at cellular level;cellular component organization or biogenesis;cellular component organization or biogenesis at cellular level;cellular macromolecular complex assembly;cellular macromolecular complex subunit organization;cellular process;cellular protein compl…		cell part;cytoplasmic part;Golgi apparatus part;Golgi membrane;Golgi transport complex;intracellular organelle part;intracellular part;macromolecular complex;membrane;organelle membrane;organelle part;protein complex		GO:0006461;GO:0006810;GO:0006890;GO:0006996;GO:0007030;GO:0009987;GO:0015031;GO:0016043;GO:0016192;GO:0022607;GO:0034621;GO:0034622;GO:0043623;GO:0043933;GO:0045184;GO:0046907;GO:0048193;GO:0048213;GO:0051234;GO:0051649;GO:0065003;GO:0071822;GO:0071840;GO:0071841;GO:0071842;GO:0071844		GO:0000139;GO:0016020;GO:0017119;GO:0031090;GO:0032991;GO:0043234;GO:0044422;GO:0044424;GO:0044431;GO:0044444;GO:0044446;GO:0044464				10	87.183	0	23.842	11	0.154761	0.129569	0.401216	A0A0A0MS45;J3KNI1;Q9H9E3;Q9H9E3-3;Q9H9E3-2;J3KRB5;H3BMV9;H3BSD2;J3QLW1;E9PRT5;H3BQB2	A0A0A0MS45;J3KNI1;Q9H9E3;Q9H9E3-3;Q9H9E3-2	Conserved oligomeric Golgi complex subunit 4	COG4	>tr|A0A0A0MS45|A0A0A0MS45_HUMAN Conserved oligomeric Golgi complex subunit 4 OS=Homo sapiens OX=9606 GN=COG4 PE=1 SV=1;>tr|J3KNI1|J3KNI1_HUMAN Conserved oligomeric Golgi complex subunit 4 OS=Homo sapiens OX=9606 GN=COG4 PE=1 SV=1;>sp|Q9H9E3|COG4_HUMAN Cons
27.7151	27.706	27.8328	27.5757	27.6379	26.9986	28.0932	27.9942	27.8777	activation of immune response;activation of innate immune response;activation of phospholipase C activity;activation of protein kinase A activity;activation of protein kinase activity;acylglycerol catabolic process;acylglycerol metabolic process;alcohol biosynthetic process;alcohol metabolic process;anatomical structure formation involved in morphogenesis;biological regulation;biosynthetic proces…	adenyl nucleotide binding;adenyl ribonucleotide binding;ATP binding;binding;cAMP-dependent protein kinase activity;catalytic activity;cation binding;cyclic nucleotide-dependent protein kinase activity;enzyme binding;ion binding;kinase activity;magnesium ion binding;metal ion binding;nucleotide binding;phosphotransferase activity, alcohol group as acceptor;protein binding;protein kinase activity;p…	cAMP-dependent protein kinase complex;cell part;centrosome;cytoplasmic part;cytoskeletal part;cytosol;extracellular membrane-bounded organelle;extracellular organelle;extracellular region part;extracellular vesicular exosome;intracellular non-membrane-bounded organelle;intracellular organelle;intracellular organelle part;intracellular part;macromolecular complex;membrane;membrane-bounded organell…	Amoebiasis;Apoptosis;Bile secretion;Calcium signaling pathway;Chemokine signaling pathway;Dilated cardiomyopathy;Endocrine and other factor-regulated calcium reabsorption;Gap junction;Gastric acid secretion;GnRH signaling pathway;Hedgehog signaling pathway;Insulin signaling pathway;Long-term potentiation;MAPK signaling pathway;Meiosis - yeast;Melanogenesis;Olfactory transduction;Oocyte meiosis;Pr…	GO:0001843;GO:0001932;GO:0002218;GO:0002220;GO:0002223;GO:0002253;GO:0002376;GO:0002429;GO:0002682;GO:0002684;GO:0002757;GO:0002758;GO:0002764;GO:0002768;GO:0002791;GO:0003008;GO:0003014;GO:0003091;GO:0005975;GO:0005996;GO:0006006;GO:0006066;GO:0006091;GO:0006094;GO:0006112;GO:0006464;GO:0006468;GO:0006629;GO:0006638;GO:0006639;GO:0006641;GO:0006662;GO:0006793;GO:0006796;GO:0006810;GO:0006833;GO:…	GO:0000166;GO:0000287;GO:0003824;GO:0004672;GO:0004674;GO:0004690;GO:0004691;GO:0005488;GO:0005515;GO:0005524;GO:0016301;GO:0016740;GO:0016772;GO:0016773;GO:0017076;GO:0019899;GO:0030554;GO:0031625;GO:0032553;GO:0032555;GO:0032559;GO:0035639;GO:0043167;GO:0043169;GO:0046872	GO:0005654;GO:0005813;GO:0005815;GO:0005829;GO:0005886;GO:0005952;GO:0016020;GO:0031982;GO:0031988;GO:0032991;GO:0043226;GO:0043227;GO:0043228;GO:0043229;GO:0043230;GO:0043232;GO:0043234;GO:0044421;GO:0044422;GO:0044424;GO:0044428;GO:0044430;GO:0044444;GO:0044446;GO:0044464;GO:0048471;GO:0065010;GO:0070062	ko04010;ko04020;ko04062;ko04113;ko04114;ko04210;ko04270;ko04310;ko04340;ko04540;ko04720;ko04740;ko04742;ko04910;ko04912;ko04914;ko04916;ko04961;ko04962;ko04970;ko04971;ko04976;ko05020;ko05110;ko05146;ko05414			10	41.308	0	20.755	19	0.0842098	0.0550658	0.231243	A0A0A0MS54;P22694-4;P22694-3;P22694;P22694-5;P22694-7;P22694-6;P22694-9;P22694-2;A0A087WVC4;P22694-10;B1APF7;B1APG1;B1APG0;B1APG2;B1APF8;B1APF9;B1APG3;P22694-8	A0A0A0MS54;P22694-4;P22694-3;P22694;P22694-5;P22694-7;P22694-6;P22694-9;P22694-2;A0A087WVC4;P22694-10;B1APF7;B1APG1;B1APG0;B1APG2;B1APF8;B1APF9;B1APG3;P22694-8	cAMP-dependent protein kinase catalytic subunit beta	PRKACB	>tr|A0A0A0MS54|A0A0A0MS54_HUMAN cAMP-dependent protein kinase catalytic subunit beta OS=Homo sapiens OX=9606 GN=PRKACB PE=1 SV=1;>sp|P22694-4|KAPCB_HUMAN Isoform 4 of cAMP-dependent protein kinase catalytic subunit beta OS=Homo sapiens OX=9606 GN=PRKACB;>s
27.2554	27.5372	27.6415	27.5522	27.2089	27.1715	27.5046	27.3106	28.0265	cellular component organization;cellular component organization at cellular level;cellular component organization or biogenesis;cellular component organization or biogenesis at cellular level;cellular macromolecule metabolic process;cellular metabolic process;cellular process;cellular protein metabolic process;establishment of localization;establishment of localization in cell;establishment of pr…		cell cortex part;cell part;cell projection part;centriolar satellite;cytoplasmic part;cytoskeletal part;cytosol;exocyst;growth cone membrane;intracellular organelle part;intracellular part;macromolecular complex;membrane;membrane part;microtubule organizing center;microtubule organizing center part;organelle part;plasma membrane;plasma membrane part;protein complex	Insulin signaling pathway	GO:0006810;GO:0006887;GO:0006996;GO:0008152;GO:0009987;GO:0015031;GO:0016043;GO:0016192;GO:0019538;GO:0032940;GO:0043170;GO:0044237;GO:0044238;GO:0044260;GO:0044267;GO:0045184;GO:0046903;GO:0051234;GO:0051649;GO:0061024;GO:0071840;GO:0071841;GO:0071842		GO:0000145;GO:0005815;GO:0005829;GO:0005886;GO:0016020;GO:0032584;GO:0032991;GO:0034451;GO:0043234;GO:0044422;GO:0044424;GO:0044425;GO:0044430;GO:0044444;GO:0044446;GO:0044448;GO:0044450;GO:0044459;GO:0044463;GO:0044464	ko04910			19	78.808	0	38.989	13	0.0264488	0.0156326	0.0768195	A0A0A0MSB8;Q9UPT5-2;Q9UPT5-5;Q9UPT5-1;Q9UPT5-6;Q9UPT5;A0A0A0MRE1;B4DJ07;Q9UPT5-4;C9JME6;B5MCY9;K7ERQ5;C9JKC2	A0A0A0MSB8;Q9UPT5-2;Q9UPT5-5;Q9UPT5-1;Q9UPT5-6;Q9UPT5;A0A0A0MRE1;B4DJ07	Exocyst complex component 7	EXOC7	>tr|A0A0A0MSB8|A0A0A0MSB8_HUMAN Exocyst complex component 7 OS=Homo sapiens OX=9606 GN=EXOC7 PE=1 SV=1;>sp|Q9UPT5-2|EXOC7_HUMAN Isoform 2 of Exocyst complex component 7 OS=Homo sapiens OX=9606 GN=EXOC7;>sp|Q9UPT5-5|EXOC7_HUMAN Isoform 5 of Exocyst complex
29.1438	29.3546	29.7347	30.0469	30.0714	30.4794	29.6174	29.5103	29.3848	biological regulation;carboxylic acid catabolic process;carboxylic acid metabolic process;catabolic process;cellular catabolic process;cellular ketone metabolic process;cellular lipid catabolic process;cellular lipid metabolic process;cellular metabolic process;cellular process;fatty acid beta-oxidation;fatty acid catabolic process;fatty acid metabolic process;fatty acid oxidation;lipid catabolic…	3-hydroxyacyl-CoA dehydrogenase activity;binding;catalytic activity;coenzyme binding;cofactor binding;NAD binding;NAD+ binding;nucleotide binding;oxidoreductase activity;oxidoreductase activity, acting on CH-OH group of donors;oxidoreductase activity, acting on the CH-OH group of donors, NAD or NADP as acceptor	cell part;cytoplasm;cytoplasmic part;intracellular membrane-bounded organelle;intracellular organelle;intracellular organelle lumen;intracellular organelle part;intracellular part;membrane;membrane-bounded organelle;membrane-enclosed lumen;mitochondrial inner membrane;mitochondrial matrix;mitochondrial membrane;mitochondrial part;mitochondrion;nuclear part;nucleoplasm;organelle;organelle inner me…	Butanoate metabolism;Caprolactam degradation;Fatty acid elongation in mitochondria;Fatty acid metabolism;Geraniol degradation;Lysine degradation;Tryptophan metabolism;Valine, leucine and isoleucine degradation	GO:0002791;GO:0002792;GO:0006082;GO:0006629;GO:0006631;GO:0006635;GO:0008152;GO:0009056;GO:0009062;GO:0009719;GO:0009725;GO:0009987;GO:0010033;GO:0010646;GO:0014823;GO:0016042;GO:0016054;GO:0019395;GO:0019752;GO:0023051;GO:0030258;GO:0032787;GO:0032868;GO:0032879;GO:0034440;GO:0042180;GO:0042221;GO:0042493;GO:0043434;GO:0043436;GO:0044237;GO:0044238;GO:0044242;GO:0044248;GO:0044255;GO:0044281;GO:…	GO:0000166;GO:0003824;GO:0003857;GO:0005488;GO:0016491;GO:0016614;GO:0016616;GO:0048037;GO:0050662;GO:0051287;GO:0070403	GO:0005654;GO:0005737;GO:0005739;GO:0005743;GO:0005759;GO:0016020;GO:0019866;GO:0031090;GO:0031966;GO:0031974;GO:0043226;GO:0043227;GO:0043229;GO:0043231;GO:0043233;GO:0044422;GO:0044424;GO:0044428;GO:0044429;GO:0044444;GO:0044446;GO:0044464;GO:0070013	ko00062;ko00071;ko00280;ko00281;ko00310;ko00380;ko00650;ko00930			14	34.594	0	245.75	13	0.819556	-0.44065	-1.60964	A0A0A0MSE2;E9PF18;Q16836;Q16836-3;Q16836-2;A0A0D9SFP2;A0A1W2PNM1;A0A1W2PQV5;A0A1W2PQC2;A0A1W2PQ78;A0A1W2PRT2;A0A1W2PP40;A0A1W2PQ55	A0A0A0MSE2;E9PF18;Q16836;Q16836-3;Q16836-2;A0A0D9SFP2;A0A1W2PNM1;A0A1W2PQV5;A0A1W2PQC2;A0A1W2PQ78;A0A1W2PRT2	Hydroxyacyl-coenzyme A dehydrogenase, mitochondrial	HADH	>tr|A0A0A0MSE2|A0A0A0MSE2_HUMAN Hydroxyacyl-coenzyme A dehydrogenase, mitochondrial OS=Homo sapiens OX=9606 GN=HADH PE=1 SV=2;>tr|E9PF18|E9PF18_HUMAN Hydroxyacyl-coenzyme A dehydrogenase, mitochondrial OS=Homo sapiens OX=9606 GN=HADH PE=1 SV=2;>sp|Q16836|H
24.4654	25.2353	25.2456	24.3867	24.1124	24.0183	24.7208	24.6552	NaN	anatomical structure development;biological regulation;cell differentiation;cellular developmental process;cellular process;developmental process;nervous system development;regulation of biological process;regulation of cellular process;regulation of G-protein coupled receptor protein signaling pathway;regulation of response to stimulus;regulation of signal transduction;regulation of signaling;sy…	enzyme regulator activity;GDP-dissociation inhibitor activity;GTPase regulator activity;nucleoside-triphosphatase regulator activity;small GTPase regulator activity	cell part;cytoplasmic part;cytosol;endoplasmic reticulum membrane;endoplasmic reticulum part;Golgi apparatus;Golgi apparatus part;Golgi membrane;intracellular membrane-bounded organelle;intracellular organelle;intracellular organelle part;intracellular part;membrane;membrane part;membrane-bounded organelle;nuclear part;nucleoplasm;organelle;organelle membrane;organelle part;plasma membrane		GO:0007399;GO:0008277;GO:0009966;GO:0009987;GO:0023051;GO:0030154;GO:0032502;GO:0048583;GO:0048731;GO:0048856;GO:0048869;GO:0050789;GO:0050794;GO:0065007	GO:0005083;GO:0005092;GO:0030234;GO:0030695;GO:0060589	GO:0000139;GO:0005654;GO:0005789;GO:0005794;GO:0005829;GO:0005886;GO:0016020;GO:0031090;GO:0043226;GO:0043227;GO:0043229;GO:0043231;GO:0044422;GO:0044424;GO:0044425;GO:0044428;GO:0044431;GO:0044432;GO:0044444;GO:0044446;GO:0044464				9	74.481	0	14.875	7	1.19611	0.603442	2.27004	A0A0A0MSK4;A0A0A0MRC4;Q86YR5-4;Q86YR5;A0A087WVF5;Q86YR5-3;Q86YR5-2	A0A0A0MSK4;A0A0A0MRC4;Q86YR5-4;Q86YR5	G-protein-signaling modulator 1	GPSM1	>tr|A0A0A0MSK4|A0A0A0MSK4_HUMAN G-protein-signaling modulator 1 OS=Homo sapiens OX=9606 GN=GPSM1 PE=1 SV=1;>tr|A0A0A0MRC4|A0A0A0MRC4_HUMAN G-protein-signaling modulator 1 OS=Homo sapiens OX=9606 GN=GPSM1 PE=1 SV=2;>sp|Q86YR5-4|GPSM1_HUMAN Isoform 4 of G-pr
23.9146	24.4242	23.9776	24.0782	24.0183	NaN	NaN	24.3477	NaN	anatomical structure development;biological adhesion;biological regulation;cell adhesion;cellular component organization;cellular component organization or biogenesis;cellular process;cellular response to stimulus;developmental process;gland development;intracellular signal transduction;mammary gland development;metabolic process;organ development;positive regulation of biological process;positiv…	binding;catalytic activity;enzyme activator activity;enzyme regulator activity;GTP binding;GTPase activator activity;GTPase activity;GTPase regulator activity;guanyl nucleotide binding;guanyl ribonucleotide binding;hydrolase activity;hydrolase activity, acting on acid anhydrides;hydrolase activity, acting on acid anhydrides, in phosphorus-containing anhydrides;nucleoside-triphosphatase activity;n…	cell part;cytoplasm;cytoplasmic part;cytosol;intracellular;intracellular part;membrane	Focal adhesion;Leukocyte transendothelial migration	GO:0002053;GO:0006140;GO:0007155;GO:0007165;GO:0007264;GO:0007265;GO:0007266;GO:0008152;GO:0008284;GO:0008361;GO:0009894;GO:0009966;GO:0009987;GO:0010464;GO:0016043;GO:0019219;GO:0019222;GO:0022610;GO:0023051;GO:0030334;GO:0030335;GO:0030811;GO:0030879;GO:0031323;GO:0031329;GO:0032502;GO:0032535;GO:0032879;GO:0033121;GO:0033124;GO:0035556;GO:0040012;GO:0040017;GO:0042127;GO:0043085;GO:0043087;GO:…	GO:0000166;GO:0003824;GO:0003924;GO:0005096;GO:0005488;GO:0005515;GO:0005525;GO:0008047;GO:0016462;GO:0016787;GO:0016817;GO:0016818;GO:0017076;GO:0017111;GO:0019001;GO:0019904;GO:0030234;GO:0030695;GO:0032553;GO:0032555;GO:0032561;GO:0035639;GO:0042169;GO:0060589	GO:0005622;GO:0005737;GO:0005829;GO:0016020;GO:0044424;GO:0044444;GO:0044464	ko04510;ko04670			4	171.68	0	8.6443	3	0.0791819	-0.0426006	-0.224552	A0A0A0MSK6;Q13017-2;Q13017	A0A0A0MSK6;Q13017-2;Q13017	Rho GTPase-activating protein 5	ARHGAP5	>tr|A0A0A0MSK6|A0A0A0MSK6_HUMAN Rho GTPase-activating protein 5 OS=Homo sapiens OX=9606 GN=ARHGAP5 PE=1 SV=1;>sp|Q13017-2|RHG05_HUMAN Isoform 2 of Rho GTPase-activating protein 5 OS=Homo sapiens OX=9606 GN=ARHGAP5;>sp|Q13017|RHG05_HUMAN Rho GTPase-activati
25.6874	25.5265	26.5585	25.9808	25.6114	25.7904	24.3901	NaN	NaN	acid secretion;anatomical structure development;angiotensin catabolic process in blood;angiotensin maturation;antigen processing and presentation;antigen processing and presentation of peptide antigen;antigen processing and presentation of peptide antigen via MHC class I;arachidonic acid secretion;beta-amyloid metabolic process;biological regulation;blood vessel remodeling;carboxylic acid transpo…	actin binding;anion binding;binding;bradykinin receptor binding;carboxypeptidase activity;catalytic activity;cation binding;chloride ion binding;cytoskeletal protein binding;drug binding;endopeptidase activity;enzyme binding;exopeptidase activity;G-protein-coupled receptor binding;hydrolase activity;ion binding;kinase binding;metal ion binding;metallopeptidase activity;mitogen-activated protein k…	cell part;cytoplasmic part;endosome;external side of plasma membrane;extracellular membrane-bounded organelle;extracellular organelle;extracellular region;extracellular region part;extracellular space;extracellular vesicular exosome;integral to membrane;intracellular membrane-bounded organelle;intracellular organelle;intracellular part;intrinsic to membrane;lysosome;lytic vacuole;membrane;membran…	Chagas disease (American trypanosomiasis);Hypertrophic cardiomyopathy (HCM);Renin-angiotensin system	GO:0001822;GO:0001932;GO:0001974;GO:0001990;GO:0002003;GO:0002005;GO:0002016;GO:0002019;GO:0002252;GO:0002376;GO:0002443;GO:0002444;GO:0002446;GO:0002474;GO:0003008;GO:0003013;GO:0003015;GO:0003044;GO:0003073;GO:0003081;GO:0006518;GO:0006810;GO:0006869;GO:0007276;GO:0007283;GO:0008152;GO:0008217;GO:0008283;GO:0009056;GO:0009057;GO:0009100;GO:0009893;GO:0009987;GO:0010604;GO:0010817;GO:0014910;GO:…	GO:0001664;GO:0003779;GO:0003824;GO:0004175;GO:0004180;GO:0005102;GO:0005488;GO:0005515;GO:0008092;GO:0008144;GO:0008233;GO:0008236;GO:0008237;GO:0008238;GO:0008240;GO:0008241;GO:0008270;GO:0016787;GO:0017171;GO:0019899;GO:0019900;GO:0019901;GO:0031404;GO:0031434;GO:0031711;GO:0043167;GO:0043168;GO:0043169;GO:0046872;GO:0046914;GO:0051019;GO:0070011	GO:0000323;GO:0005576;GO:0005615;GO:0005764;GO:0005768;GO:0005773;GO:0005886;GO:0009897;GO:0016020;GO:0016021;GO:0031224;GO:0031982;GO:0031988;GO:0043226;GO:0043227;GO:0043229;GO:0043230;GO:0043231;GO:0044421;GO:0044424;GO:0044425;GO:0044444;GO:0044459;GO:0044464;GO:0065010;GO:0070062	ko04614;ko05142;ko05410			10	142.42	0	15.28	12	0.417562	0.480999	0.957411	A0A0A0MSN4;P12821;P12821-2;F6X3S4;P12821-4;P12821-3;J3KTB8;J3KS28;J3QLR4;J3QRX8;J3KTH9;J3KSQ5	A0A0A0MSN4;P12821;P12821-2;F6X3S4;P12821-4;P12821-3	Angiotensin-converting enzyme;Angiotensin-converting enzyme, soluble form	ACE	>tr|A0A0A0MSN4|A0A0A0MSN4_HUMAN Angiotensin-converting enzyme OS=Homo sapiens OX=9606 GN=ACE PE=1 SV=1;>sp|P12821|ACE_HUMAN Angiotensin-converting enzyme OS=Homo sapiens OX=9606 GN=ACE PE=1 SV=1;>sp|P12821-2|ACE_HUMAN Isoform Somatic-2 of Angiotensin-conve
26.7069	30.1684	30.8354	26.2783	27.0476	25.9654	27.0576	27.4079	NaN	alcohol catabolic process;alcohol metabolic process;anatomical structure development;androgen biosynthetic process;androgen metabolic process;apocarotenoid metabolic process;arachidonic acid metabolic process;biological regulation;biosynthetic process;C21-steroid hormone metabolic process;carboxylic acid metabolic process;catabolic process;cell communication;cell differentiation;cell surface rece…	15-hydroxyprostaglandin-D dehydrogenase (NADP+) activity;alcohol dehydrogenase (NADP+) activity;alditol:NADP+ 1-oxidoreductase activity;aldo-keto reductase (NADP) activity;androsterone dehydrogenase activity;catalytic activity;delta4-3-oxosteroid 5beta-reductase activity;dihydrotestosterone 17-beta-dehydrogenase activity;enone reductase activity;geranylgeranyl reductase activity;indanol dehydroge…	cell part;cytoplasm;cytoplasmic part;cytosol;extracellular membrane-bounded organelle;extracellular organelle;extracellular region part;extracellular vesicular exosome;intracellular;intracellular membrane-bounded organelle;intracellular organelle;intracellular part;membrane-bounded organelle;membrane-bounded vesicle;nucleus;organelle;vesicle	Arachidonic acid metabolism;Metabolism of xenobiotics by cytochrome P450;Steroid hormone biosynthesis	GO:0000038;GO:0000060;GO:0000302;GO:0001523;GO:0003006;GO:0003008;GO:0003014;GO:0006066;GO:0006081;GO:0006082;GO:0006629;GO:0006631;GO:0006690;GO:0006692;GO:0006693;GO:0006694;GO:0006702;GO:0006714;GO:0006720;GO:0006721;GO:0006766;GO:0006775;GO:0006776;GO:0006810;GO:0006886;GO:0006950;GO:0006979;GO:0007154;GO:0007165;GO:0007166;GO:0007186;GO:0007584;GO:0007602;GO:0007603;GO:0008152;GO:0008202;GO:…	GO:0001758;GO:0003824;GO:0004032;GO:0004033;GO:0004497;GO:0004745;GO:0008106;GO:0016229;GO:0016491;GO:0016614;GO:0016616;GO:0016620;GO:0016627;GO:0016628;GO:0016651;GO:0016655;GO:0016705;GO:0016709;GO:0016903;GO:0018636;GO:0033764;GO:0035410;GO:0035671;GO:0045550;GO:0045703;GO:0047017;GO:0047020;GO:0047023;GO:0047035;GO:0047045;GO:0047086;GO:0047115;GO:0047718;GO:0047787	GO:0005622;GO:0005634;GO:0005737;GO:0005829;GO:0031982;GO:0031988;GO:0043226;GO:0043227;GO:0043229;GO:0043230;GO:0043231;GO:0044421;GO:0044424;GO:0044444;GO:0044464;GO:0065010;GO:0070062	ko00140;ko00590;ko00980	+	control_patient	16	36.867	0	115.37	5	1.32198	2.48555	2.48247	A0A0A0MSS8;P42330;S4R3Z2;S4R3D5;P17516	A0A0A0MSS8;P42330;S4R3Z2	Aldo-keto reductase family 1 member C3	AKR1C3	>tr|A0A0A0MSS8|A0A0A0MSS8_HUMAN Aldo-keto reductase family 1 member C3 OS=Homo sapiens OX=9606 GN=AKR1C3 PE=1 SV=1;>sp|P42330|AK1C3_HUMAN Aldo-keto reductase family 1 member C3 OS=Homo sapiens OX=9606 GN=AKR1C3 PE=1 SV=4;>tr|S4R3Z2|S4R3Z2_HUMAN Aldo-keto r
28.2583	27.8139	28.1879	28.9121	28.5826	28.8668	28.4731	28.2862	28.8062	amine biosynthetic process;amine metabolic process;anatomical structure development;betaine biosynthetic process;betaine metabolic process;biological regulation;biosynthetic process;carbohydrate biosynthetic process;carbohydrate metabolic process;carboxylic acid biosynthetic process;carboxylic acid catabolic process;carboxylic acid metabolic process;cardiac cell differentiation;cardiac muscle cel…	acyl-CoA dehydrogenase activity;binding;catalytic activity;coenzyme binding;cofactor binding;flavin adenine dinucleotide binding;identical protein binding;medium-chain-acyl-CoA dehydrogenase activity;oxidoreductase activity;oxidoreductase activity, acting on the CH-CH group of donors;protein binding	axon;cell part;cell projection;cytoplasmic part;extracellular membrane-bounded organelle;extracellular organelle;extracellular region part;extracellular vesicular exosome;intracellular membrane-bounded organelle;intracellular organelle;intracellular organelle lumen;intracellular organelle part;intracellular part;membrane-bounded organelle;membrane-bounded vesicle;membrane-enclosed lumen;mitochond…	beta-Alanine metabolism;Fatty acid metabolism;PPAR signaling pathway;Propanoate metabolism;Valine, leucine and isoleucine degradation	GO:0000271;GO:0001889;GO:0005975;GO:0005976;GO:0005977;GO:0005978;GO:0006073;GO:0006082;GO:0006091;GO:0006109;GO:0006111;GO:0006112;GO:0006520;GO:0006577;GO:0006578;GO:0006629;GO:0006631;GO:0006635;GO:0006807;GO:0006950;GO:0008152;GO:0008652;GO:0009056;GO:0009058;GO:0009059;GO:0009062;GO:0009250;GO:0009266;GO:0009308;GO:0009309;GO:0009409;GO:0009437;GO:0009605;GO:0009628;GO:0009791;GO:0009889;GO:…	GO:0003824;GO:0003995;GO:0005488;GO:0005515;GO:0016491;GO:0016627;GO:0042802;GO:0048037;GO:0050660;GO:0050662;GO:0070991	GO:0005634;GO:0005739;GO:0005759;GO:0030424;GO:0031974;GO:0031982;GO:0031988;GO:0042995;GO:0043005;GO:0043226;GO:0043227;GO:0043229;GO:0043230;GO:0043231;GO:0043233;GO:0044421;GO:0044422;GO:0044424;GO:0044429;GO:0044444;GO:0044446;GO:0044464;GO:0065010;GO:0070013;GO:0070062	ko00071;ko00280;ko00410;ko00640;ko03320	+	control_patient	17	50.27	0	64.879	7	1.86382	-0.567818	-3.26953	Q5T4U5;P11310;P11310-2;B7Z9I1;E9PJM9;E9PRX4;H0YDT5	Q5T4U5;P11310;P11310-2;B7Z9I1	Medium-chain specific acyl-CoA dehydrogenase, mitochondrial	ACADM	>tr|Q5T4U5|Q5T4U5_HUMAN Acyl-Coenzyme A dehydrogenase, C-4 to C-12 straight chain, isoform CRA_a OS=Homo sapiens OX=9606 GN=ACADM PE=1 SV=1;>sp|P11310|ACADM_HUMAN Medium-chain specific acyl-CoA dehydrogenase, mitochondrial OS=Homo sapiens OX=9606 GN=ACADM
24.7112	25.1481	25.1671	24.385	24.6119	25.2106	25.1122	24.7931	NaN	biosynthetic process;cellular aromatic compound metabolic process;cellular biosynthetic process;cellular macromolecule biosynthetic process;cellular macromolecule metabolic process;cellular metabolic compound salvage;cellular metabolic process;cellular nitrogen compound biosynthetic process;cellular nitrogen compound metabolic process;cellular process;deoxycytidine metabolic process;deoxyribonucl…	adenyl nucleotide binding;adenyl ribonucleotide binding;ATP binding;binding;catalytic activity;deoxycytidine kinase activity;deoxynucleoside kinase activity;kinase activity;nucleobase-containing compound kinase activity;nucleoside kinase activity;nucleotide binding;purine nucleotide binding;purine ribonucleoside triphosphate binding;purine ribonucleotide binding;ribonucleotide binding;thymidine k…	cell part;cytoplasmic part;intracellular organelle lumen;intracellular organelle part;intracellular part;membrane;membrane-enclosed lumen;mitochondrial inner membrane;mitochondrial matrix;mitochondrial membrane;mitochondrial part;organelle inner membrane;organelle lumen;organelle membrane;organelle part	Drug metabolism - other enzymes;Pyrimidine metabolism	GO:0006139;GO:0006206;GO:0006213;GO:0006259;GO:0006260;GO:0006261;GO:0006264;GO:0006725;GO:0006753;GO:0006807;GO:0008152;GO:0008655;GO:0009058;GO:0009059;GO:0009112;GO:0009116;GO:0009117;GO:0009163;GO:0009262;GO:0009987;GO:0018130;GO:0032042;GO:0034641;GO:0034645;GO:0034654;GO:0043094;GO:0043097;GO:0043170;GO:0043174;GO:0044237;GO:0044238;GO:0044249;GO:0044260;GO:0044271;GO:0044281;GO:0046092;GO:…	GO:0000166;GO:0003824;GO:0004137;GO:0004797;GO:0005488;GO:0005524;GO:0016301;GO:0016740;GO:0016772;GO:0017076;GO:0019136;GO:0019205;GO:0019206;GO:0030554;GO:0032553;GO:0032555;GO:0032559;GO:0035639	GO:0005743;GO:0005759;GO:0016020;GO:0019866;GO:0031090;GO:0031966;GO:0031974;GO:0043233;GO:0044422;GO:0044424;GO:0044429;GO:0044444;GO:0044446;GO:0044464;GO:0070013	ko00240;ko00983			4	33.328	0	12.254	12	0.344575	0.186223	0.803567	A0A0A0MSY7;O00142-5;O00142-2;O00142-3;O00142-4;O00142;O00142-6;H3BP77;J3KS73;J3KRW8;J3QL12;J3QRP0	A0A0A0MSY7;O00142-5;O00142-2;O00142-3;O00142-4;O00142;O00142-6;H3BP77;J3KS73	Thymidine kinase 2, mitochondrial	TK2	>tr|A0A0A0MSY7|A0A0A0MSY7_HUMAN Thymidine kinase 2, mitochondrial OS=Homo sapiens OX=9606 GN=TK2 PE=1 SV=1;>sp|O00142-5|KITM_HUMAN Isoform 5 of Thymidine kinase 2, mitochondrial OS=Homo sapiens OX=9606 GN=TK2;>sp|O00142-2|KITM_HUMAN Isoform 2 of Thymidine
24.9015	24.0708	24.1662	24.0541	NaN	23.9271	23.9908	24.0253	24.8397	biological regulation;biosynthetic process;cellular biosynthetic process;cellular macromolecule biosynthetic process;cellular macromolecule metabolic process;cellular metabolic process;cellular nitrogen compound metabolic process;cellular process;cellular protein metabolic process;macromolecule biosynthetic process;macromolecule metabolic process;metabolic process;nitrogen compound metabolic proc…	binding;DNA binding;nucleic acid binding;nucleic acid binding transcription factor activity;protein binding transcription factor activity;regulatory region DNA binding;regulatory region nucleic acid binding;sequence-specific DNA binding;sequence-specific DNA binding transcription factor activity;transcription coactivator activity;transcription cofactor activity;transcription factor binding transc…	CCAAT-binding factor complex;cell part;intracellular membrane-bounded organelle;intracellular organelle;intracellular organelle part;intracellular part;macromolecular complex;membrane-bounded organelle;nuclear part;nucleoplasm;nucleoplasm part;nucleus;organelle;organelle part;protein complex;protein-DNA complex;transcription factor complex	Antigen processing and presentation;ko05152	GO:0006139;GO:0006351;GO:0006355;GO:0006357;GO:0006457;GO:0006807;GO:0008152;GO:0009058;GO:0009059;GO:0009889;GO:0009891;GO:0009893;GO:0009987;GO:0010468;GO:0010556;GO:0010557;GO:0010604;GO:0010628;GO:0016070;GO:0019219;GO:0019222;GO:0019538;GO:0031323;GO:0031325;GO:0031326;GO:0031328;GO:0032774;GO:0034641;GO:0034645;GO:0043170;GO:0044237;GO:0044238;GO:0044249;GO:0044260;GO:0044267;GO:0044281;GO:…	GO:0000975;GO:0000988;GO:0000989;GO:0001067;GO:0001071;GO:0003676;GO:0003677;GO:0003700;GO:0003712;GO:0003713;GO:0005488;GO:0043565;GO:0044212	GO:0005634;GO:0005654;GO:0005667;GO:0016602;GO:0032991;GO:0032993;GO:0043226;GO:0043227;GO:0043229;GO:0043231;GO:0043234;GO:0044422;GO:0044424;GO:0044428;GO:0044446;GO:0044451;GO:0044464	ko04612;ko05152			2	14.909	0	3.7272	13	0.300244	0.212094	0.715981	Q5T6K7;E9PI99;A0A0A0MT00;Q5T6K5;Q13952-6;Q13952-7;Q13952-2;Q13952-5;Q13952-3;Q13952;E9PJA8;E9PQR2;Q13952-4	Q5T6K7;E9PI99;A0A0A0MT00;Q5T6K5;Q13952-6;Q13952-7;Q13952-2;Q13952-5;Q13952-3;Q13952;E9PJA8;E9PQR2;Q13952-4	Nuclear transcription factor Y subunit gamma	NFYC	>tr|Q5T6K7|Q5T6K7_HUMAN Nuclear transcription factor Y subunit gamma (Fragment) OS=Homo sapiens OX=9606 GN=NFYC PE=1 SV=1;>tr|E9PI99|E9PI99_HUMAN Nuclear transcription factor Y subunit gamma (Fragment) OS=Homo sapiens OX=9606 GN=NFYC PE=1 SV=1;>tr|A0A0A0MT
30.5388	30.6971	30.8514	31.3821	31.048	31.3624	31.1927	31.0177	31.087	acetyl-CoA catabolic process;acetyl-CoA metabolic process;carboxylic acid metabolic process;catabolic process;cellular catabolic process;cellular ketone metabolic process;cellular metabolic process;cellular process;citrate metabolic process;coenzyme catabolic process;coenzyme metabolic process;cofactor catabolic process;cofactor metabolic process;generation of precursor metabolites and energy;iso…	3 iron, 4 sulfur cluster binding;4 iron, 4 sulfur cluster binding;aconitate hydratase activity;binding;carbon-oxygen lyase activity;catalytic activity;cation binding;hydro-lyase activity;ion binding;iron ion binding;iron-sulfur cluster binding;lyase activity;metal cluster binding;metal ion binding;transition metal ion binding	cell part;cytoplasmic part;intracellular membrane-bounded organelle;intracellular organelle;intracellular organelle lumen;intracellular organelle part;intracellular part;membrane-bounded organelle;membrane-enclosed lumen;mitochondrial matrix;mitochondrial part;mitochondrion;nucleus;organelle;organelle lumen;organelle part	Carbon fixation pathways in prokaryotes;Citrate cycle (TCA cycle);Glyoxylate and dicarboxylate metabolism	GO:0006082;GO:0006084;GO:0006091;GO:0006099;GO:0006101;GO:0006102;GO:0006732;GO:0008152;GO:0009056;GO:0009109;GO:0009987;GO:0019752;GO:0042180;GO:0043436;GO:0044237;GO:0044248;GO:0044281;GO:0046356;GO:0051186;GO:0051187;GO:0072350	GO:0003824;GO:0003994;GO:0005488;GO:0005506;GO:0016829;GO:0016835;GO:0016836;GO:0043167;GO:0043169;GO:0046872;GO:0046914;GO:0051536;GO:0051538;GO:0051539;GO:0051540	GO:0005634;GO:0005739;GO:0005759;GO:0031974;GO:0043226;GO:0043227;GO:0043229;GO:0043231;GO:0043233;GO:0044422;GO:0044424;GO:0044429;GO:0044444;GO:0044446;GO:0044464;GO:0070013	ko00020;ko00630;ko00720	+	control_patient	37	87.819	0	189.23	2	2.46867	-0.485893	-4.33933	A2A274;Q99798	A2A274;Q99798	Aconitate hydratase, mitochondrial	ACO2	>tr|A2A274|A2A274_HUMAN Aconitate hydratase, mitochondrial OS=Homo sapiens OX=9606 GN=ACO2 PE=1 SV=1;>sp|Q99798|ACON_HUMAN Aconitate hydratase, mitochondrial OS=Homo sapiens OX=9606 GN=ACO2 PE=1 SV=2
26.6178	25.6724	26.1027	26.1751	26.1924	26.2722	25.9874	25.896	25.7702	cellular macromolecule metabolic process;cellular metabolic process;cellular nitrogen compound metabolic process;cellular process;macromolecule metabolic process;metabolic process;mRNA metabolic process;mRNA processing;nitrogen compound metabolic process;nucleic acid metabolic process;nucleobase-containing compound metabolic process;primary metabolic process;RNA metabolic process;RNA processing;R…	binding;enzyme binding;nucleic acid binding;nucleotide binding;protein binding;RNA binding;RNA polymerase binding;RNA polymerase core enzyme binding	cell part;intracellular organelle part;intracellular part;macromolecular complex;nuclear matrix;nuclear part;nucleoplasm;organelle part;ribonucleoprotein complex;spliceosomal complex		GO:0006139;GO:0006396;GO:0006397;GO:0006807;GO:0008152;GO:0008380;GO:0009987;GO:0016070;GO:0016071;GO:0034641;GO:0043170;GO:0044237;GO:0044238;GO:0044260;GO:0090304	GO:0000166;GO:0003676;GO:0003723;GO:0005488;GO:0005515;GO:0019899;GO:0043175;GO:0070063	GO:0005654;GO:0005681;GO:0016363;GO:0030529;GO:0032991;GO:0044422;GO:0044424;GO:0044428;GO:0044446;GO:0044464				8	148.86	0	31.982	3	0.147263	0.0820456	0.383937	A0A0A0MT33;Q9UPN6;Q9UPN6-2	A0A0A0MT33;Q9UPN6;Q9UPN6-2	Protein SCAF8	SCAF8	>tr|A0A0A0MT33|A0A0A0MT33_HUMAN SR-related and CTD-associated factor 8 OS=Homo sapiens OX=9606 GN=SCAF8 PE=1 SV=1;>sp|Q9UPN6|SCAF8_HUMAN SR-related and CTD-associated factor 8 OS=Homo sapiens OX=9606 GN=SCAF8 PE=1 SV=1;>sp|Q9UPN6-2|SCAF8_HUMAN Isoform 2 of
26.8697	26.6553	26.646	26.881	26.8811	26.7483	26.6664	26.7416	28.1166	anatomical structure development;anatomical structure formation involved in morphogenesis;anatomical structure morphogenesis;aortic smooth muscle cell differentiation;appendage morphogenesis;ATP-dependent chromatin remodeling;biological regulation;blastocyst growth;blastocyst hatching;cell development;cell differentiation;cell fate determination;cell morphogenesis;cellular component disassembly;c…	adenyl nucleotide binding;adenyl ribonucleotide binding;androgen receptor binding;ATP binding;ATPase activity;ATPase activity, coupled;binding;catalytic activity;chromatin binding;DNA binding;DNA polymerase binding;DNA-dependent ATPase activity;enzyme binding;helicase activity;histone acetyl-lysine binding;histone binding;hormone receptor binding;hydrolase activity;hydrolase activity, acting on a…	cell part;chromatin;chromatin remodeling complex;chromosomal part;euchromatin;extracellular region part;extracellular space;heterochromatin;intracellular membrane-bounded organelle;intracellular non-membrane-bounded organelle;intracellular organelle;intracellular organelle part;intracellular part;macromolecular complex;membrane;membrane-bounded organelle;nBAF complex;non-membrane-bounded organell…		GO:0000122;GO:0000902;GO:0001558;GO:0001570;GO:0001709;GO:0001832;GO:0001835;GO:0001889;GO:0003407;GO:0006139;GO:0006259;GO:0006304;GO:0006305;GO:0006306;GO:0006325;GO:0006337;GO:0006338;GO:0006342;GO:0006346;GO:0006355;GO:0006357;GO:0006464;GO:0006473;GO:0006475;GO:0006730;GO:0006807;GO:0006996;GO:0007068;GO:0007070;GO:0007346;GO:0007403;GO:0008152;GO:0009653;GO:0009887;GO:0009889;GO:0009890;GO:…	GO:0000166;GO:0000975;GO:0000976;GO:0000977;GO:0000988;GO:0000989;GO:0001012;GO:0001067;GO:0001076;GO:0001104;GO:0001105;GO:0001190;GO:0002039;GO:0003676;GO:0003677;GO:0003682;GO:0003712;GO:0003713;GO:0003714;GO:0003824;GO:0004386;GO:0005102;GO:0005488;GO:0005515;GO:0005524;GO:0008094;GO:0008134;GO:0016462;GO:0016787;GO:0016817;GO:0016818;GO:0016887;GO:0017076;GO:0017111;GO:0019899;GO:0030554;GO:…	GO:0000785;GO:0000790;GO:0000791;GO:0000792;GO:0005615;GO:0005634;GO:0005654;GO:0005719;GO:0005726;GO:0005730;GO:0016020;GO:0016514;GO:0016585;GO:0032991;GO:0043226;GO:0043227;GO:0043228;GO:0043229;GO:0043231;GO:0043232;GO:0043234;GO:0044421;GO:0044422;GO:0044424;GO:0044427;GO:0044428;GO:0044446;GO:0044454;GO:0044464;GO:0070603;GO:0071564;GO:0071565				12	184.85	0	20.103	57	0.372422	-0.282194	-0.848527	A0A2R8Y7S2;A0A2R8Y4P4;Q9HBD4;A0A0A0MT49;P51532-5;P51532-2;P51532-3;P51532-4;P51532;A0A2R8YGG3;A0A2R8YGP5;A0A2R8Y440;A0A2R8YG32;A0A2R8Y523;A0A2R8Y6V2;A0A2R8Y4C5;A0A2R8YF58;A0A2R8Y526;A0A2R8Y7Y7;A0A2R8YF80;A0A2R8Y6N0;A0A2R8Y7F3;A0A2R8YDA1;A0A2R8Y4R6;A0A2R8YFV8;A0A2R8YCY3;A0A2R8Y5K3;K7EP28;A0A0U1RQE1;A0A2R8YFK5;K7EQF0;A0A0U1RRF5;A0A0U1RRD6;A0A0U1RRF8;A0A0A0MSS5;F6UH26;A0A0U1RQU0;A0A0U1RR09;F6XE55;A0…	A0A2R8Y7S2;A0A2R8Y4P4;Q9HBD4;A0A0A0MT49;P51532-5;P51532-2;P51532-3;P51532-4;P51532;A0A2R8YGG3;A0A2R8YGP5;A0A2R8Y440;A0A2R8YG32;A0A2R8Y523;A0A2R8Y6V2;A0A2R8Y4C5;A0A2R8YF58;A0A2R8Y526;A0A2R8Y7Y7;A0A2R8YF80;A0A2R8Y6N0;A0A2R8Y7F3;A0A2R8YDA1	Transcription activator BRG1	SMARCA4	>tr|A0A2R8Y7S2|A0A2R8Y7S2_HUMAN Transcription activator BRG1 OS=Homo sapiens OX=9606 GN=SMARCA4 PE=1 SV=1;>tr|A0A2R8Y4P4|A0A2R8Y4P4_HUMAN Transcription activator BRG1 OS=Homo sapiens OX=9606 GN=SMARCA4 PE=1 SV=1;>tr|Q9HBD4|Q9HBD4_HUMAN SMARCA4 isoform 2 OS
24.4204	24.326	24.4175	24.1037	23.8218	24.2199	24.3001	24.4338	NaN	anatomical structure development;anatomical structure morphogenesis;biological regulation;blood vessel endothelial cell differentiation;blood vessel morphogenesis;cell development;cell differentiation;cell junction organization;cell surface receptor linked signaling pathway;cell-cell junction organization;cellular component organization;cellular component organization or biogenesis;cellular devel…		cell part;cytoplasm;intracellular part;macromolecular complex;protein complex		GO:0000165;GO:0001570;GO:0001701;GO:0001885;GO:0002009;GO:0002064;GO:0003159;GO:0006950;GO:0007165;GO:0007166;GO:0007229;GO:0007243;GO:0009653;GO:0009790;GO:0009792;GO:0009888;GO:0009987;GO:0016043;GO:0030154;GO:0030855;GO:0031098;GO:0032501;GO:0032502;GO:0033554;GO:0034330;GO:0035239;GO:0035264;GO:0035556;GO:0040007;GO:0043009;GO:0045216;GO:0045446;GO:0048468;GO:0048514;GO:0048729;GO:0048839;GO:…		GO:0005737;GO:0032991;GO:0043234;GO:0044424;GO:0044464				4	38.818	0	11.884	8	0.74416	0.212128	1.51628	C9JUH3;A0A0A0MT72;Q9BSQ5-3;Q9BSQ5-4;Q9BSQ5;Q9BSQ5-2;A0A3B3IRS0;E9PEC4	C9JUH3;A0A0A0MT72;Q9BSQ5-3;Q9BSQ5-4;Q9BSQ5;Q9BSQ5-2	Malcavernin	CCM2	>tr|C9JUH3|C9JUH3_HUMAN Cerebral cavernous malformations 2 protein OS=Homo sapiens OX=9606 GN=CCM2 PE=1 SV=1;>tr|A0A0A0MT72|A0A0A0MT72_HUMAN Cerebral cavernous malformations 2 protein OS=Homo sapiens OX=9606 GN=CCM2 PE=1 SV=1;>sp|Q9BSQ5-3|CCM2_HUMAN Isofor
28.2298	28.8381	28.8741	28.9069	28.8481	29.1999	29.0449	28.6985	28.5188	amine catabolic process;amine metabolic process;branched chain family amino acid catabolic process;branched chain family amino acid metabolic process;carboxylic acid catabolic process;carboxylic acid metabolic process;catabolic process;cellular amine metabolic process;cellular amino acid catabolic process;cellular amino acid metabolic process;cellular catabolic process;cellular ketone metabolic p…	acyl-CoA dehydrogenase activity;binding;catalytic activity;coenzyme binding;cofactor binding;flavin adenine dinucleotide binding;isovaleryl-CoA dehydrogenase activity;oxidoreductase activity;oxidoreductase activity, acting on the CH-CH group of donors	cell part;cytoplasmic part;intracellular membrane-bounded organelle;intracellular organelle;intracellular organelle lumen;intracellular organelle part;intracellular part;membrane;membrane-bounded organelle;membrane-enclosed lumen;mitochondrial matrix;mitochondrial membrane;mitochondrial part;mitochondrion;nuclear part;nucleoplasm;organelle;organelle lumen;organelle membrane;organelle part	Valine, leucine and isoleucine degradation	GO:0006082;GO:0006520;GO:0006551;GO:0006552;GO:0006807;GO:0008152;GO:0009056;GO:0009063;GO:0009081;GO:0009083;GO:0009308;GO:0009310;GO:0009987;GO:0016054;GO:0019752;GO:0034641;GO:0042180;GO:0043436;GO:0044106;GO:0044237;GO:0044238;GO:0044248;GO:0044281;GO:0044282;GO:0046395	GO:0003824;GO:0003995;GO:0005488;GO:0008470;GO:0016491;GO:0016627;GO:0048037;GO:0050660;GO:0050662	GO:0005654;GO:0005739;GO:0005759;GO:0016020;GO:0031090;GO:0031966;GO:0031974;GO:0043226;GO:0043227;GO:0043229;GO:0043231;GO:0043233;GO:0044422;GO:0044424;GO:0044428;GO:0044429;GO:0044444;GO:0044446;GO:0044464;GO:0070013	ko00280			14	46.319	0	41.184	9	0.520294	-0.222167	-1.11468	A0A0A0MT83;P26440;A0A0S2Z4K7;P26440-2;H0YN10;H0YLC3;H7C4G6;H0YKV0;A0A087WVD3	A0A0A0MT83;P26440;A0A0S2Z4K7;P26440-2	Isovaleryl-CoA dehydrogenase, mitochondrial	IVD	>tr|A0A0A0MT83|A0A0A0MT83_HUMAN Isovaleryl-CoA dehydrogenase isoform 1 OS=Homo sapiens OX=9606 GN=IVD PE=1 SV=2;>sp|P26440|IVD_HUMAN Isovaleryl-CoA dehydrogenase, mitochondrial OS=Homo sapiens OX=9606 GN=IVD PE=1 SV=2;>tr|A0A0S2Z4K7|A0A0S2Z4K7_HUMAN Isoval
26.907	27.8847	27.9047	27.4085	27.3654	27.0016	27.793	27.9348	27.9866	cellular macromolecule metabolic process;cellular metabolic process;cellular process;cellular protein metabolic process;macromolecule metabolic process;macromolecule modification;metabolic process;primary metabolic process;protein autoubiquitination;protein metabolic process;protein modification by small protein conjugation;protein modification by small protein conjugation or removal;protein modi…	acid-amino acid ligase activity;ATPase activity;binding;catalytic activity;cation binding;hydrolase activity;hydrolase activity, acting on acid anhydrides;hydrolase activity, acting on acid anhydrides, in phosphorus-containing anhydrides;ion binding;ligase activity;ligase activity, forming carbon-nitrogen bonds;metal ion binding;nucleoside-triphosphatase activity;pyrophosphatase activity;small co…	cell part;cytoplasm;intracellular non-membrane-bounded organelle;intracellular organelle;intracellular organelle part;intracellular part;membrane;non-membrane-bounded organelle;nuclear part;nucleolus;organelle;organelle part		GO:0006464;GO:0008152;GO:0009987;GO:0016567;GO:0019538;GO:0032446;GO:0043170;GO:0043412;GO:0044237;GO:0044238;GO:0044260;GO:0044267;GO:0051865;GO:0070647	GO:0003824;GO:0004842;GO:0005488;GO:0008270;GO:0016462;GO:0016787;GO:0016817;GO:0016818;GO:0016874;GO:0016879;GO:0016881;GO:0016887;GO:0017111;GO:0019787;GO:0043167;GO:0043169;GO:0046872;GO:0046914	GO:0005730;GO:0005737;GO:0016020;GO:0043226;GO:0043228;GO:0043229;GO:0043232;GO:0044422;GO:0044424;GO:0044428;GO:0044446;GO:0044464				42	591.4	0	77.701	7	0.017482	-0.016195	-0.0512663	A0A0A0MTR7;A0A0A0MTC1;Q63HN8;Q63HN8-4;Q63HN8-5;Q63HN8-6;I3L3H9	A0A0A0MTR7;A0A0A0MTC1;Q63HN8;Q63HN8-4	E3 ubiquitin-protein ligase RNF213	RNF213	>tr|A0A0A0MTR7|A0A0A0MTR7_HUMAN E3 ubiquitin-protein ligase RNF213 OS=Homo sapiens OX=9606 GN=RNF213 PE=1 SV=1;>tr|A0A0A0MTC1|A0A0A0MTC1_HUMAN E3 ubiquitin-protein ligase RNF213 OS=Homo sapiens OX=9606 GN=RNF213 PE=1 SV=1;>sp|Q63HN8|RN213_HUMAN E3 ubiquiti
30.2524	30.5107	30.2619	29.7428	29.9027	29.4855	30.6919	30.7334	30.8763	aging;ameboidal cell migration;anatomical structure development;anatomical structure formation involved in morphogenesis;anatomical structure morphogenesis;axon ensheathment;biological adhesion;biological regulation;branching involved in ureteric bud morphogenesis;branching morphogenesis of a tube;cell adhesion;cell aging;cell cycle arrest;cell cycle process;cell junction assembly;cell junction o…	adenyl nucleotide binding;adenyl ribonucleotide binding;ATP binding;binding;catalytic activity;enzyme binding;kinase activity;kinase binding;molecular transducer activity;nucleotide binding;phosphotransferase activity, alcohol group as acceptor;protein binding;protein kinase activity;protein kinase binding;protein serine/threonine kinase activity;purine nucleotide binding;purine ribonucleoside tr…	actin filament bundle;actomyosin;adherens junction;anchoring junction;axon part;cell body;cell junction;cell part;cell projection;cell projection part;cell-cell junction;cell-substrate adherens junction;cell-substrate junction;contractile fiber part;costamere;cytoplasm;cytoplasmic part;cytoskeletal part;cytosol;dendritic shaft;focal adhesion;intracellular organelle part;intracellular part;lamelli…	Bacterial invasion of epithelial cells;Endometrial cancer;Focal adhesion;PPAR signaling pathway	GO:0000902;GO:0000904;GO:0001558;GO:0001658;GO:0001667;GO:0001763;GO:0001932;GO:0001952;GO:0001954;GO:0002009;GO:0006355;GO:0006461;GO:0006464;GO:0006468;GO:0006469;GO:0006793;GO:0006796;GO:0006928;GO:0007050;GO:0007155;GO:0007160;GO:0007163;GO:0007165;GO:0007166;GO:0007229;GO:0007243;GO:0007272;GO:0007568;GO:0007569;GO:0008152;GO:0008283;GO:0008284;GO:0008285;GO:0008366;GO:0009653;GO:0009889;GO:…	GO:0000166;GO:0003824;GO:0004672;GO:0004674;GO:0004871;GO:0005488;GO:0005515;GO:0005524;GO:0016301;GO:0016740;GO:0016772;GO:0016773;GO:0017076;GO:0019899;GO:0019900;GO:0019901;GO:0030554;GO:0032553;GO:0032555;GO:0032559;GO:0035639;GO:0060089	GO:0001725;GO:0005654;GO:0005737;GO:0005829;GO:0005886;GO:0005911;GO:0005912;GO:0005924;GO:0005925;GO:0016020;GO:0030017;GO:0030027;GO:0030054;GO:0030055;GO:0032432;GO:0032991;GO:0033267;GO:0042641;GO:0042995;GO:0043025;GO:0043034;GO:0043195;GO:0043198;GO:0043234;GO:0044297;GO:0044422;GO:0044424;GO:0044428;GO:0044430;GO:0044444;GO:0044446;GO:0044449;GO:0044456;GO:0044463;GO:0044464;GO:0070161	ko03320;ko04510;ko05100;ko05213			23	54.611	0	71.856	7	0.105739	0.102912	0.284989	A0A0A0MTH3;Q13418;Q13418-2;Q13418-3;A0A087WWY6;E9PQ52;A0A087WW45	A0A0A0MTH3;Q13418;Q13418-2;Q13418-3	Integrin-linked protein kinase	ILK	>tr|A0A0A0MTH3|A0A0A0MTH3_HUMAN Integrin-linked protein kinase OS=Homo sapiens OX=9606 GN=ILK PE=1 SV=1;>sp|Q13418|ILK_HUMAN Integrin-linked protein kinase OS=Homo sapiens OX=9606 GN=ILK PE=1 SV=2;>sp|Q13418-2|ILK_HUMAN Isoform 2 of Integrin-linked protein
26.9397	26.3809	26.7774	28.5387	28.4235	29.5566	26.1597	26.1063	24.6196	alcohol metabolic process;amyloid precursor protein catabolic process;amyloid precursor protein metabolic process;anatomical structure development;apoptosis;biological regulation;biosynthetic process;catabolic process;cell cycle arrest;cell cycle process;cell death;cellular component organization;cellular component organization or biogenesis;cellular macromolecule metabolic process;cellular metab…	antigen binding;binding;catalytic activity;coenzyme binding;cofactor binding;delta24(24-1) sterol reductase activity;delta24-sterol reductase activity;enzyme binding;flavin adenine dinucleotide binding;oxidoreductase activity;oxidoreductase activity, acting on CH-OH group of donors;oxidoreductase activity, acting on the CH-CH group of donors;oxidoreductase activity, acting on the CH-CH group of d…	cell part;cytoplasmic part;cytoskeleton;cytosol;endoplasmic reticulum;endoplasmic reticulum membrane;endoplasmic reticulum part;Golgi apparatus part;Golgi membrane;integral to membrane;intracellular membrane-bounded organelle;intracellular non-membrane-bounded organelle;intracellular organelle;intracellular organelle part;intracellular part;intrinsic to membrane;membrane;membrane part;membrane-bo…	Steroid biosynthesis	GO:0003006;GO:0006066;GO:0006516;GO:0006629;GO:0006694;GO:0006695;GO:0006915;GO:0006950;GO:0006979;GO:0007050;GO:0007165;GO:0007264;GO:0007265;GO:0008104;GO:0008152;GO:0008202;GO:0008203;GO:0008219;GO:0008285;GO:0008544;GO:0008610;GO:0009056;GO:0009057;GO:0009058;GO:0009100;GO:0009719;GO:0009725;GO:0009888;GO:0009987;GO:0010033;GO:0010466;GO:0010941;GO:0012501;GO:0016043;GO:0016125;GO:0016126;GO:…	GO:0000246;GO:0003823;GO:0003824;GO:0005488;GO:0005515;GO:0008762;GO:0016491;GO:0016614;GO:0016616;GO:0016627;GO:0016628;GO:0019899;GO:0042277;GO:0042605;GO:0048037;GO:0050614;GO:0050660;GO:0050662	GO:0000139;GO:0005634;GO:0005783;GO:0005789;GO:0005829;GO:0005856;GO:0016020;GO:0016021;GO:0031090;GO:0031224;GO:0043226;GO:0043227;GO:0043228;GO:0043229;GO:0043231;GO:0043232;GO:0044422;GO:0044424;GO:0044425;GO:0044431;GO:0044432;GO:0044444;GO:0044446;GO:0044464	ko00100			10	61.446	0	18.827	3	0.186419	-0.534748	-0.47242	A0A0A0MTI1;Q15392-2;Q15392	A0A0A0MTI1;Q15392-2;Q15392	Delta(24)-sterol reductase	DHCR24	>tr|A0A0A0MTI1|A0A0A0MTI1_HUMAN Delta(24)-sterol reductase OS=Homo sapiens OX=9606 GN=DHCR24 PE=1 SV=1;>sp|Q15392-2|DHC24_HUMAN Isoform 2 of Delta(24)-sterol reductase OS=Homo sapiens OX=9606 GN=DHCR24;>sp|Q15392|DHC24_HUMAN Delta(24)-sterol reductase OS=H
24.6448	25.4083	25.8452	25.388	25.0771	25.2914	25.387	25.9729	25.1157			cell part;cytoplasm;extracellular membrane-bounded organelle;extracellular organelle;extracellular region part;extracellular vesicular exosome;intracellular part;membrane-bounded organelle;membrane-bounded vesicle;organelle;vesicle				GO:0005737;GO:0031982;GO:0031988;GO:0043226;GO:0043227;GO:0043230;GO:0044421;GO:0044424;GO:0044464;GO:0065010;GO:0070062				9	134.07	0	20.477	12	0.088454	-0.0725679	-0.241984	A0A0A0MTL6;Q6ZS17-2;Q6ZS17;Q6ZS17-3;Q6ZS17-4;H3BSV5;H3BMG9;H3BQI5;H3BSX9;H3BU12;H3BS40;H3BUP6	A0A0A0MTL6;Q6ZS17-2;Q6ZS17;Q6ZS17-3;Q6ZS17-4;H3BSV5	Protein FAM65A	FAM65A	>tr|A0A0A0MTL6|A0A0A0MTL6_HUMAN Rho family-interacting cell polarization regulator 1 OS=Homo sapiens OX=9606 GN=RIPOR1 PE=1 SV=1;>sp|Q6ZS17-2|RIPR1_HUMAN Isoform 2 of Rho family-interacting cell polarization regulator 1 OS=Homo sapiens OX=9606 GN=RIPOR1;>s
27.2458	27.844	27.9248	27.0179	27.1157	26.8943	27.7717	27.7747	27.8023	biological regulation;catabolic process;cell cycle arrest;cell cycle process;cellular catabolic process;cellular macromolecule catabolic process;cellular macromolecule metabolic process;cellular metabolic process;cellular process;cellular protein metabolic process;cellular response to chemical stimulus;cellular response to hypoxia;cellular response to oxygen levels;cellular response to stimulus;c…	binding;enzyme binding;protein binding;ubiquitin protein ligase binding	cell part;Cul2-RING ubiquitin ligase complex;cullin-RING ubiquitin ligase complex;cytoplasmic part;cytoplasmic ubiquitin ligase complex;cytosol;intracellular non-membrane-bounded organelle;intracellular organelle;intracellular organelle part;intracellular part;macromolecular complex;non-membrane-bounded organelle;nuclear part;nucleolus;nucleoplasm;organelle;organelle part;protein complex;ubiquiti…	Pathways in cancer;Renal cell carcinoma;Ubiquitin mediated proteolysis	GO:0000082;GO:0001666;GO:0006464;GO:0006508;GO:0006511;GO:0006950;GO:0007050;GO:0008152;GO:0008285;GO:0009056;GO:0009057;GO:0009987;GO:0016032;GO:0016567;GO:0019538;GO:0019941;GO:0022402;GO:0032446;GO:0033554;GO:0042127;GO:0042221;GO:0042787;GO:0043170;GO:0043412;GO:0043632;GO:0044237;GO:0044238;GO:0044248;GO:0044260;GO:0044265;GO:0044267;GO:0045786;GO:0048519;GO:0048523;GO:0050789;GO:0050794;GO:…	GO:0005488;GO:0005515;GO:0019899;GO:0031625	GO:0000151;GO:0000153;GO:0005654;GO:0005730;GO:0005829;GO:0030891;GO:0031461;GO:0031462;GO:0032991;GO:0043226;GO:0043228;GO:0043229;GO:0043232;GO:0043234;GO:0044422;GO:0044424;GO:0044428;GO:0044444;GO:0044446;GO:0044464	ko04120;ko05200;ko05211			17	88.505	0	27.752	5	0.422783	0.275442	0.941573	A0A0A0MTN0;Q13617;Q13617-2;Q5T2B5;Q5T2B7	A0A0A0MTN0;Q13617;Q13617-2;Q5T2B5	Cullin-2	CUL2	>tr|A0A0A0MTN0|A0A0A0MTN0_HUMAN Cullin-2 OS=Homo sapiens OX=9606 GN=CUL2 PE=1 SV=1;>sp|Q13617|CUL2_HUMAN Cullin-2 OS=Homo sapiens OX=9606 GN=CUL2 PE=1 SV=2;>sp|Q13617-2|CUL2_HUMAN Isoform 2 of Cullin-2 OS=Homo sapiens OX=9606 GN=CUL2;>tr|Q5T2B5|Q5T2B5_HUMA
29.9575	28.9662	28.6837	29.8272	29.2906	29.6316	29.4364	29.0344	26.7604	activation of immune response;activation of innate immune response;apoptosis;biological regulation;cell death;cellular process;cellular response to biotic stimulus;cellular response to lipopolysaccharide;cellular response to molecule of bacterial origin;cellular response to stimulus;death;defense response;establishment of localization;establishment of protein localization;I-kappaB kinase/NF-kappa…	binding;lipid binding;molecular transducer activity;phospholipid binding;signal transducer activity	cell part;COPI vesicle coat;COPII vesicle coat;cytoplasmic part;cytoplasmic vesicle part;early endosome;early endosome membrane;endoplasmic reticulum;endoplasmic reticulum membrane;endoplasmic reticulum part;endoplasmic reticulum-Golgi intermediate compartment;endoplasmic reticulum-Golgi intermediate compartment membrane;endosomal part;endosome;endosome membrane;extracellular membrane-bounded org…	Toll-like receptor signaling pathway	GO:0001817;GO:0001818;GO:0001819;GO:0001959;GO:0001961;GO:0002218;GO:0002221;GO:0002224;GO:0002237;GO:0002253;GO:0002376;GO:0002682;GO:0002683;GO:0002684;GO:0002756;GO:0002757;GO:0002758;GO:0002764;GO:0006810;GO:0006915;GO:0006950;GO:0006952;GO:0006954;GO:0006955;GO:0007165;GO:0007243;GO:0007249;GO:0008219;GO:0009607;GO:0009611;GO:0009966;GO:0009967;GO:0009968;GO:0009987;GO:0010033;GO:0010627;GO:…	GO:0004871;GO:0005488;GO:0005543;GO:0008289;GO:0060089	GO:0005768;GO:0005769;GO:0005770;GO:0005783;GO:0005789;GO:0005793;GO:0005794;GO:0005886;GO:0010008;GO:0016020;GO:0016021;GO:0030117;GO:0030120;GO:0030126;GO:0030127;GO:0031090;GO:0031224;GO:0031901;GO:0031902;GO:0031982;GO:0031988;GO:0032991;GO:0033116;GO:0043226;GO:0043227;GO:0043229;GO:0043230;GO:0043231;GO:0043234;GO:0044421;GO:0044422;GO:0044424;GO:0044425;GO:0044431;GO:0044432;GO:0044433;GO:…	ko04620			8	21.233	0	31.407	5	0.105932	0.20571	0.285463	A0A0A6YYA0;Q86XR7-2;Q9Y3B3-2;Q9Y3B3;G3V2Y2	A0A0A6YYA0;Q86XR7-2;Q9Y3B3-2;Q9Y3B3	Transmembrane emp24 domain-containing protein 7	TMED7	>tr|A0A0A6YYA0|A0A0A6YYA0_HUMAN Protein TMED7-TICAM2 OS=Homo sapiens OX=9606 GN=TMED7-TICAM2 PE=3 SV=1;>sp|Q86XR7-2|TCAM2_HUMAN Isoform 2 of TIR domain-containing adapter molecule 2 OS=Homo sapiens OX=9606 GN=TICAM2;>sp|Q9Y3B3-2|TMED7_HUMAN Isoform 2 of Tr
NaN	24.5604	25.6192	NaN	23.7511	23.2401	24.0618	24.7594	25.2193	biological regulation;cellular process;directional locomotion;establishment of localization;establishment of localization in cell;establishment of protein localization;intracellular protein transport;intracellular transport;locomotion;negative regulation of actin nucleation;negative regulation of biological process;negative regulation of cell migration;negative regulation of cell motility;negativ…		cell part;cell projection;cytoplasmic part;intracellular part;lamellipodium;macromolecular complex;membrane coat;membrane part;protein complex		GO:0006810;GO:0006886;GO:0009987;GO:0010639;GO:0015031;GO:0016192;GO:0022603;GO:0022604;GO:0030334;GO:0030336;GO:0031344;GO:0031345;GO:0032879;GO:0032956;GO:0032970;GO:0033043;GO:0033058;GO:0040011;GO:0040012;GO:0040013;GO:0045184;GO:0046907;GO:0048519;GO:0048523;GO:0050789;GO:0050793;GO:0050794;GO:0051093;GO:0051125;GO:0051126;GO:0051128;GO:0051129;GO:0051234;GO:0051270;GO:0051271;GO:0051493;GO:…		GO:0030027;GO:0030117;GO:0032991;GO:0042995;GO:0043234;GO:0044424;GO:0044425;GO:0044444;GO:0044464				3	43.881	0	9.6875	7	0.629653	0.883432	1.351	A0A0A6YYH1;Q7Z6K5;Q7Z6K5-2;H0YMP5;H0YL03;H0YMK0;H0YL85	A0A0A6YYH1;Q7Z6K5;Q7Z6K5-2	Arpin	ARPIN	>tr|A0A0A6YYH1|A0A0A6YYH1_HUMAN Protein C15orf38-AP3S2 OS=Homo sapiens OX=9606 GN=C15orf38-AP3S2 PE=4 SV=1;>sp|Q7Z6K5|ARPIN_HUMAN Arpin OS=Homo sapiens OX=9606 GN=ARPIN PE=1 SV=1;>sp|Q7Z6K5-2|ARPIN_HUMAN Isoform C15orf38-AP3S2 of Arpin OS=Homo sapiens OX=9
27.9533	28.938	29.0612	28.3859	28.398	27.7773	28.6088	28.7734	28.6422	anatomical structure formation involved in morphogenesis;angiogenesis;biological regulation;biosynthetic process;cell differentiation;cellular biosynthetic process;cellular developmental process;cellular macromolecule biosynthetic process;cellular macromolecule metabolic process;cellular metabolic process;cellular nitrogen compound metabolic process;cellular process;cellular protein metabolic pro…	acetyltransferase activity;binding;catalytic activity;N-acetyltransferase activity;N-acyltransferase activity;ribonucleoprotein binding;ribosome binding;transferase activity;transferase activity, transferring acyl groups;transferase activity, transferring acyl groups other than amino-acyl groups	cell part;cytoplasm;cytoplasmic part;intracellular membrane-bounded organelle;intracellular organelle;intracellular organelle part;intracellular part;macromolecular complex;membrane;membrane-bounded organelle;NatA complex;N-terminal protein acetyltransferase complex;nuclear part;nucleoplasm part;nucleus;organelle;organelle part;protein acetyltransferase complex;protein complex;transcription facto…		GO:0001525;GO:0006139;GO:0006351;GO:0006355;GO:0006464;GO:0006473;GO:0006474;GO:0006807;GO:0008152;GO:0009058;GO:0009059;GO:0009889;GO:0009891;GO:0009893;GO:0009987;GO:0010468;GO:0010556;GO:0010557;GO:0010604;GO:0010608;GO:0010628;GO:0010941;GO:0016070;GO:0019219;GO:0019222;GO:0019538;GO:0030154;GO:0031323;GO:0031325;GO:0031326;GO:0031328;GO:0031365;GO:0031647;GO:0032502;GO:0032774;GO:0034641;GO:…	GO:0003824;GO:0005488;GO:0008080;GO:0016407;GO:0016410;GO:0016740;GO:0016746;GO:0016747;GO:0043021;GO:0043022	GO:0005634;GO:0005667;GO:0005737;GO:0016020;GO:0031248;GO:0031414;GO:0031415;GO:0032991;GO:0043226;GO:0043227;GO:0043229;GO:0043231;GO:0043234;GO:0044422;GO:0044424;GO:0044428;GO:0044444;GO:0044446;GO:0044451;GO:0044464				25	101.2	0	53.857	8	0.298011	0.219884	0.705168	A0A0B4J1W3;Q9BXJ9;Q9BXJ9-4;Q6N069;Q6N069-5;Q6N069-4;Q6N069-3;Q6N069-2	A0A0B4J1W3;Q9BXJ9;Q9BXJ9-4	N-alpha-acetyltransferase 15, NatA auxiliary subunit	NAA15	>tr|A0A0B4J1W3|A0A0B4J1W3_HUMAN N-alpha-acetyltransferase 15, NatA auxiliary subunit OS=Homo sapiens OX=9606 GN=NAA15 PE=1 SV=1;>sp|Q9BXJ9|NAA15_HUMAN N-alpha-acetyltransferase 15, NatA auxiliary subunit OS=Homo sapiens OX=9606 GN=NAA15 PE=1 SV=1;>sp|Q9BXJ
29.0132	28.1346	28.2538	28.6298	28.6639	28.8565	28.6253	28.5768	28.9423	biological regulation;biosynthetic process;cellular biosynthetic process;cellular macromolecule biosynthetic process;cellular macromolecule metabolic process;cellular metabolic process;cellular nitrogen compound metabolic process;cellular process;establishment of localization;establishment of localization in cell;establishment of RNA localization;gene expression;intracellular transport;macromolec…	binding;cation binding;ion binding;metal ion binding;nucleic acid binding;nucleotide binding;transition metal ion binding;zinc ion binding	cell part;cytoplasm;extracellular membrane-bounded organelle;extracellular organelle;extracellular region part;extracellular vesicular exosome;intracellular membrane-bounded organelle;intracellular organelle;intracellular organelle part;intracellular part;membrane-bounded organelle;membrane-bounded vesicle;nuclear part;nucleoplasm;nucleus;organelle;organelle part;vesicle	Spliceosome	GO:0000375;GO:0000377;GO:0000398;GO:0006139;GO:0006351;GO:0006353;GO:0006366;GO:0006369;GO:0006396;GO:0006397;GO:0006405;GO:0006406;GO:0006807;GO:0006810;GO:0006913;GO:0008152;GO:0008380;GO:0009058;GO:0009059;GO:0009892;GO:0009987;GO:0010467;GO:0010468;GO:0010605;GO:0015931;GO:0016070;GO:0016071;GO:0019219;GO:0019222;GO:0031123;GO:0031124;GO:0031323;GO:0031324;GO:0032774;GO:0033119;GO:0034641;GO:…	GO:0000166;GO:0003676;GO:0005488;GO:0008270;GO:0043167;GO:0043169;GO:0046872;GO:0046914	GO:0005634;GO:0005654;GO:0005737;GO:0031982;GO:0031988;GO:0043226;GO:0043227;GO:0043229;GO:0043230;GO:0043231;GO:0044421;GO:0044422;GO:0044424;GO:0044428;GO:0044446;GO:0044464;GO:0065010;GO:0070062	ko03040			7	15.763	0	21.554	7	0.593422	-0.248588	-1.23973	A0A0B4J1Z1;C9JAB2;Q16629-3;Q16629-2;Q16629-4;Q16629;F8WEA1	A0A0B4J1Z1;C9JAB2;Q16629-3;Q16629-2;Q16629-4;Q16629	Serine/arginine-rich splicing factor 7	SRSF7	>tr|A0A0B4J1Z1|A0A0B4J1Z1_HUMAN Serine/arginine-rich-splicing factor 7 OS=Homo sapiens OX=9606 GN=SRSF7 PE=1 SV=1;>tr|C9JAB2|C9JAB2_HUMAN Serine/arginine-rich-splicing factor 7 OS=Homo sapiens OX=9606 GN=SRSF7 PE=1 SV=1;>sp|Q16629-3|SRSF7_HUMAN Isoform 3 o
28.8951	29.4037	29.5201	29.6355	29.5318	29.9937	30.023	29.7845	29.6276	acyl-CoA metabolic process;cellular metabolic process;cellular process;coenzyme metabolic process;cofactor metabolic process;metabolic process;thioester metabolic process	acetyl-CoA hydrolase activity;carboxylic ester hydrolase activity;catalytic activity;CoA hydrolase activity;hydrolase activity;hydrolase activity, acting on ester bonds;thiolester hydrolase activity	cell part;cytoplasmic part;intracellular membrane-bounded organelle;intracellular organelle;intracellular part;membrane-bounded organelle;mitochondrion;organelle		GO:0006637;GO:0006732;GO:0008152;GO:0009987;GO:0035383;GO:0044237;GO:0051186	GO:0003824;GO:0003986;GO:0016289;GO:0016787;GO:0016788;GO:0016790;GO:0052689	GO:0005739;GO:0043226;GO:0043227;GO:0043229;GO:0043231;GO:0044424;GO:0044444;GO:0044464		+	control_patient	20	46.354	0	69.406	6	1.58436	-0.493091	-2.81284	Q9Y305-2;Q9Y305;Q9Y305-4;Q9Y305-3;H7C5Q2;C9J7L8	Q9Y305-2;Q9Y305;Q9Y305-4;Q9Y305-3;H7C5Q2	Acyl-coenzyme A thioesterase 9, mitochondrial	ACOT9	>sp|Q9Y305-2|ACOT9_HUMAN Isoform 2 of Acyl-coenzyme A thioesterase 9, mitochondrial OS=Homo sapiens OX=9606 GN=ACOT9;>sp|Q9Y305|ACOT9_HUMAN Acyl-coenzyme A thioesterase 9, mitochondrial OS=Homo sapiens OX=9606 GN=ACOT9 PE=1 SV=2;>sp|Q9Y305-4|ACOT9_HUMAN Is
24.391	25.87	25.8079	24.8683	24.308	24.4741	25.724	25.7795	NaN	biological regulation;biosynthetic process;cellular biosynthetic process;cellular macromolecule biosynthetic process;cellular macromolecule metabolic process;cellular metabolic process;cellular nitrogen compound metabolic process;cellular process;macromolecule biosynthetic process;macromolecule metabolic process;metabolic process;nitrogen compound metabolic process;nucleic acid metabolic process;…		cell part;cytoplasm;intracellular membrane-bounded organelle;intracellular organelle;intracellular part;membrane-bounded organelle;nucleus;organelle		GO:0006139;GO:0006351;GO:0006355;GO:0006807;GO:0008152;GO:0009058;GO:0009059;GO:0009889;GO:0009987;GO:0010468;GO:0010556;GO:0016070;GO:0019219;GO:0019222;GO:0031323;GO:0031326;GO:0032774;GO:0034641;GO:0034645;GO:0043170;GO:0044237;GO:0044238;GO:0044249;GO:0044260;GO:0050789;GO:0050794;GO:0051171;GO:0051252;GO:0060255;GO:0065007;GO:0080090;GO:0090304;GO:2000112		GO:0005634;GO:0005737;GO:0043226;GO:0043227;GO:0043229;GO:0043231;GO:0044424;GO:0044464				5	19.382	0	27.332	7	0.244302	0.325536	0.601102	A0A0B4J287;Q9H0A8;H3BM91;H3BPG2;H3BQF2;Q9H0A8-3;Q9H0A8-2	A0A0B4J287;Q9H0A8;H3BM91	COMM domain-containing protein 4	COMMD4	>tr|A0A0B4J287|A0A0B4J287_HUMAN COMM domain-containing protein 4 OS=Homo sapiens OX=9606 GN=COMMD4 PE=1 SV=1;>sp|Q9H0A8|COMD4_HUMAN COMM domain-containing protein 4 OS=Homo sapiens OX=9606 GN=COMMD4 PE=1 SV=1;>tr|H3BM91|H3BM91_HUMAN COMM domain-containing
NaN	24.4828	24.6878	24.6619	24.2511	24.0088	23.8714	23.776	25.0992	cellular process;ER to Golgi vesicle-mediated transport;establishment of localization;establishment of localization in cell;Golgi vesicle transport;intracellular transport;transport;vesicle-mediated transport		cell part;cytoplasm;cytoplasmic part;endoplasmic reticulum;Golgi apparatus;intracellular;intracellular membrane-bounded organelle;intracellular organelle;intracellular part;membrane-bounded organelle;organelle;perinuclear region of cytoplasm		GO:0006810;GO:0006888;GO:0009987;GO:0016192;GO:0046907;GO:0048193;GO:0051234;GO:0051649		GO:0005622;GO:0005737;GO:0005783;GO:0005794;GO:0043226;GO:0043227;GO:0043229;GO:0043231;GO:0044424;GO:0044444;GO:0044464;GO:0048471				3	16.676	0	9.5473	8	0.341881	0.307267	0.79832	A0A0B4J294;H3BP13;Q9UL33-2;Q9UL33;H3BPN3;H3BUK6;A0A0B4J286;H3BQQ8	A0A0B4J294;H3BP13;Q9UL33-2;Q9UL33;H3BPN3;H3BUK6;A0A0B4J286	Trafficking protein particle complex subunit 2-like protein	TRAPPC2L	>tr|A0A0B4J294|A0A0B4J294_HUMAN Trafficking protein particle complex subunit 2-like protein OS=Homo sapiens OX=9606 GN=TRAPPC2L PE=1 SV=1;>tr|H3BP13|H3BP13_HUMAN Trafficking protein particle complex subunit 2-like protein OS=Homo sapiens OX=9606 GN=TRAPPC2
30.8558	30.7536	30.9101	30.619	30.5158	30.4798	30.9015	30.923	30.5435	biosynthetic process;catabolic process;cell differentiation;cellular biosynthetic process;cellular catabolic process;cellular component assembly;cellular component assembly at cellular level;cellular component biogenesis;cellular component biogenesis at cellular level;cellular component disassembly;cellular component disassembly at cellular level;cellular component organization;cellular component…	binding;DNA binding;nucleic acid binding;RNA binding;structural constituent of ribosome;structural molecule activity	adherens junction;anchoring junction;cell junction;cell part;cell-substrate adherens junction;cell-substrate junction;cytoplasm;cytoplasmic part;cytosol;cytosolic small ribosomal subunit;focal adhesion;intracellular membrane-bounded organelle;intracellular non-membrane-bounded organelle;intracellular organelle;intracellular organelle part;intracellular part;macromolecular complex;membrane;membran…	Ribosome	GO:0000028;GO:0000054;GO:0000056;GO:0000184;GO:0000956;GO:0001649;GO:0006139;GO:0006364;GO:0006396;GO:0006401;GO:0006402;GO:0006412;GO:0006413;GO:0006414;GO:0006415;GO:0006605;GO:0006612;GO:0006613;GO:0006614;GO:0006807;GO:0006810;GO:0006886;GO:0006913;GO:0008152;GO:0009056;GO:0009057;GO:0009058;GO:0009059;GO:0009987;GO:0010467;GO:0015031;GO:0016032;GO:0016043;GO:0016070;GO:0016071;GO:0016072;GO:…	GO:0003676;GO:0003677;GO:0003723;GO:0003735;GO:0005198;GO:0005488	GO:0005634;GO:0005654;GO:0005737;GO:0005829;GO:0005840;GO:0005912;GO:0005924;GO:0005925;GO:0015935;GO:0016020;GO:0022627;GO:0030054;GO:0030055;GO:0030529;GO:0032991;GO:0043226;GO:0043227;GO:0043228;GO:0043229;GO:0043231;GO:0043232;GO:0044422;GO:0044424;GO:0044428;GO:0044444;GO:0044446;GO:0044464;GO:0070161	ko03010			5	12.99	0	58.043	8	0.715903	0.176065	1.44257	K7EM56;A0A0B4J2B4;S4R417;K7ELC2;P62841;S4R456;K7EJ78;K7EQJ5	K7EM56;A0A0B4J2B4;S4R417;K7ELC2;P62841;S4R456;K7EJ78;K7EQJ5	40S ribosomal protein S15	RPS15	>tr|K7EM56|K7EM56_HUMAN 40S ribosomal protein S15 OS=Homo sapiens OX=9606 GN=RPS15 PE=1 SV=2;>tr|A0A0B4J2B4|A0A0B4J2B4_HUMAN 40S ribosomal protein S15 OS=Homo sapiens OX=9606 GN=RPS15 PE=1 SV=1;>tr|S4R417|S4R417_HUMAN 40S ribosomal protein S15 OS=Homo sapi
29.7498	30.3489	30.5131	30.373	30.387	30.191	30.0026	30.4098	30.2675	biological regulation;calcium ion homeostasis;calcium ion transport;cation homeostasis;cation transport;cellular calcium ion homeostasis;cellular cation homeostasis;cellular chemical homeostasis;cellular divalent inorganic cation homeostasis;cellular homeostasis;cellular ion homeostasis;cellular metal ion homeostasis;cellular process;chemical homeostasis;divalent inorganic cation homeostasis;diva…	binding;calcium ion binding;cation binding;ion binding;metal ion binding	cell part;cytoplasm;cytoplasmic part;endosome;extracellular membrane-bounded organelle;extracellular organelle;extracellular region part;extracellular space;extracellular vesicular exosome;intracellular membrane-bounded organelle;intracellular organelle;intracellular part;late endosome;membrane-bounded organelle;membrane-bounded vesicle;multivesicular body;nucleus;organelle;vesicle		GO:0006810;GO:0006811;GO:0006812;GO:0006816;GO:0006873;GO:0006874;GO:0006875;GO:0009607;GO:0009615;GO:0009987;GO:0010941;GO:0019725;GO:0030001;GO:0030003;GO:0042592;GO:0042981;GO:0043066;GO:0043067;GO:0043069;GO:0048519;GO:0048523;GO:0048878;GO:0050789;GO:0050794;GO:0050801;GO:0050896;GO:0051234;GO:0051704;GO:0051707;GO:0055065;GO:0055074;GO:0055080;GO:0055082;GO:0060548;GO:0065007;GO:0065008;GO:…	GO:0005488;GO:0005509;GO:0043167;GO:0043169;GO:0046872	GO:0005615;GO:0005634;GO:0005737;GO:0005768;GO:0005770;GO:0005771;GO:0031982;GO:0031988;GO:0043226;GO:0043227;GO:0043229;GO:0043230;GO:0043231;GO:0044421;GO:0044424;GO:0044444;GO:0044464;GO:0065010;GO:0070062				9	21.525	0	21.17	9	0.145931	-0.067853	-0.38085	Q5W0H4;A0A0B4J2C3;P13693;J3KPG2;P13693-2;E9PJF7;H0YCX0;Q56UQ5;Q9HAU6	Q5W0H4;A0A0B4J2C3;P13693;J3KPG2;P13693-2;E9PJF7	Translationally-controlled tumor protein	TPT1	>tr|Q5W0H4|Q5W0H4_HUMAN Translationally-controlled tumor protein OS=Homo sapiens OX=9606 GN=TPT1 PE=1 SV=1;>tr|A0A0B4J2C3|A0A0B4J2C3_HUMAN Translationally-controlled tumor protein OS=Homo sapiens OX=9606 GN=TPT1 PE=1 SV=1;>sp|P13693|TCTP_HUMAN Translationa
28.0012	27.5611	28.1967	28.292	27.9657	28.4868	27.9777	27.7871	27.7633	alcohol metabolic process;biosynthetic process;cellular metabolic process;cellular process;cholesterol biosynthetic process;cholesterol biosynthetic process via 24,25-dihydrolanosterol;cholesterol metabolic process;demethylation;lipid biosynthetic process;lipid metabolic process;metabolic process;one-carbon metabolic process;primary metabolic process;small molecule metabolic process;steroid biosy…	binding;catalytic activity;cation binding;demethylase activity;heme binding;ion binding;iron ion binding;metal ion binding;monooxygenase activity;oxidoreductase activity;oxidoreductase activity, acting on paired donors, with incorporation or reduction of molecular oxygen;oxidoreductase activity, acting on paired donors, with incorporation or reduction of molecular oxygen, NADH or NADPH as one don…	cell part;cytoplasmic part;endoplasmic reticulum;endoplasmic reticulum membrane;endoplasmic reticulum part;integral to membrane;intracellular membrane-bounded organelle;intracellular organelle;intracellular organelle part;intracellular part;intrinsic to membrane;membrane;membrane part;membrane-bounded organelle;organelle;organelle membrane;organelle part	Steroid biosynthesis	GO:0006066;GO:0006629;GO:0006694;GO:0006695;GO:0006730;GO:0006805;GO:0008152;GO:0008202;GO:0008203;GO:0008610;GO:0009058;GO:0009987;GO:0016125;GO:0016126;GO:0033488;GO:0044237;GO:0044238;GO:0044281;GO:0070988	GO:0003824;GO:0004497;GO:0005488;GO:0005506;GO:0008398;GO:0016491;GO:0016705;GO:0016709;GO:0020037;GO:0032451;GO:0043167;GO:0043169;GO:0046872;GO:0046906;GO:0046914	GO:0005783;GO:0005789;GO:0016020;GO:0016021;GO:0031090;GO:0031224;GO:0043226;GO:0043227;GO:0043229;GO:0043231;GO:0044422;GO:0044424;GO:0044425;GO:0044432;GO:0044444;GO:0044446;GO:0044464	ko00100			13	57.278	0	34.919	4	0.243771	-0.125734	-0.595165	A0A0C4DFL7;Q16850;Q16850-2;H7C0D0	A0A0C4DFL7;Q16850;Q16850-2	Lanosterol 14-alpha demethylase	CYP51A1	>tr|A0A0C4DFL7|A0A0C4DFL7_HUMAN Lanosterol 14-alpha demethylase OS=Homo sapiens OX=9606 GN=CYP51A1 PE=1 SV=1;>sp|Q16850|CP51A_HUMAN Lanosterol 14-alpha demethylase OS=Homo sapiens OX=9606 GN=CYP51A1 PE=1 SV=3;>sp|Q16850-2|CP51A_HUMAN Isoform 2 of Lanostero
29.2589	28.4136	28.6423	29.3576	28.9683	29.3649	29.1115	28.8987	28.261			cell part;integral to membrane;intrinsic to membrane;membrane part				GO:0016021;GO:0031224;GO:0044425;GO:0044464				14	72.54	0	51.422	4	0.323178	-0.222103	-0.754536	A0A0C4DFM1;Q92544;F8WCN2;F2Z2L1	A0A0C4DFM1;Q92544	Transmembrane 9 superfamily member 4	TM9SF4	>tr|A0A0C4DFM1|A0A0C4DFM1_HUMAN Transmembrane 9 superfamily member OS=Homo sapiens OX=9606 GN=TM9SF4 PE=1 SV=1;>sp|Q92544|TM9S4_HUMAN Transmembrane 9 superfamily member 4 OS=Homo sapiens OX=9606 GN=TM9SF4 PE=1 SV=2
26.9385	26.8313	27.8729	26.6119	26.472	26.1195	26.9103	27.0147	26.7362	acylglycerol catabolic process;acylglycerol metabolic process;arachidonic acid metabolic process;biological regulation;biosynthetic process;blood coagulation;carboxylic acid biosynthetic process;carboxylic acid metabolic process;catabolic process;cell activation;cellular biosynthetic process;cellular catabolic process;cellular ketone metabolic process;cellular lipid catabolic process;cellular lip…	acylglycerol lipase activity;binding;carboxylic ester hydrolase activity;catalytic activity;hydrolase activity;hydrolase activity, acting on ester bonds;identical protein binding;lipase activity;lipid binding;lysophospholipase activity;phospholipase activity;protein binding;protein dimerization activity;protein homodimerization activity	axon part;cell part;cell projection part;cytoplasmic part;cytosol;endoplasmic reticulum membrane;endoplasmic reticulum part;extrinsic to membrane;intracellular organelle part;intracellular part;membrane;membrane part;nuclear part;nucleoplasm;organelle membrane;organelle part;plasma membrane;synapse;varicosity	Glycerolipid metabolism	GO:0000038;GO:0001558;GO:0001775;GO:0006082;GO:0006629;GO:0006631;GO:0006633;GO:0006638;GO:0006639;GO:0006641;GO:0006644;GO:0006650;GO:0006662;GO:0006690;GO:0006950;GO:0006952;GO:0006954;GO:0007596;GO:0007599;GO:0008152;GO:0008277;GO:0008610;GO:0008654;GO:0009056;GO:0009058;GO:0009611;GO:0009966;GO:0009987;GO:0010646;GO:0010648;GO:0010769;GO:0010975;GO:0016042;GO:0016053;GO:0018904;GO:0019369;GO:…	GO:0003824;GO:0004620;GO:0004622;GO:0005488;GO:0005515;GO:0008289;GO:0016298;GO:0016787;GO:0016788;GO:0042802;GO:0042803;GO:0046983;GO:0047372;GO:0052689	GO:0005654;GO:0005789;GO:0005829;GO:0005886;GO:0016020;GO:0019898;GO:0031090;GO:0033267;GO:0043196;GO:0044422;GO:0044424;GO:0044425;GO:0044428;GO:0044432;GO:0044444;GO:0044446;GO:0044463;GO:0044464;GO:0045202	ko00561			10	34.292	0	41.828	9	1.04485	0.570135	1.96473	A0A0C4DFN3;Q99685;A0A3B3ITT3;Q99685-2;E7EWX8;H7C599;C9J8Q3;C9JAM4;H7C5K5	A0A0C4DFN3;Q99685;A0A3B3ITT3;Q99685-2;E7EWX8;H7C599	Monoglyceride lipase	MGLL	>tr|A0A0C4DFN3|A0A0C4DFN3_HUMAN Monoglyceride lipase OS=Homo sapiens OX=9606 GN=MGLL PE=1 SV=1;>sp|Q99685|MGLL_HUMAN Monoglyceride lipase OS=Homo sapiens OX=9606 GN=MGLL PE=1 SV=2;>tr|A0A3B3ITT3|A0A3B3ITT3_HUMAN Monoglyceride lipase OS=Homo sapiens OX=9606
26.8371	27.3863	27.7547	26.6564	26.5161	25.856	27.0813	27.4652	27.4147	alkaloid metabolic process;biological regulation;biosynthetic process;cell communication;cell-cell signaling;cellular amide metabolic process;cellular biosynthetic process;cellular metabolic process;cellular nitrogen compound biosynthetic process;cellular nitrogen compound metabolic process;cellular process;cellular response to stimulus;circadian regulation of gene expression;circadian rhythm;coe…	binding;catalytic activity;cytokine activity;drug binding;nicotinamide phosphoribosyltransferase activity;nicotinate-nucleotide diphosphorylase (carboxylating) activity;protein binding;receptor binding;transferase activity;transferase activity, transferring glycosyl groups;transferase activity, transferring pentosyl groups	cell part;cytoplasmic part;cytosol;extracellular membrane-bounded organelle;extracellular organelle;extracellular region part;extracellular space;extracellular vesicular exosome;intracellular membrane-bounded organelle;intracellular organelle;intracellular part;membrane-bounded organelle;membrane-bounded vesicle;nucleus;organelle;vesicle	Nicotinate and nicotinamide metabolism	GO:0006139;GO:0006355;GO:0006357;GO:0006732;GO:0006733;GO:0006753;GO:0006766;GO:0006767;GO:0006769;GO:0006807;GO:0007154;GO:0007165;GO:0007267;GO:0007565;GO:0007623;GO:0008152;GO:0008284;GO:0009058;GO:0009108;GO:0009117;GO:0009165;GO:0009435;GO:0009820;GO:0009889;GO:0009891;GO:0009893;GO:0009987;GO:0010033;GO:0010468;GO:0010556;GO:0010557;GO:0010604;GO:0010628;GO:0014070;GO:0018130;GO:0019219;GO:…	GO:0003824;GO:0004514;GO:0005102;GO:0005125;GO:0005488;GO:0005515;GO:0008144;GO:0016740;GO:0016757;GO:0016763;GO:0047280	GO:0005615;GO:0005634;GO:0005829;GO:0031982;GO:0031988;GO:0043226;GO:0043227;GO:0043229;GO:0043230;GO:0043231;GO:0044421;GO:0044424;GO:0044444;GO:0044464;GO:0065010;GO:0070062	ko00760			10	41.864	0	33.762	2	0.579788	0.494466	1.21667	A0A0C4DFS8;P43490	A0A0C4DFS8;P43490	Nicotinamide phosphoribosyltransferase	NAMPT	>tr|A0A0C4DFS8|A0A0C4DFS8_HUMAN Nicotinamide phosphoribosyltransferase OS=Homo sapiens OX=9606 GN=NAMPT PE=1 SV=1;>sp|P43490|NAMPT_HUMAN Nicotinamide phosphoribosyltransferase OS=Homo sapiens OX=9606 GN=NAMPT PE=1 SV=1
29.1652	28.9262	28.3228	28.7985	28.8476	28.99	28.816	28.6382	28.7454	actin cytoskeleton organization;actin filament organization;actin filament-based process;activation of protein kinase activity;adaptive immune response;adaptive immune response based on somatic recombination of immune receptors built from immunoglobulin superfamily domains;amyloid precursor protein metabolic process;anatomical structure development;anatomical structure morphogenesis;axon guidance…	binding;catalytic activity;channel regulator activity;cytoskeletal protein binding;enzyme binding;glutamate receptor binding;guanylate kinase activity;hydrolase activity;hydrolase activity, acting on ester bonds;ion channel binding;ionotropic glutamate receptor binding;kinase activity;kinase binding;L27 domain binding;mitogen-activated protein kinase kinase binding;nucleobase-containing compound …	axon part;basal lamina;basolateral plasma membrane;cell junction;cell part;cell projection membrane;cell projection part;cell-cell contact zone;cell-cell junction;cytoplasm;cytoplasmic part;cytoskeletal part;cytosol;endoplasmic reticulum;endoplasmic reticulum membrane;endoplasmic reticulum part;extracellular matrix part;extracellular membrane-bounded organelle;extracellular organelle;extracellula…	T cell receptor signaling pathway	GO:0000075;GO:0001658;GO:0001763;GO:0001771;GO:0001775;GO:0001816;GO:0001932;GO:0001935;GO:0002009;GO:0002088;GO:0002250;GO:0002252;GO:0002367;GO:0002369;GO:0002376;GO:0002440;GO:0002443;GO:0002449;GO:0002456;GO:0002460;GO:0002682;GO:0002683;GO:0002694;GO:0002695;GO:0003006;GO:0003008;GO:0003012;GO:0006139;GO:0006753;GO:0006793;GO:0006796;GO:0006807;GO:0006873;GO:0006935;GO:0006936;GO:0006939;GO:…	GO:0003824;GO:0004385;GO:0004721;GO:0005102;GO:0005488;GO:0005515;GO:0008022;GO:0008092;GO:0015459;GO:0016247;GO:0016301;GO:0016740;GO:0016772;GO:0016776;GO:0016787;GO:0016788;GO:0016791;GO:0019201;GO:0019205;GO:0019899;GO:0019900;GO:0019901;GO:0019902;GO:0019904;GO:0031434;GO:0035254;GO:0035255;GO:0042578;GO:0044325;GO:0097016	GO:0001772;GO:0005605;GO:0005634;GO:0005737;GO:0005783;GO:0005789;GO:0005794;GO:0005829;GO:0005874;GO:0005886;GO:0005911;GO:0005923;GO:0009898;GO:0014069;GO:0014704;GO:0016020;GO:0016323;GO:0016328;GO:0030054;GO:0031090;GO:0031253;GO:0031594;GO:0031982;GO:0031988;GO:0032991;GO:0033267;GO:0033268;GO:0035748;GO:0042383;GO:0043219;GO:0043226;GO:0043227;GO:0043229;GO:0043230;GO:0043231;GO:0043234;GO:…	ko04660			23	98.031	0	127.49	77	0.00228252	-0.00121307	-0.0068079	A0A590UJ08;A0A590UJC5;A0A0C4DFT3;A0A590UJD9;Q12959-5;Q12959-3;Q12959-6;Q12959-4;Q12959;Q12959-7;Q12959-2;A0A590UJS9;A0A590UJ68;A0A590UJ18;A0A590UJR5;A0A590UKA8;A0A590UJ64;A0A590UJ81;C9JUA9;E7EQD7;A0A590UJ29;A0A590UK81;A0A590UK48;Q12959-8;A0A590UJR4;A0A590UJX2;Q12959-9;A0A590UJL2;A0A590UK02;A0A590UJ25;A0A590UK70;B4E2H8;A0A590UJ95;C9JCP6;A8MUT6;C9JN61;A0A590UK52;A0A590UJZ4;H7C166;C9IYP1;A0A590UJ86;…	A0A590UJ08;A0A590UJC5;A0A0C4DFT3;A0A590UJD9;Q12959-5;Q12959-3;Q12959-6;Q12959-4;Q12959;Q12959-7;Q12959-2;A0A590UJS9;A0A590UJ68;A0A590UJ18;A0A590UJR5;A0A590UKA8;A0A590UJ64;A0A590UJ81;C9JUA9;E7EQD7;A0A590UJ29;A0A590UK81;A0A590UK48;Q12959-8;A0A590UJR4;A0A590UJX2;Q12959-9;A0A590UJL2;A0A590UK02;A0A590UJ25;A0A590UK70	Disks large homolog 1	DLG1	>tr|A0A590UJ08|A0A590UJ08_HUMAN Disks large homolog 1 OS=Homo sapiens OX=9606 GN=DLG1 PE=1 SV=1;>tr|A0A590UJC5|A0A590UJC5_HUMAN Disks large homolog 1 OS=Homo sapiens OX=9606 GN=DLG1 PE=1 SV=1;>tr|A0A0C4DFT3|A0A0C4DFT3_HUMAN Disks large homolog 1 OS=Homo sa
24.5152	23.8775	24.2502	24.2886	23.81	24.5662	24.3581	24.2793	NaN	biological regulation;biosynthetic process;cellular biosynthetic process;cellular macromolecule biosynthetic process;cellular macromolecule metabolic process;cellular metabolic process;cellular nitrogen compound metabolic process;cellular process;developmental process;gene expression;macromolecule biosynthetic process;macromolecule metabolic process;metabolic process;multicellular organismal deve…	binding;chromatin binding	cell part;cytoplasm;intracellular organelle part;intracellular part;macromolecular complex;NELF complex;nuclear part;nucleoplasm;nucleoplasm part;organelle part;protein complex;transcription elongation factor complex		GO:0006139;GO:0006351;GO:0006354;GO:0006355;GO:0006357;GO:0006366;GO:0006368;GO:0006807;GO:0007275;GO:0008152;GO:0009058;GO:0009059;GO:0009889;GO:0009890;GO:0009891;GO:0009892;GO:0009893;GO:0009987;GO:0010467;GO:0010468;GO:0010556;GO:0010604;GO:0010605;GO:0016032;GO:0016070;GO:0019219;GO:0019222;GO:0031323;GO:0031324;GO:0031325;GO:0031326;GO:0031327;GO:0031328;GO:0032501;GO:0032502;GO:0032774;GO:…	GO:0003682;GO:0005488	GO:0005654;GO:0005737;GO:0008023;GO:0032021;GO:0032991;GO:0043234;GO:0044422;GO:0044424;GO:0044428;GO:0044446;GO:0044451;GO:0044464				5	58.499	0	8.6626	12	0.0777911	-0.0461356	-0.216186	A0A0C4DFX9;Q9H3P2;H0Y3X6;Q9H3P2-7;H7C0W2;H7C2C7;C9JHL4;H7C3C2;F8W954;F8WF98;H7C2M8;C9JEM7	A0A0C4DFX9;Q9H3P2;H0Y3X6;Q9H3P2-7	Negative elongation factor A	NELFA	>tr|A0A0C4DFX9|A0A0C4DFX9_HUMAN Negative elongation factor A OS=Homo sapiens OX=9606 GN=NELFA PE=1 SV=1;>sp|Q9H3P2|NELFA_HUMAN Negative elongation factor A OS=Homo sapiens OX=9606 GN=NELFA PE=1 SV=3;>tr|H0Y3X6|H0Y3X6_HUMAN Negative elongation factor A (Fra
28.2573	27.942	28.443	28.7437	28.541	28.7216	28.1478	27.8813	27.8105	anatomical structure development;autophagy;binding of sperm to zona pellucida;catabolic process;cell recognition;cell-cell recognition;cellular catabolic process;cellular lipid metabolic process;cellular macromolecule metabolic process;cellular metabolic process;cellular process;cellular process involved in reproduction;cellular protein metabolic process;central nervous system development;develop…	arylsulfatase activity;binding;calcium ion binding;catalytic activity;cation binding;cerebroside-sulfatase activity;hydrolase activity;hydrolase activity, acting on ester bonds;ion binding;metal ion binding;sulfuric ester hydrolase activity	acrosomal vesicle;cell part;cytoplasmic membrane-bounded vesicle;cytoplasmic part;cytoplasmic vesicle;endoplasmic reticulum lumen;endoplasmic reticulum part;endosome;extracellular membrane-bounded organelle;extracellular organelle;extracellular region part;extracellular space;extracellular vesicular exosome;extrinsic to external side of plasma membrane;extrinsic to membrane;extrinsic to plasma me…	Lysosome;Sphingolipid metabolism	GO:0006464;GO:0006629;GO:0006643;GO:0006664;GO:0006665;GO:0006687;GO:0006914;GO:0007339;GO:0007417;GO:0007584;GO:0008037;GO:0008152;GO:0009056;GO:0009268;GO:0009605;GO:0009628;GO:0009719;GO:0009725;GO:0009987;GO:0009988;GO:0009991;GO:0010033;GO:0019538;GO:0022414;GO:0031667;GO:0032502;GO:0035036;GO:0042221;GO:0043170;GO:0043412;GO:0043627;GO:0043687;GO:0044237;GO:0044238;GO:0044248;GO:0044255;GO:…	GO:0003824;GO:0004065;GO:0004098;GO:0005488;GO:0005509;GO:0008484;GO:0016787;GO:0016788;GO:0043167;GO:0043169;GO:0046872	GO:0000323;GO:0001669;GO:0005615;GO:0005764;GO:0005768;GO:0005773;GO:0005775;GO:0005788;GO:0016021;GO:0016023;GO:0019897;GO:0019898;GO:0030141;GO:0031224;GO:0031232;GO:0031410;GO:0031974;GO:0031982;GO:0031988;GO:0043202;GO:0043226;GO:0043227;GO:0043229;GO:0043230;GO:0043231;GO:0043233;GO:0044421;GO:0044422;GO:0044424;GO:0044425;GO:0044432;GO:0044437;GO:0044444;GO:0044446;GO:0044459;GO:0044464;GO:…	ko00600;ko04142			8	53.806	0	25.837	3	0.132882	-0.0935659	-0.350314	A0A0C4DFZ2;P15289;P15289-2	A0A0C4DFZ2;P15289;P15289-2	Arylsulfatase A;Arylsulfatase A component B;Arylsulfatase A component C	ARSA	>tr|A0A0C4DFZ2|A0A0C4DFZ2_HUMAN Arylsulfatase A OS=Homo sapiens OX=9606 GN=ARSA PE=1 SV=1;>sp|P15289|ARSA_HUMAN Arylsulfatase A OS=Homo sapiens OX=9606 GN=ARSA PE=1 SV=3;>sp|P15289-2|ARSA_HUMAN Isoform 2 of Arylsulfatase A OS=Homo sapiens OX=9606 GN=ARSA
32.0899	32.4441	32.5392	31.96	32.0162	31.6925	32.7208	32.6991	32.4392	biological adhesion;biosynthetic process;catabolic process;cell adhesion;cellular biosynthetic process;cellular catabolic process;cellular component assembly;cellular component assembly at cellular level;cellular component disassembly;cellular component disassembly at cellular level;cellular component organization;cellular component organization at cellular level;cellular component organization o…	binding;laminin receptor activity;receptor activity;ribonucleoprotein binding;ribosome binding;structural constituent of ribosome;structural molecule activity	90S preribosome;cell part;cytoplasm;cytoplasmic part;cytosol;cytosolic small ribosomal subunit;extracellular membrane-bounded organelle;extracellular organelle;extracellular region part;extracellular vesicular exosome;intracellular membrane-bounded organelle;intracellular organelle;intracellular organelle part;intracellular part;macromolecular complex;membrane;membrane-bounded organelle;membrane-…	Ribosome	GO:0000028;GO:0000184;GO:0000447;GO:0000461;GO:0000469;GO:0000478;GO:0000479;GO:0000956;GO:0006139;GO:0006364;GO:0006396;GO:0006401;GO:0006402;GO:0006405;GO:0006407;GO:0006412;GO:0006413;GO:0006414;GO:0006415;GO:0006605;GO:0006612;GO:0006613;GO:0006614;GO:0006807;GO:0006810;GO:0006886;GO:0006913;GO:0007155;GO:0008152;GO:0009056;GO:0009057;GO:0009058;GO:0009059;GO:0009987;GO:0010467;GO:0015031;GO:…	GO:0003735;GO:0004872;GO:0005055;GO:0005198;GO:0005488;GO:0043021;GO:0043022	GO:0005634;GO:0005737;GO:0005829;GO:0005886;GO:0015935;GO:0016020;GO:0022627;GO:0030529;GO:0030684;GO:0030686;GO:0031982;GO:0031988;GO:0032991;GO:0043226;GO:0043227;GO:0043229;GO:0043230;GO:0043231;GO:0044421;GO:0044422;GO:0044424;GO:0044444;GO:0044446;GO:0044464;GO:0065010;GO:0070062	ko03010			16	29.404	0	251.29	4	0.146352	0.103102	0.381824	C9J9K3;A0A0C4DG17;P08865;F8WD59	C9J9K3;A0A0C4DG17;P08865;F8WD59	40S ribosomal protein SA	RPSA	>tr|C9J9K3|C9J9K3_HUMAN 40S ribosomal protein SA (Fragment) OS=Homo sapiens OX=9606 GN=RPSA PE=1 SV=8;>tr|A0A0C4DG17|A0A0C4DG17_HUMAN 40S ribosomal protein SA OS=Homo sapiens OX=9606 GN=RPSA PE=1 SV=1;>sp|P08865|RSSA_HUMAN 40S ribosomal protein SA OS=Homo
28.1303	26.9361	27.3122	27.1043	26.8693	27.0604	27.5491	27.1283	28.1094	adherens junction organization;biological adhesion;biological regulation;cell adhesion;cell junction assembly;cell junction organization;cell-cell junction organization;cellular component assembly;cellular component assembly at cellular level;cellular component organization;cellular component organization at cellular level;cellular component organization or biogenesis;cellular component organizat…	binding;cell adhesion molecule binding;protein binding;receptor activity	adherens junction;anchoring junction;cell junction;cell part;cell surface;cell-substrate adherens junction;cell-substrate junction;cytoplasm;extracellular membrane-bounded organelle;extracellular organelle;extracellular region part;extracellular space;extracellular vesicular exosome;focal adhesion;integral to membrane;intracellular part;intrinsic to membrane;membrane;membrane part;membrane-bounde…	Cell adhesion molecules (CAMs)	GO:0001910;GO:0001912;GO:0001914;GO:0001916;GO:0002682;GO:0002684;GO:0002697;GO:0002699;GO:0002703;GO:0002705;GO:0002706;GO:0002708;GO:0002709;GO:0002711;GO:0002715;GO:0002717;GO:0002819;GO:0002821;GO:0002822;GO:0002824;GO:0002831;GO:0002833;GO:0002834;GO:0002836;GO:0002837;GO:0002839;GO:0002855;GO:0002857;GO:0002858;GO:0002860;GO:0007155;GO:0009987;GO:0016032;GO:0016043;GO:0022607;GO:0022610;GO:…	GO:0004872;GO:0005488;GO:0005515;GO:0050839	GO:0005615;GO:0005737;GO:0005886;GO:0005912;GO:0005924;GO:0005925;GO:0009986;GO:0016020;GO:0016021;GO:0030054;GO:0030055;GO:0031224;GO:0031982;GO:0031988;GO:0043226;GO:0043227;GO:0043230;GO:0044421;GO:0044424;GO:0044425;GO:0044464;GO:0065010;GO:0070062;GO:0070161	ko04514			6	45.32	0	33.966	6	0.17115	0.156036	0.438418	A0A0C4DG49;P15151-3;P15151-2;P15151;A0A0A0MSA9;P15151-4	A0A0C4DG49;P15151-3;P15151-2;P15151;A0A0A0MSA9;P15151-4	Poliovirus receptor	PVR	>tr|A0A0C4DG49|A0A0C4DG49_HUMAN Poliovirus receptor OS=Homo sapiens OX=9606 GN=PVR PE=1 SV=1;>sp|P15151-3|PVR_HUMAN Isoform Gamma of Poliovirus receptor OS=Homo sapiens OX=9606 GN=PVR;>sp|P15151-2|PVR_HUMAN Isoform Beta of Poliovirus receptor OS=Homo sapie
29.4869	28.7887	28.8291	29.191	29.0119	29.3634	29.0087	28.8247	29.1334		adenyl nucleotide binding;adenyl ribonucleotide binding;ATP binding;binding;catalytic activity;helicase activity;hydrolase activity;hydrolase activity, acting on acid anhydrides;hydrolase activity, acting on acid anhydrides, in phosphorus-containing anhydrides;nucleic acid binding;nucleoside-triphosphatase activity;nucleotide binding;purine nucleotide binding;purine ribonucleoside triphosphate bi…				GO:0000166;GO:0003676;GO:0003824;GO:0004386;GO:0005488;GO:0005524;GO:0016462;GO:0016787;GO:0016817;GO:0016818;GO:0017076;GO:0017111;GO:0030554;GO:0032553;GO:0032555;GO:0032559;GO:0035639					35	117.46	0	113.75	3	0.108609	-0.0539163	-0.292019	A0A0C4DG89;D6RJA6;H0Y9U3	A0A0C4DG89			>tr|A0A0C4DG89|A0A0C4DG89_HUMAN Probable ATP-dependent RNA helicase DDX46 OS=Homo sapiens OX=9606 GN=DDX46 PE=1 SV=1
28.6929	27.8203	28.5405	28.8243	28.5382	28.8682	28.6599	28.6218	28.193	carboxylic acid catabolic process;carboxylic acid metabolic process;catabolic process;cellular catabolic process;cellular ketone metabolic process;cellular lipid catabolic process;cellular lipid metabolic process;cellular metabolic process;cellular process;fatty acid catabolic process;fatty acid metabolic process;lipid catabolic process;lipid metabolic process;metabolic process;monocarboxylic aci…	binding;carboxylic acid binding;catalytic activity;coenzyme binding;cofactor binding;dodecenoyl-CoA delta-isomerase activity;fatty acid binding;fatty-acyl-CoA binding;intramolecular oxidoreductase activity;intramolecular oxidoreductase activity, transposing C=C bonds;isomerase activity;lipid binding;monocarboxylic acid binding;protein binding;receptor binding	cell part;cytoplasmic part;intracellular membrane-bounded organelle;intracellular organelle;intracellular organelle lumen;intracellular organelle part;intracellular part;membrane;membrane-bounded organelle;membrane-enclosed lumen;microbody lumen;microbody part;mitochondrion;nuclear part;nucleoplasm;organelle;organelle lumen;organelle part;peroxisomal matrix;peroxisomal part	Fatty acid metabolism;Peroxisome	GO:0006082;GO:0006629;GO:0006631;GO:0008152;GO:0009056;GO:0009062;GO:0009987;GO:0016042;GO:0016054;GO:0019752;GO:0032787;GO:0042180;GO:0043436;GO:0044237;GO:0044238;GO:0044242;GO:0044248;GO:0044255;GO:0044281;GO:0044282;GO:0046395;GO:0072329	GO:0000062;GO:0003824;GO:0004165;GO:0005102;GO:0005488;GO:0005504;GO:0005515;GO:0008289;GO:0016853;GO:0016860;GO:0016863;GO:0031406;GO:0033293;GO:0048037;GO:0050662	GO:0005654;GO:0005739;GO:0005782;GO:0016020;GO:0031907;GO:0031974;GO:0043226;GO:0043227;GO:0043229;GO:0043231;GO:0043233;GO:0044422;GO:0044424;GO:0044428;GO:0044438;GO:0044439;GO:0044444;GO:0044446;GO:0044464;GO:0070013	ko00071;ko04146			12	40.183	0	59.37	7	0.550948	-0.266304	-1.16752	A0A0C4DGA2;O75521-2;O75521;F1LLU7;F8WAW4;C9JB63;F8W6J1	A0A0C4DGA2;O75521-2;O75521;F1LLU7;F8WAW4;C9JB63	Enoyl-CoA delta isomerase 2, mitochondrial	ECI2	>tr|A0A0C4DGA2|A0A0C4DGA2_HUMAN Enoyl-CoA delta isomerase 2, mitochondrial OS=Homo sapiens OX=9606 GN=ECI2 PE=1 SV=1;>sp|O75521-2|ECI2_HUMAN Isoform 2 of Enoyl-CoA delta isomerase 2, mitochondrial OS=Homo sapiens OX=9606 GN=ECI2;>sp|O75521|ECI2_HUMAN Enoyl
NaN	NaN	25.0173	26.9898	26.899	26.9692	25.8225	25.9872	25.4832	biological regulation;cellular component organization;cellular component organization at cellular level;cellular component organization or biogenesis;cellular component organization or biogenesis at cellular level;cellular membrane organization;cellular process;cytoskeleton organization;endocytosis;establishment of localization;membrane invagination;membrane organization;negative regulation of bi…	binding;calcium channel inhibitor activity;calcium channel regulator activity;channel inhibitor activity;channel regulator activity;cytoskeletal protein binding;ion channel inhibitor activity;lipid binding;phospholipid binding;protein binding	cell part;cytoplasm;cytoplasmic part;endosome;extracellular membrane-bounded organelle;extracellular organelle;extracellular region part;extracellular vesicular exosome;intracellular membrane-bounded organelle;intracellular organelle;intracellular organelle part;intracellular part;membrane;membrane-bounded organelle;membrane-bounded vesicle;nuclear part;nucleoplasm;organelle;organelle part;plasma…		GO:0006810;GO:0006897;GO:0006996;GO:0007010;GO:0009893;GO:0009894;GO:0009896;GO:0009987;GO:0010324;GO:0010604;GO:0010959;GO:0016043;GO:0016044;GO:0016192;GO:0019222;GO:0030100;GO:0030162;GO:0031323;GO:0031325;GO:0031329;GO:0031331;GO:0032268;GO:0032270;GO:0032879;GO:0042176;GO:0043269;GO:0043271;GO:0045732;GO:0045806;GO:0045862;GO:0048518;GO:0048519;GO:0048522;GO:0048523;GO:0050789;GO:0050794;GO:…	GO:0005246;GO:0005488;GO:0005515;GO:0005543;GO:0008092;GO:0008200;GO:0008289;GO:0016247;GO:0016248;GO:0019855	GO:0005654;GO:0005737;GO:0005768;GO:0005886;GO:0016020;GO:0031982;GO:0031988;GO:0043226;GO:0043227;GO:0043229;GO:0043230;GO:0043231;GO:0044421;GO:0044422;GO:0044424;GO:0044428;GO:0044444;GO:0044446;GO:0044464;GO:0065010;GO:0070062				8	46.494	0	24.879	7	0	-1.34112	0	A0A0C4DGG1;Q9UKS6;E9PIY1;E9PJ75;E9PNM9;H0YDM6;E9PJ33	A0A0C4DGG1;Q9UKS6;E9PIY1	Protein kinase C and casein kinase substrate in neurons protein 3	PACSIN3	>tr|A0A0C4DGG1|A0A0C4DGG1_HUMAN Protein kinase C and casein kinase substrate in neurons protein 3 (Fragment) OS=Homo sapiens OX=9606 GN=PACSIN3 PE=1 SV=1;>sp|Q9UKS6|PACN3_HUMAN Protein kinase C and casein kinase substrate in neurons protein 3 OS=Homo sapie
28.7751	28.036	28.2425	28.7096	28.5546	28.9858	28.4245	28.5039	28.6626	ATP-dependent chromatin remodeling;biological regulation;biosynthetic process;cellular biosynthetic process;cellular component assembly;cellular component assembly at cellular level;cellular component organization;cellular component organization at cellular level;cellular component organization or biogenesis;cellular component organization or biogenesis at cellular level;cellular macromolecule bi…	adenyl nucleotide binding;adenyl ribonucleotide binding;ATP binding;ATPase activity;ATPase activity, coupled;ATP-dependent DNA helicase activity;ATP-dependent helicase activity;binding;catalytic activity;cation binding;DNA binding;DNA helicase activity;DNA-dependent ATPase activity;helicase activity;hydrolase activity;hydrolase activity, acting on acid anhydrides;hydrolase activity, acting on aci…	cell part;centrosome;chromatin;chromatin remodeling complex;chromosomal part;cytoplasm;cytoplasmic part;cytoskeletal part;histone deacetylase complex;intracellular membrane-bounded organelle;intracellular non-membrane-bounded organelle;intracellular organelle;intracellular organelle part;intracellular part;macromolecular complex;membrane;membrane-bounded organelle;microtubule organizing center;no…		GO:0000226;GO:0006139;GO:0006259;GO:0006325;GO:0006338;GO:0006351;GO:0006355;GO:0006357;GO:0006807;GO:0006996;GO:0007010;GO:0007017;GO:0007051;GO:0008152;GO:0009058;GO:0009059;GO:0009889;GO:0009987;GO:0010468;GO:0010556;GO:0016043;GO:0016070;GO:0016568;GO:0019219;GO:0019222;GO:0022607;GO:0031323;GO:0031326;GO:0032392;GO:0032508;GO:0032774;GO:0034641;GO:0034645;GO:0043044;GO:0043170;GO:0044237;GO:…	GO:0000166;GO:0001085;GO:0001103;GO:0003676;GO:0003677;GO:0003678;GO:0003824;GO:0004003;GO:0004386;GO:0005488;GO:0005515;GO:0005524;GO:0008026;GO:0008094;GO:0008134;GO:0008270;GO:0016462;GO:0016787;GO:0016817;GO:0016818;GO:0016887;GO:0017076;GO:0017111;GO:0030554;GO:0032553;GO:0032555;GO:0032559;GO:0035639;GO:0042623;GO:0043167;GO:0043169;GO:0046872;GO:0046914;GO:0070035;GO:0070491	GO:0000118;GO:0000785;GO:0000790;GO:0005634;GO:0005654;GO:0005737;GO:0005813;GO:0005815;GO:0016020;GO:0016581;GO:0016585;GO:0017053;GO:0032991;GO:0043226;GO:0043227;GO:0043228;GO:0043229;GO:0043231;GO:0043232;GO:0043234;GO:0044422;GO:0044424;GO:0044427;GO:0044428;GO:0044430;GO:0044444;GO:0044446;GO:0044451;GO:0044454;GO:0044464				37	215.49	0	119.92	33	0.780948	-0.288994	-1.5478	A0A2R8Y425;A0A2R8Y5J0;A0A2R8YFK9;A0A2U3TZM0;A0A2R8YFD8;F5GWX5;A0A2R8Y212;A0A2R8Y521;A0A0C4DGG9;Q14839;Q14839-2;A0A2R8YDJ9;A0A2R8YD40;A0A2R8YDW2;A0A2R8Y4X2;A0A2R8YER1;A0A2R8Y8C1;A0A2R8Y445;A0A2R8Y5Z7;A0A2R8Y685;A0A2R8Y7I0;A0A2R8Y5M9;A0A2R8Y7M9;A0A2R8Y8B3;A0A2R8YE38;Q12873-2;Q12873;Q12873-3;A0A5F9ZHX5;A0A2R8Y7X1;F5H6N4;A0A2R8Y795;A0A2R8Y6G9	A0A2R8Y425;A0A2R8Y5J0;A0A2R8YFK9;A0A2U3TZM0;A0A2R8YFD8;F5GWX5;A0A2R8Y212;A0A2R8Y521;A0A0C4DGG9;Q14839;Q14839-2;A0A2R8YDJ9;A0A2R8YD40;A0A2R8YDW2;A0A2R8Y4X2;A0A2R8YER1;A0A2R8Y8C1;A0A2R8Y445;A0A2R8Y5Z7;A0A2R8Y685	Chromodomain-helicase-DNA-binding protein 4	CHD4	>tr|A0A2R8Y425|A0A2R8Y425_HUMAN Chromodomain-helicase-DNA-binding protein 4 (Fragment) OS=Homo sapiens OX=9606 GN=CHD4 PE=1 SV=1;>tr|A0A2R8Y5J0|A0A2R8Y5J0_HUMAN Chromodomain-helicase-DNA-binding protein 4 OS=Homo sapiens OX=9606 GN=CHD4 PE=1 SV=1;>tr|A0A2R
28.1143	27.5627	27.7429	27.9319	28.1768	28.2459	27.976	28.2172	26.9748	biological regulation;cell activation;cell proliferation;cellular process;immune response;immune system process;leukocyte activation;lymphocyte activation;negative regulation of biological process;negative regulation of biosynthetic process;negative regulation of cell activation;negative regulation of cell proliferation;negative regulation of cellular biosynthetic process;negative regulation of c…	binding;protein binding;receptor binding	cell part;external side of plasma membrane;extracellular membrane-bounded organelle;extracellular organelle;extracellular region part;extracellular vesicular exosome;integral to membrane;intrinsic to membrane;membrane part;membrane-bounded organelle;membrane-bounded vesicle;organelle;plasma membrane part;vesicle	Cell adhesion molecules (CAMs)	GO:0001775;GO:0001817;GO:0002376;GO:0002682;GO:0002683;GO:0002684;GO:0002694;GO:0002695;GO:0002696;GO:0006955;GO:0008283;GO:0008284;GO:0008285;GO:0009889;GO:0009890;GO:0009891;GO:0009892;GO:0009893;GO:0009987;GO:0010556;GO:0010557;GO:0010558;GO:0010604;GO:0010605;GO:0019222;GO:0030278;GO:0030500;GO:0030501;GO:0031323;GO:0031324;GO:0031325;GO:0031326;GO:0031327;GO:0031328;GO:0031347;GO:0031348;GO:…	GO:0005102;GO:0005488;GO:0005515	GO:0009897;GO:0016021;GO:0031224;GO:0031982;GO:0031988;GO:0043226;GO:0043227;GO:0043230;GO:0044421;GO:0044425;GO:0044459;GO:0044464;GO:0065010;GO:0070062	ko04514			8	41.767	0	40.933	11	0.141771	-0.113778	-0.371172	A0A0C4DGH0;Q5ZPR3-4;Q5ZPR3;Q5ZPR3-3;Q5ZPR3-2;H0YL10;H0YK40;H0YK59;H0YLT8;H0YN85;H0YN29	A0A0C4DGH0;Q5ZPR3-4;Q5ZPR3;Q5ZPR3-3;Q5ZPR3-2;H0YL10;H0YK40;H0YK59	CD276 antigen	CD276	>tr|A0A0C4DGH0|A0A0C4DGH0_HUMAN CD276 antigen OS=Homo sapiens OX=9606 GN=CD276 PE=1 SV=1;>sp|Q5ZPR3-4|CD276_HUMAN Isoform 4 of CD276 antigen OS=Homo sapiens OX=9606 GN=CD276;>sp|Q5ZPR3|CD276_HUMAN CD276 antigen OS=Homo sapiens OX=9606 GN=CD276 PE=1 SV=1;>s
27.6522	27.5883	27.368	28.0689	27.6487	27.9146	28.0122	27.7838	27.7195	carboxylic acid catabolic process;carboxylic acid metabolic process;catabolic process;cellular catabolic process;cellular ketone metabolic process;cellular lipid catabolic process;cellular lipid metabolic process;cellular metabolic process;cellular process;fatty acid beta-oxidation;fatty acid beta-oxidation using acyl-CoA oxidase;fatty acid catabolic process;fatty acid metabolic process;fatty aci…	acyl-CoA dehydrogenase activity;acyl-CoA oxidase activity;binding;catalytic activity;coenzyme binding;cofactor binding;flavin adenine dinucleotide binding;oxidoreductase activity;oxidoreductase activity, acting on the CH-CH group of donors;oxidoreductase activity, acting on the CH-CH group of donors, oxygen as acceptor;pristanoyl-CoA oxidase activity;protein binding;receptor binding	cell part;cytoplasmic part;intracellular membrane-bounded organelle;intracellular organelle;intracellular organelle lumen;intracellular organelle part;intracellular part;membrane;membrane-bounded organelle;membrane-enclosed lumen;microbody;microbody lumen;microbody part;mitochondrion;organelle;organelle lumen;organelle part;peroxisomal matrix;peroxisomal part;peroxisome	alpha-Linolenic acid metabolism;Biosynthesis of unsaturated fatty acids;Fatty acid metabolism;Peroxisome;PPAR signaling pathway	GO:0006082;GO:0006629;GO:0006631;GO:0006635;GO:0008152;GO:0009056;GO:0009062;GO:0009987;GO:0016042;GO:0016054;GO:0019395;GO:0019752;GO:0030258;GO:0032787;GO:0033540;GO:0034440;GO:0042180;GO:0043436;GO:0044237;GO:0044238;GO:0044242;GO:0044248;GO:0044255;GO:0044281;GO:0044282;GO:0046395;GO:0055114;GO:0072329	GO:0003824;GO:0003995;GO:0003997;GO:0005102;GO:0005488;GO:0005515;GO:0016402;GO:0016491;GO:0016627;GO:0016634;GO:0048037;GO:0050660;GO:0050662	GO:0005739;GO:0005777;GO:0005782;GO:0016020;GO:0031907;GO:0031974;GO:0042579;GO:0043226;GO:0043227;GO:0043229;GO:0043231;GO:0043233;GO:0044422;GO:0044424;GO:0044438;GO:0044439;GO:0044444;GO:0044446;GO:0044464;GO:0070013	ko00071;ko00592;ko01040;ko03320;ko04146	+	control_patient	17	77.628	0	52.821	3	1.57867	-0.321782	-2.80371	O15254;O15254-2;D6RJ89	O15254;O15254-2	Peroxisomal acyl-coenzyme A oxidase 3	ACOX3	>sp|O15254|ACOX3_HUMAN Peroxisomal acyl-coenzyme A oxidase 3 OS=Homo sapiens OX=9606 GN=ACOX3 PE=1 SV=2;>sp|O15254-2|ACOX3_HUMAN Isoform 2 of Peroxisomal acyl-coenzyme A oxidase 3 OS=Homo sapiens OX=9606 GN=ACOX3
24.63	24.9165	25.0574	24.6781	24.6813	24.4329	NaN	NaN	NaN	axon guidance;biological regulation;cell surface receptor linked signaling pathway;cellular process;cellular response to stimulus;chemotaxis;enzyme linked receptor protein signaling pathway;ephrin receptor signaling pathway;locomotion;regulation of biological process;regulation of cell division;regulation of cellular process;regulation of cytokinesis;regulation of G-protein coupled receptor prote…	binding;cation binding;enzyme activator activity;enzyme regulator activity;GTPase activator activity;GTPase regulator activity;ion binding;metal ion binding;nucleoside-triphosphatase regulator activity;transition metal ion binding;zinc ion binding	adherens junction;aggresome;anchoring junction;cell junction;cell part;cell-substrate adherens junction;cell-substrate junction;cytoplasm;cytoplasmic part;cytosol;focal adhesion;inclusion body;intracellular part;membrane	Endocytosis;Epithelial cell signaling in Helicobacter pylori infection;Regulation of actin cytoskeleton	GO:0006935;GO:0007165;GO:0007166;GO:0007167;GO:0007169;GO:0007411;GO:0008277;GO:0009605;GO:0009966;GO:0009987;GO:0023051;GO:0032465;GO:0040011;GO:0042221;GO:0042330;GO:0048013;GO:0048583;GO:0050789;GO:0050794;GO:0050896;GO:0051302;GO:0051716;GO:0065007	GO:0005096;GO:0005488;GO:0008047;GO:0008270;GO:0030234;GO:0030695;GO:0043167;GO:0043169;GO:0046872;GO:0046914;GO:0060589	GO:0005737;GO:0005829;GO:0005912;GO:0005924;GO:0005925;GO:0016020;GO:0016234;GO:0016235;GO:0030054;GO:0030055;GO:0044424;GO:0044444;GO:0044464;GO:0070161	ko04144;ko04810;ko05120			5	76.805	0	6.2754	6	0.834985	0.270501	1.80009	J3QRU8;A0A0C4DGN6;Q9Y2X7;Q9Y2X7-3;J3QLH1;J3QQI0	J3QRU8;A0A0C4DGN6;Q9Y2X7;Q9Y2X7-3	ARF GTPase-activating protein GIT1	GIT1	>tr|J3QRU8|J3QRU8_HUMAN ARF GTPase-activating protein GIT1 OS=Homo sapiens OX=9606 GN=GIT1 PE=1 SV=1;>tr|A0A0C4DGN6|A0A0C4DGN6_HUMAN ARF GTPase-activating protein GIT1 OS=Homo sapiens OX=9606 GN=GIT1 PE=1 SV=1;>sp|Q9Y2X7|GIT1_HUMAN ARF GTPase-activating pr
29.8784	31.3051	31.2811	29.9822	30.5098	29.8381	30.4434	30.7774	30.2792	biological regulation;cellular component disassembly;cellular component disassembly at cellular level;cellular component organization;cellular component organization at cellular level;cellular component organization or biogenesis;cellular component organization or biogenesis at cellular level;cellular process;extracellular matrix disassembly;extracellular matrix organization;extracellular structu…	binding;calcium ion binding;calcium-dependent cysteine-type endopeptidase activity;catalytic activity;cation binding;cysteine-type endopeptidase activity;cysteine-type peptidase activity;endopeptidase activity;hydrolase activity;ion binding;metal ion binding;peptidase activity;peptidase activity, acting on L-amino acid peptides	cell part;cytoplasm;cytoplasmic part;cytosol;extracellular membrane-bounded organelle;extracellular organelle;extracellular region part;extracellular vesicular exosome;intracellular part;membrane;membrane-bounded organelle;membrane-bounded vesicle;organelle;plasma membrane;vesicle		GO:0006508;GO:0008152;GO:0008284;GO:0009987;GO:0016043;GO:0019538;GO:0022411;GO:0022617;GO:0030198;GO:0042127;GO:0043062;GO:0043170;GO:0044238;GO:0048518;GO:0048522;GO:0050789;GO:0050794;GO:0065007;GO:0071840;GO:0071841;GO:0071842;GO:0071845	GO:0003824;GO:0004175;GO:0004197;GO:0004198;GO:0005488;GO:0005509;GO:0008233;GO:0008234;GO:0016787;GO:0043167;GO:0043169;GO:0046872;GO:0070011	GO:0005737;GO:0005829;GO:0005886;GO:0016020;GO:0031982;GO:0031988;GO:0043226;GO:0043227;GO:0043230;GO:0044421;GO:0044424;GO:0044444;GO:0044464;GO:0065010;GO:0070062				12	33.786	0	150.26	12	0.681868	0.516488	1.38689	A0A0C4DGQ5;P04632;K7ELJ7;K7EIV0;A0A075B7C0;U3KQE2;K7EM73;K7EKD8;U3KPR7;K7ES78;Q96L46;K7EMQ1	A0A0C4DGQ5;P04632;K7ELJ7;K7EIV0;A0A075B7C0;U3KQE2;K7EM73;K7EKD8;U3KPR7	Calpain small subunit 1	CAPNS1	>tr|A0A0C4DGQ5|A0A0C4DGQ5_HUMAN Calpain small subunit 1 OS=Homo sapiens OX=9606 GN=CAPNS1 PE=1 SV=1;>sp|P04632|CPNS1_HUMAN Calpain small subunit 1 OS=Homo sapiens OX=9606 GN=CAPNS1 PE=1 SV=1;>tr|K7ELJ7|K7ELJ7_HUMAN Calpain small subunit 1 OS=Homo sapiens O
26.8697	26.7011	26.8215	26.5859	26.4886	26.6113	27.0147	26.9923	26.9764		catalytic activity;oxidoreductase activity	cell part;cytoplasmic part;endoplasmic reticulum membrane;endoplasmic reticulum part;integral to membrane;intracellular organelle part;intracellular part;intrinsic to membrane;membrane;membrane part;organelle membrane;organelle part			GO:0003824;GO:0016491	GO:0005789;GO:0016020;GO:0016021;GO:0031090;GO:0031224;GO:0044422;GO:0044424;GO:0044425;GO:0044432;GO:0044444;GO:0044446;GO:0044464				11	33.524	0	22.034	6	0.0458208	0.0192506	0.130465	A0A0C4DGQ8;Q6IAN0;J3KRS1;J3QKT1;J3QLK1;J3QLJ8	A0A0C4DGQ8;Q6IAN0;J3KRS1	Dehydrogenase/reductase SDR family member 7B	DHRS7B	>tr|A0A0C4DGQ8|A0A0C4DGQ8_HUMAN Dehydrogenase/reductase SDR family member 7B OS=Homo sapiens OX=9606 GN=DHRS7B PE=1 SV=1;>sp|Q6IAN0|DRS7B_HUMAN Dehydrogenase/reductase SDR family member 7B OS=Homo sapiens OX=9606 GN=DHRS7B PE=1 SV=2;>tr|J3KRS1|J3KRS1_HUMAN
31.9728	31.2545	31.2832	32.1005	31.6229	32.0847	31.79	31.5775	31.4171	biosynthetic process;carbohydrate metabolic process;cell activation;cellular biosynthetic process;cellular carbohydrate metabolic process;cellular macromolecule biosynthetic process;cellular macromolecule metabolic process;cellular metabolic process;cellular process;cellular protein metabolic process;cotranslational protein targeting to membrane;defense response;establishment of localization;esta…	catalytic activity;dolichyl-diphosphooligosaccharide-protein glycotransferase activity;oligosaccharyl transferase activity;transferase activity;transferase activity, transferring glycosyl groups;transferase activity, transferring hexosyl groups	cell part;cytoplasmic part;endoplasmic reticulum;endoplasmic reticulum membrane;endoplasmic reticulum part;integral to membrane;intracellular membrane-bounded organelle;intracellular organelle;intracellular organelle part;intracellular part;intrinsic to membrane;macromolecular complex;membrane;membrane part;membrane-bounded organelle;oligosaccharyltransferase complex;organelle;organelle membrane;…	N-Glycan biosynthesis;Protein processing in endoplasmic reticulum;Various types of N-glycan biosynthesis	GO:0001775;GO:0002376;GO:0005975;GO:0006412;GO:0006464;GO:0006486;GO:0006487;GO:0006605;GO:0006612;GO:0006613;GO:0006614;GO:0006810;GO:0006886;GO:0006950;GO:0006952;GO:0006955;GO:0008152;GO:0009058;GO:0009059;GO:0009987;GO:0010033;GO:0010467;GO:0015031;GO:0018193;GO:0018196;GO:0018279;GO:0019538;GO:0034097;GO:0034645;GO:0042110;GO:0042221;GO:0043170;GO:0043412;GO:0043413;GO:0043687;GO:0044237;GO:…	GO:0003824;GO:0004576;GO:0004579;GO:0016740;GO:0016757;GO:0016758	GO:0005783;GO:0005789;GO:0008250;GO:0016020;GO:0016021;GO:0031090;GO:0031224;GO:0032991;GO:0043226;GO:0043227;GO:0043229;GO:0043231;GO:0043234;GO:0044422;GO:0044424;GO:0044425;GO:0044432;GO:0044444;GO:0044446;GO:0044464	ko00510;ko00513;ko04141			16	48.799	0	273.53	5	0.542519	-0.261955	-1.15306	A0A0C4DGS1;P39656-3;P39656;P39656-2;U3KQ84	A0A0C4DGS1;P39656-3;P39656;P39656-2;U3KQ84	Dolichyl-diphosphooligosaccharide--protein glycosyltransferase 48 kDa subunit	DDOST	>tr|A0A0C4DGS1|A0A0C4DGS1_HUMAN Dolichyl-diphosphooligosaccharide--protein glycosyltransferase 48 kDa subunit OS=Homo sapiens OX=9606 GN=DDOST PE=1 SV=1;>sp|P39656-3|OST48_HUMAN Isoform 3 of Dolichyl-diphosphooligosaccharide--protein glycosyltransferase 48
27.0709	26.8742	26.7579	27.3607	27.1895	27.5441	27.9466	27.8285	27.693	anatomical structure development;cellular component organization;cellular component organization at cellular level;cellular component organization or biogenesis;cellular component organization or biogenesis at cellular level;cellular metabolic process;cellular process;dephosphorylation;developmental process;lysosome organization;metabolic process;organelle organization;phosphate-containing compou…	acid phosphatase activity;catalytic activity;hydrolase activity;hydrolase activity, acting on ester bonds;phosphatase activity;phosphoric ester hydrolase activity	cell part;cytoplasmic part;extracellular membrane-bounded organelle;extracellular organelle;extracellular region part;extracellular vesicular exosome;integral to membrane;intracellular membrane-bounded organelle;intracellular organelle;intracellular organelle lumen;intracellular organelle part;intracellular part;intrinsic to membrane;lysosomal lumen;lysosomal membrane;lysosome;lytic vacuole;membr…	Riboflavin metabolism	GO:0001501;GO:0006793;GO:0006796;GO:0006996;GO:0007033;GO:0007040;GO:0008152;GO:0009987;GO:0016043;GO:0016311;GO:0032502;GO:0044237;GO:0048731;GO:0048856;GO:0071840;GO:0071841;GO:0071842	GO:0003824;GO:0003993;GO:0016787;GO:0016788;GO:0016791;GO:0042578	GO:0000323;GO:0005764;GO:0005765;GO:0005773;GO:0005774;GO:0005775;GO:0016020;GO:0016021;GO:0031090;GO:0031224;GO:0031974;GO:0031982;GO:0031988;GO:0043202;GO:0043226;GO:0043227;GO:0043229;GO:0043230;GO:0043231;GO:0043233;GO:0044421;GO:0044422;GO:0044424;GO:0044425;GO:0044437;GO:0044444;GO:0044446;GO:0044464;GO:0065010;GO:0070013;GO:0070062	ko00740	+	control_patient	11	49.352	0	44.241	10	2.18585	-0.692734	-3.8228	A0A5F9ZHR7;P11117;E9PHY0;E9PQY3;B7Z7D2;A0A5F9ZH82;A0A5F9ZI20;A0A5F9ZH40;B7Z6U3;P11117-2	A0A5F9ZHR7;P11117;E9PHY0;E9PQY3;B7Z7D2;A0A5F9ZH82	Lysosomal acid phosphatase	ACP2	>tr|A0A5F9ZHR7|A0A5F9ZHR7_HUMAN Lysosomal acid phosphatase OS=Homo sapiens OX=9606 GN=ACP2 PE=4 SV=1;>sp|P11117|PPAL_HUMAN Lysosomal acid phosphatase OS=Homo sapiens OX=9606 GN=ACP2 PE=1 SV=3;>tr|E9PHY0|E9PHY0_HUMAN Lysosomal acid phosphatase OS=Homo sapie
25.0332	24.8936	24.9879	25.0523	24.9189	25.2905	25.2809	25.2672	NaN	biological regulation;biosynthetic process;cell differentiation;cellular biosynthetic process;cellular developmental process;cellular macromolecule biosynthetic process;cellular macromolecule metabolic process;cellular metabolic process;cellular nitrogen compound metabolic process;cellular process;developmental process;establishment of localization;establishment of localization in cell;establishm…	binding;nucleotide binding	cell part;intracellular membrane-bounded organelle;intracellular organelle;intracellular organelle part;intracellular part;membrane-bounded organelle;nuclear body;nuclear part;nuclear speck;nucleoplasm;nucleoplasm part;nucleus;organelle;organelle part	Spliceosome	GO:0000375;GO:0000377;GO:0000398;GO:0002244;GO:0006139;GO:0006351;GO:0006353;GO:0006366;GO:0006369;GO:0006396;GO:0006397;GO:0006405;GO:0006406;GO:0006807;GO:0006810;GO:0006913;GO:0008152;GO:0008380;GO:0009058;GO:0009059;GO:0009892;GO:0009987;GO:0010467;GO:0010468;GO:0010605;GO:0015931;GO:0016070;GO:0016071;GO:0019219;GO:0019222;GO:0030154;GO:0031123;GO:0031124;GO:0031323;GO:0031324;GO:0032502;GO:…	GO:0000166;GO:0005488	GO:0005634;GO:0005654;GO:0016604;GO:0016607;GO:0043226;GO:0043227;GO:0043229;GO:0043231;GO:0044422;GO:0044424;GO:0044428;GO:0044446;GO:0044451;GO:0044464	ko03040			6	43.647	0	14.629	2	0.926717	-0.190445	-1.82146	A0A0D9SEM4;Q08170	A0A0D9SEM4;Q08170	Serine/arginine-rich splicing factor 4	SRSF4	>tr|A0A0D9SEM4|A0A0D9SEM4_HUMAN Serine/arginine-rich-splicing factor 4 (Fragment) OS=Homo sapiens OX=9606 GN=SRSF4 PE=1 SV=1;>sp|Q08170|SRSF4_HUMAN Serine/arginine-rich splicing factor 4 OS=Homo sapiens OX=9606 GN=SRSF4 PE=1 SV=2
30.3978	29.6627	29.0948	30.0956	29.7995	30.1157	31.353	31.1895	30.8439	anatomical structure formation involved in morphogenesis;angiogenesis;biological adhesion;biological regulation;cell adhesion;cell cycle arrest;cell cycle process;cell migration;cell motility;cellular component movement;cellular process;developmental process;endothelial cell migration;locomotion;macromolecule metabolic process;metabolic process;mitotic cell cycle arrest;negative regulation of bio…	binding;catalytic activity;dipeptidyl-peptidase activity;endopeptidase activity;enzyme binding;exopeptidase activity;hydrolase activity;identical protein binding;integrin binding;metalloendopeptidase activity;metallopeptidase activity;peptidase activity;peptidase activity, acting on L-amino acid peptides;protease binding;protein binding;protein complex binding;protein dimerization activity;protei…	adherens junction;anchoring junction;apical part of cell;basal part of cell;cell junction;cell part;cell projection;cell projection membrane;cell projection part;cell surface;cell-substrate adherens junction;cell-substrate junction;cytoplasm;extracellular region part;extracellular space;focal adhesion;integral to membrane;intracellular part;intrinsic to membrane;invadopodium membrane;lamellipodiu…		GO:0001525;GO:0006508;GO:0006928;GO:0007050;GO:0007155;GO:0008152;GO:0008285;GO:0009987;GO:0010564;GO:0010710;GO:0010712;GO:0010715;GO:0010716;GO:0016477;GO:0019222;GO:0019538;GO:0022402;GO:0022610;GO:0032502;GO:0040011;GO:0042127;GO:0043170;GO:0043542;GO:0044238;GO:0044246;GO:0045786;GO:0048518;GO:0048519;GO:0048522;GO:0048523;GO:0048646;GO:0048870;GO:0050789;GO:0050794;GO:0051128;GO:0051129;GO:…	GO:0002020;GO:0003824;GO:0004175;GO:0004222;GO:0004252;GO:0005102;GO:0005178;GO:0005488;GO:0005515;GO:0008233;GO:0008236;GO:0008237;GO:0008238;GO:0008239;GO:0016787;GO:0017171;GO:0019899;GO:0032403;GO:0042802;GO:0042803;GO:0046983;GO:0070011	GO:0005615;GO:0005737;GO:0005886;GO:0005912;GO:0005924;GO:0005925;GO:0009986;GO:0016020;GO:0016021;GO:0030027;GO:0030054;GO:0030055;GO:0031224;GO:0031253;GO:0031256;GO:0031258;GO:0032587;GO:0042995;GO:0044421;GO:0044424;GO:0044425;GO:0044459;GO:0044463;GO:0044464;GO:0045177;GO:0045178;GO:0070161;GO:0071438				35	87.583	0	167.37	9	0.969431	-0.847743	-1.84666	A0A0D9SEN1;Q12884;B4DLR2;Q12884-2;C9J131;H0YG61;H7C4D9;F8WF29;P10643	A0A0D9SEN1;Q12884;B4DLR2	Seprase	FAP	>tr|A0A0D9SEN1|A0A0D9SEN1_HUMAN Prolyl endopeptidase FAP OS=Homo sapiens OX=9606 GN=FAP PE=1 SV=1;>sp|Q12884|SEPR_HUMAN Prolyl endopeptidase FAP OS=Homo sapiens OX=9606 GN=FAP PE=1 SV=5;>tr|B4DLR2|B4DLR2_HUMAN Prolyl endopeptidase FAP OS=Homo sapiens OX=96
31.0633	30.9027	30.8646	31.0032	31.1707	30.9108	31.0848	31.0325	30.946	biological regulation;biosynthetic process;cellular biosynthetic process;cellular component assembly;cellular component assembly at cellular level;cellular component organization;cellular component organization at cellular level;cellular component organization or biogenesis;cellular component organization or biogenesis at cellular level;cellular macromolecular complex assembly;cellular macromolec…	adenyl nucleotide binding;adenyl ribonucleotide binding;ATP binding;ATPase activity;ATPase activity, coupled;ATP-dependent DNA helicase activity;ATP-dependent helicase activity;ATP-dependent RNA helicase activity;binding;catalytic activity;CTPase activity;DNA binding;DNA helicase activity;DNA-dependent ATPase activity;eukaryotic initiation factor 4E binding;GTPase activity;helicase activity;hydro…	cell part;cytoplasm;cytoplasmic part;extracellular membrane-bounded organelle;extracellular organelle;extracellular region part;extracellular vesicular exosome;intracellular membrane-bounded organelle;intracellular non-membrane-bounded organelle;intracellular organelle;intracellular organelle part;intracellular part;macromolecular complex;membrane;membrane-bounded organelle;membrane-bounded vesic…	RIG-I-like receptor signaling pathway	GO:0001558;GO:0001817;GO:0001819;GO:0002376;GO:0006139;GO:0006259;GO:0006351;GO:0006355;GO:0006357;GO:0006417;GO:0006446;GO:0006807;GO:0006917;GO:0006950;GO:0006952;GO:0006955;GO:0006970;GO:0007059;GO:0007165;GO:0008152;GO:0008624;GO:0008625;GO:0009058;GO:0009059;GO:0009607;GO:0009615;GO:0009628;GO:0009889;GO:0009890;GO:0009891;GO:0009892;GO:0009893;GO:0009987;GO:0010035;GO:0010466;GO:0010468;GO:…	GO:0000166;GO:0003676;GO:0003677;GO:0003678;GO:0003723;GO:0003724;GO:0003727;GO:0003729;GO:0003824;GO:0003924;GO:0004003;GO:0004004;GO:0004386;GO:0005488;GO:0005515;GO:0005524;GO:0008026;GO:0008094;GO:0008134;GO:0008143;GO:0008186;GO:0008190;GO:0016462;GO:0016787;GO:0016817;GO:0016818;GO:0016887;GO:0017076;GO:0017111;GO:0030554;GO:0031369;GO:0032553;GO:0032555;GO:0032559;GO:0035613;GO:0035639;GO:…	GO:0005634;GO:0005730;GO:0005737;GO:0005741;GO:0010494;GO:0016020;GO:0016604;GO:0016607;GO:0019867;GO:0030529;GO:0031090;GO:0031966;GO:0031968;GO:0031982;GO:0031988;GO:0032991;GO:0035770;GO:0043226;GO:0043227;GO:0043228;GO:0043229;GO:0043230;GO:0043231;GO:0043232;GO:0044421;GO:0044422;GO:0044424;GO:0044428;GO:0044429;GO:0044444;GO:0044446;GO:0044451;GO:0044464;GO:0065010;GO:0070062	ko04622			35	70.839	0	155.32	28	0.554822	-0.0811532	-1.17416	A0A0D9SFB3;A0A2R8YF78;A0A0D9SG12;A0A2R8YFS5;A0A2R8Y4A4;A0A0D9SF53;O00571;A0A2R8Y5G6;A0A2R8YCW1;A0A2R8YFR4;A0A2U3TZJ9;A0A2R8Y645;O00571-2;F6S8Q4;A0A2R8YDH3;A0A0J9YVQ7;A0A087WVZ1;A0A2R8YCU0;A0A2R8Y650;A0A2R8YF89;A0A087WX09;D6RCM4;Q9NQI0-3;Q9NQI0-2;Q9NQI0-4;Q9NQI0;A0A2R8Y770;H0Y960	A0A0D9SFB3;A0A2R8YF78;A0A0D9SG12;A0A2R8YFS5;A0A2R8Y4A4;A0A0D9SF53;O00571;A0A2R8Y5G6;A0A2R8YCW1;A0A2R8YFR4;A0A2U3TZJ9;A0A2R8Y645;O00571-2;F6S8Q4;A0A2R8YDH3	ATP-dependent RNA helicase DDX3X	DDX3X	>tr|A0A0D9SFB3|A0A0D9SFB3_HUMAN ATP-dependent RNA helicase DDX3X OS=Homo sapiens OX=9606 GN=DDX3X PE=1 SV=1;>tr|A0A2R8YF78|A0A2R8YF78_HUMAN ATP-dependent RNA helicase DDX3X OS=Homo sapiens OX=9606 GN=DDX3X PE=1 SV=1;>tr|A0A0D9SG12|A0A0D9SG12_HUMAN ATP-depe
27.45	27.0601	26.7882	27.4548	27.2556	27.4454	26.7489	26.5826	26.6058	biological regulation;biosynthetic process;canonical Wnt receptor signaling pathway;catabolic process;cell surface receptor linked signaling pathway;cellular biosynthetic process;cellular catabolic process;cellular component organization;cellular component organization at cellular level;cellular component organization or biogenesis;cellular component organization or biogenesis at cellular level;c…	beta-catenin binding;binding;DNA binding;histone binding;nucleic acid binding;protein binding;protein binding transcription factor activity;protein N-terminus binding;regulatory region DNA binding;regulatory region nucleic acid binding;transcription cofactor activity;transcription corepressor activity;transcription factor binding transcription factor activity;transcription regulatory region DNA b…	cell part;cytoskeletal part;intracellular membrane-bounded organelle;intracellular organelle;intracellular organelle part;intracellular part;macromolecular complex;membrane-bounded organelle;microtubule;nuclear part;nucleoplasm;nucleoplasm part;nucleus;organelle;organelle part;protein complex;spindle microtubule;transcriptional repressor complex	Wnt signaling pathway	GO:0000122;GO:0006139;GO:0006325;GO:0006351;GO:0006355;GO:0006357;GO:0006464;GO:0006476;GO:0006508;GO:0006511;GO:0006629;GO:0006807;GO:0006996;GO:0007165;GO:0007166;GO:0007219;GO:0008152;GO:0009056;GO:0009057;GO:0009058;GO:0009059;GO:0009889;GO:0009890;GO:0009891;GO:0009892;GO:0009893;GO:0009987;GO:0010468;GO:0010498;GO:0010556;GO:0010557;GO:0010558;GO:0010604;GO:0010605;GO:0010628;GO:0010629;GO:…	GO:0000975;GO:0000988;GO:0000989;GO:0001067;GO:0003676;GO:0003677;GO:0003712;GO:0003714;GO:0005488;GO:0005515;GO:0008013;GO:0042393;GO:0044212;GO:0047485	GO:0005634;GO:0005654;GO:0005874;GO:0005876;GO:0017053;GO:0032991;GO:0043226;GO:0043227;GO:0043229;GO:0043231;GO:0043234;GO:0044422;GO:0044424;GO:0044428;GO:0044430;GO:0044446;GO:0044451;GO:0044464	ko04310			9	51.556	0	47.333	21	0.112592	0.0839205	0.301725	A0A0D9SF63;Q9BZK7;A0A1B0GVH3;Q9BQ87;A0A1B0GUU2;F8W9D8;C9IYU9;C9JCW4;C9JLJ1;C9JTW8;C9JY82;C9JCK0;C9JBN1;C9JEC9;C9J3H2;C9J903;A0A0D9SEW5;A0A0D9SFS8;C9J7E1;A0A0D9SF25;A0A494C153	A0A0D9SF63;Q9BZK7	F-box-like/WD repeat-containing protein TBL1XR1	TBL1XR1	>tr|A0A0D9SF63|A0A0D9SF63_HUMAN F-box-like/WD repeat-containing protein TBL1XR1 OS=Homo sapiens OX=9606 GN=TBL1XR1 PE=1 SV=1;>sp|Q9BZK7|TBL1R_HUMAN F-box-like/WD repeat-containing protein TBL1XR1 OS=Homo sapiens OX=9606 GN=TBL1XR1 PE=1 SV=1
25.2097	24.8419	26.3816	24.6338	24.6798	24.3366	25.497	25.5275	NaN	axon guidance;biological regulation;cell surface receptor linked signaling pathway;cellular component organization;cellular component organization at cellular level;cellular component organization or biogenesis;cellular component organization or biogenesis at cellular level;cellular macromolecule metabolic process;cellular membrane organization;cellular metabolic process;cellular process;cellular…	binding;catalytic activity;enzyme binding;GTP binding;GTPase activity;guanyl nucleotide binding;guanyl ribonucleotide binding;hydrolase activity;hydrolase activity, acting on acid anhydrides;hydrolase activity, acting on acid anhydrides, in phosphorus-containing anhydrides;identical protein binding;kinase binding;nucleoside-triphosphatase activity;nucleotide binding;protein binding;protein kinase…	cell part;cytoplasmic part;cytoskeletal part;extracellular membrane-bounded organelle;extracellular organelle;extracellular region part;extracellular vesicular exosome;intracellular organelle part;intracellular part;macromolecular complex;membrane;membrane coat;membrane part;membrane-bounded organelle;membrane-bounded vesicle;microtubule;organelle;organelle part;plasma membrane;protein complex;ve…	Bacterial invasion of epithelial cells;Endocrine and other factor-regulated calcium reabsorption;Endocytosis;Fc gamma R-mediated phagocytosis	GO:0006810;GO:0006897;GO:0006898;GO:0006935;GO:0006996;GO:0007032;GO:0007165;GO:0007166;GO:0007167;GO:0007169;GO:0007411;GO:0008152;GO:0009605;GO:0009987;GO:0010324;GO:0016043;GO:0016044;GO:0016192;GO:0031623;GO:0040011;GO:0042221;GO:0042330;GO:0043112;GO:0043170;GO:0044237;GO:0044260;GO:0048013;GO:0050789;GO:0050794;GO:0050896;GO:0051234;GO:0051716;GO:0061024;GO:0065007;GO:0071840;GO:0071841;GO:…	GO:0000166;GO:0003824;GO:0003924;GO:0005488;GO:0005515;GO:0005525;GO:0016462;GO:0016787;GO:0016817;GO:0016818;GO:0017076;GO:0017111;GO:0019001;GO:0019899;GO:0019900;GO:0019901;GO:0032553;GO:0032555;GO:0032561;GO:0035639;GO:0042802	GO:0005874;GO:0005886;GO:0016020;GO:0030117;GO:0031982;GO:0031988;GO:0032991;GO:0043226;GO:0043227;GO:0043230;GO:0043234;GO:0044421;GO:0044422;GO:0044424;GO:0044425;GO:0044430;GO:0044444;GO:0044446;GO:0044464;GO:0065010;GO:0070062	ko04144;ko04666;ko04961;ko05100			16	96.396	0	19.187	9	0.536017	0.542797	1.1575	A0A0U1RQP1;A0A0D9SFE4;Q05193-3;Q05193;A0A0D9SFB1;Q05193-5;Q05193-2;A0A1B0GUX5;A0A1B0GU67	A0A0U1RQP1;A0A0D9SFE4;Q05193-3;Q05193;A0A0D9SFB1;Q05193-5;Q05193-2;A0A1B0GUX5;A0A1B0GU67	Dynamin-1	DNM1	>tr|A0A0U1RQP1|A0A0U1RQP1_HUMAN Dynamin-1 OS=Homo sapiens OX=9606 GN=DNM1 PE=1 SV=1;>tr|A0A0D9SFE4|A0A0D9SFE4_HUMAN Dynamin-1 OS=Homo sapiens OX=9606 GN=DNM1 PE=1 SV=1;>sp|Q05193-3|DYN1_HUMAN Isoform 3 of Dynamin-1 OS=Homo sapiens OX=9606 GN=DNM1;>sp|Q0519
25.0816	25.2623	25.7547	25.1973	25.1954	24.8078	25.5487	25.5032	NaN	anatomical structure development;androgen receptor signaling pathway;biological regulation;brain development;catabolic process;cellular catabolic process;cellular component organization;cellular component organization or biogenesis;cellular macromolecule catabolic process;cellular macromolecule metabolic process;cellular membrane organization;cellular metabolic process;cellular process;cellular p…	acid-amino acid ligase activity;binding;catalytic activity;cation binding;ion binding;ligase activity;ligase activity, forming carbon-nitrogen bonds;metal ion binding;protein binding transcription factor activity;small conjugating protein ligase activity;transcription coactivator activity;transcription cofactor activity;transcription factor binding transcription factor activity;ubiquitin-protein …	cell part;cytoplasm;cytoplasmic part;cytosol;intracellular membrane-bounded organelle;intracellular organelle;intracellular part;macromolecular complex;membrane-bounded organelle;nucleus;organelle;proteasome complex;protein complex	Ubiquitin mediated proteolysis	GO:0000209;GO:0001541;GO:0003006;GO:0006355;GO:0006357;GO:0006464;GO:0006508;GO:0006511;GO:0006810;GO:0006897;GO:0007165;GO:0007420;GO:0008152;GO:0009056;GO:0009057;GO:0009889;GO:0009891;GO:0009893;GO:0009894;GO:0009966;GO:0009967;GO:0009987;GO:0010324;GO:0010468;GO:0010556;GO:0010557;GO:0010604;GO:0010628;GO:0010646;GO:0010647;GO:0014066;GO:0014068;GO:0016032;GO:0016043;GO:0016044;GO:0016192;GO:…	GO:0000988;GO:0000989;GO:0003712;GO:0003713;GO:0003824;GO:0004842;GO:0005488;GO:0016874;GO:0016879;GO:0016881;GO:0019787;GO:0043167;GO:0043169;GO:0046872	GO:0000502;GO:0005634;GO:0005737;GO:0005829;GO:0032991;GO:0043226;GO:0043227;GO:0043229;GO:0043231;GO:0043234;GO:0044424;GO:0044444;GO:0044464	ko04120			10	88.082	0	13.148	8	0.198214	0.115679	0.501993	A0A0D9SG77;A0A1B0GVL3;Q05086-2;Q05086-3;Q05086;A0A0D9SF91;A0A0D9SES7;S4R306	A0A0D9SG77;A0A1B0GVL3;Q05086-2;Q05086-3;Q05086	Ubiquitin-protein ligase E3A	UBE3A	>tr|A0A0D9SG77|A0A0D9SG77_HUMAN Ubiquitin-protein ligase E3A OS=Homo sapiens OX=9606 GN=UBE3A PE=1 SV=1;>tr|A0A1B0GVL3|A0A1B0GVL3_HUMAN Ubiquitin-protein ligase E3A OS=Homo sapiens OX=9606 GN=UBE3A PE=1 SV=1;>sp|Q05086-2|UBE3A_HUMAN Isoform I of Ubiquitin-
26.9823	27.6106	27.8341	27.2567	27.302	26.9642	27.8318	28.0887	28.2639	actin cytoskeleton organization;actin filament organization;actin filament polymerization;actin filament-based process;actin polymerization or depolymerization;biological regulation;cell projection organization;cellular component assembly;cellular component assembly at cellular level;cellular component organization;cellular component organization at cellular level;cellular component organization …	binding;ion channel binding;protein binding;receptor binding	cell part;cell projection;cell projection membrane;cell projection part;cytoplasmic part;cytoskeletal part;cytosol;intracellular non-membrane-bounded organelle;intracellular organelle;intracellular organelle part;intracellular part;leading edge membrane;membrane part;mitotic spindle;neuron projection;non-membrane-bounded organelle;organelle;organelle part;plasma membrane part;ruffle membrane;spin…	Focal adhesion;Regulation of actin cytoskeleton;Shigellosis	GO:0003008;GO:0006461;GO:0006996;GO:0007010;GO:0007015;GO:0007165;GO:0007264;GO:0007600;GO:0007605;GO:0008104;GO:0008154;GO:0008360;GO:0009719;GO:0009987;GO:0010033;GO:0010243;GO:0010522;GO:0010959;GO:0014075;GO:0016043;GO:0022603;GO:0022604;GO:0022607;GO:0030029;GO:0030030;GO:0030036;GO:0030041;GO:0030334;GO:0030335;GO:0031175;GO:0032501;GO:0032844;GO:0032879;GO:0032886;GO:0033036;GO:0033365;GO:…	GO:0005102;GO:0005488;GO:0005515;GO:0044325	GO:0005819;GO:0005829;GO:0031253;GO:0031256;GO:0032587;GO:0042995;GO:0043005;GO:0043226;GO:0043228;GO:0043229;GO:0043232;GO:0044422;GO:0044424;GO:0044425;GO:0044430;GO:0044444;GO:0044446;GO:0044459;GO:0044463;GO:0044464;GO:0072686	ko04510;ko04810;ko05131			25	140.3	0	55.2	10	0.156089	-0.142204	-0.404257	A0A140T8Z0;A0A0G2JH68;O60610-2;O60610-3;O60610;H9KV28;A0A2R8Y5N1;B4E2I7;H7C2W8;A0A2R8YEF8	A0A140T8Z0;A0A0G2JH68;O60610-2;O60610-3;O60610;H9KV28;A0A2R8Y5N1	Protein diaphanous homolog 1	DIAPH1	>tr|A0A140T8Z0|A0A140T8Z0_HUMAN Protein diaphanous homolog 1 OS=Homo sapiens OX=9606 GN=DIAPH1 PE=1 SV=1;>tr|A0A0G2JH68|A0A0G2JH68_HUMAN Protein diaphanous homolog 1 OS=Homo sapiens OX=9606 GN=DIAPH1 PE=1 SV=1;>sp|O60610-2|DIAP1_HUMAN Isoform 2 of Protein
24.4563	24.8442	NaN	25.4313	25.3377	25.3561	25.6891	25.3276	25.5274	carboxylic acid metabolic process;cellular ketone metabolic process;cellular lipid metabolic process;cellular metabolic process;cellular process;fatty acid metabolic process;lipid metabolic process;metabolic process;monocarboxylic acid metabolic process;organic acid metabolic process;oxoacid metabolic process;primary metabolic process;small molecule metabolic process	adenyl nucleotide binding;adenyl ribonucleotide binding;ATP binding;binding;catalytic activity;ligase activity;nucleotide binding;purine nucleotide binding;purine ribonucleoside triphosphate binding;purine ribonucleotide binding;ribonucleotide binding	cell part;cytoplasmic part;intracellular membrane-bounded organelle;intracellular organelle;intracellular part;membrane-bounded organelle;mitochondrion;organelle		GO:0006082;GO:0006629;GO:0006631;GO:0008152;GO:0009987;GO:0019752;GO:0032787;GO:0042180;GO:0043436;GO:0044237;GO:0044238;GO:0044255;GO:0044281	GO:0000166;GO:0003824;GO:0005488;GO:0005524;GO:0016874;GO:0017076;GO:0030554;GO:0032553;GO:0032555;GO:0032559;GO:0035639	GO:0005739;GO:0043226;GO:0043227;GO:0043229;GO:0043231;GO:0044424;GO:0044444;GO:0044464		+	control_patient	9	63.652	0	19.983	6	2.89924	-0.794621	-5.69921	E9PF16;Q96CM8-3;Q96CM8;Q96CM8-2;Q96CM8-4;D6RF87	E9PF16;Q96CM8-3;Q96CM8;Q96CM8-2;Q96CM8-4	Acyl-CoA synthetase family member 2, mitochondrial	ACSF2	>tr|E9PF16|E9PF16_HUMAN Medium-chain acyl-CoA ligase ACSF2, mitochondrial OS=Homo sapiens OX=9606 GN=ACSF2 PE=1 SV=1;>sp|Q96CM8-3|ACSF2_HUMAN Isoform 3 of Medium-chain acyl-CoA ligase ACSF2, mitochondrial OS=Homo sapiens OX=9606 GN=ACSF2;>sp|Q96CM8|ACSF2_H
26.1239	25.9851	26.046	26.1415	25.9219	26.0805	25.9159	25.9025	25.6896		catalytic activity;hydrolase activity	cell part;integral to membrane;intrinsic to membrane;membrane part			GO:0003824;GO:0016787	GO:0016021;GO:0031224;GO:0044425;GO:0044464				8	67.518	0	19.05	5	0.521737	0.109699	1.11718	A0A0G2JJD3;O95870;O95870-2;A0A0G2JI89;F2Z3H2	A0A0G2JJD3;O95870;O95870-2;A0A0G2JI89	Abhydrolase domain-containing protein 16A	ABHD16A	>tr|A0A0G2JJD3|A0A0G2JJD3_HUMAN HLA-B associated transcript 5, isoform CRA_b OS=Homo sapiens OX=9606 GN=ABHD16A PE=1 SV=1;>sp|O95870|ABHGA_HUMAN Phosphatidylserine lipase ABHD16A OS=Homo sapiens OX=9606 GN=ABHD16A PE=1 SV=3;>sp|O95870-2|ABHGA_HUMAN Isoform
29.4946	29.1531	29.2659	29.2299	29.1018	29.3343	29.9548	29.6751	30.0329	alcohol biosynthetic process;alcohol metabolic process;amine metabolic process;anatomical structure morphogenesis;biological regulation;biosynthetic process;carbohydrate metabolic process;catabolic process;cellular biosynthetic process;cellular catabolic process;cellular lipid catabolic process;cellular lipid metabolic process;cellular metabolic process;cellular nitrogen compound biosynthetic pro…	binding;catalytic activity;ceramidase activity;glucosylceramidase activity;hydrolase activity;hydrolase activity, acting on carbon-nitrogen (but not peptide) bonds;hydrolase activity, acting on carbon-nitrogen (but not peptide) bonds, in linear amides;hydrolase activity, acting on glycosyl bonds;hydrolase activity, hydrolyzing O-glycosyl compounds;protein binding;receptor binding	cell part;cytoplasmic part;extracellular membrane-bounded organelle;extracellular organelle;extracellular region part;extracellular vesicular exosome;intracellular organelle lumen;intracellular organelle part;intracellular part;lysosomal lumen;lysosomal membrane;membrane;membrane-bounded organelle;membrane-bounded vesicle;membrane-enclosed lumen;organelle;organelle lumen;organelle membrane;organe…	Lysosome;Other glycan degradation;Sphingolipid metabolism	GO:0001817;GO:0001818;GO:0001932;GO:0005975;GO:0006066;GO:0006469;GO:0006629;GO:0006643;GO:0006664;GO:0006665;GO:0006670;GO:0006672;GO:0006677;GO:0006678;GO:0006680;GO:0006687;GO:0006807;GO:0008152;GO:0008610;GO:0009056;GO:0009058;GO:0009268;GO:0009308;GO:0009628;GO:0009653;GO:0009719;GO:0009725;GO:0009893;GO:0009966;GO:0009968;GO:0009987;GO:0010033;GO:0010562;GO:0010604;GO:0010646;GO:0010648;GO:…	GO:0003824;GO:0004348;GO:0004553;GO:0005102;GO:0005488;GO:0005515;GO:0016787;GO:0016798;GO:0016810;GO:0016811;GO:0017040	GO:0005765;GO:0005774;GO:0005775;GO:0016020;GO:0031090;GO:0031974;GO:0031982;GO:0031988;GO:0043202;GO:0043226;GO:0043227;GO:0043230;GO:0043233;GO:0044421;GO:0044422;GO:0044424;GO:0044437;GO:0044444;GO:0044446;GO:0044464;GO:0065010;GO:0070013;GO:0070062	ko00511;ko00600;ko04142			18	50.263	0	74.476	8	0.47324	-0.250251	-1.03218	A0A0G2JNZ5;A0A0G2JLB3;P04062-4;P04062-2;P04062;A0A0G2JNZ0;P04062-5;P04062-3	A0A0G2JNZ5;A0A0G2JLB3;P04062-4;P04062-2;P04062;A0A0G2JNZ0;P04062-5;P04062-3	Glucosylceramidase	GBA	>tr|A0A0G2JNZ5|A0A0G2JNZ5_HUMAN Glucosylceramidase OS=Homo sapiens OX=9606 GN=GBA PE=1 SV=1;>tr|A0A0G2JLB3|A0A0G2JLB3_HUMAN Glucosylceramidase OS=Homo sapiens OX=9606 GN=GBA PE=1 SV=1;>sp|P04062-4|GLCM_HUMAN Isoform 4 of Lysosomal acid glucosylceramidase O
27.8448	27.4937	27.4448	27.8959	27.9033	28.1879	27.8778	27.5013	26.9009	anatomical structure development;anatomical structure formation involved in morphogenesis;anatomical structure morphogenesis;apoptosis;apoptosis involved in morphogenesis;astrocyte cell migration;asymmetric protein localization;auditory receptor cell stereocilium organization;biological adhesion;biological regulation;cell adhesion;cell death;cell migration;cell motility;cell projection organizati…		adherens junction;anchoring junction;basolateral plasma membrane;cell junction;cell part;cell projection;cell-cell adherens junction;cell-cell junction;cytoplasmic part;extracellular membrane-bounded organelle;extracellular organelle;extracellular region part;extracellular vesicular exosome;intracellular organelle part;intracellular part;lamellipodium;macromolecular complex;membrane;membrane part…		GO:0001843;GO:0001919;GO:0001921;GO:0002009;GO:0006810;GO:0006897;GO:0006903;GO:0006915;GO:0006928;GO:0006935;GO:0006950;GO:0007155;GO:0007163;GO:0007346;GO:0008104;GO:0008105;GO:0008219;GO:0008283;GO:0008347;GO:0009605;GO:0009611;GO:0009653;GO:0009893;GO:0009987;GO:0010324;GO:0010604;GO:0010623;GO:0010941;GO:0010942;GO:0012501;GO:0016032;GO:0016043;GO:0016044;GO:0016080;GO:0016192;GO:0016265;GO:…		GO:0005654;GO:0005886;GO:0005911;GO:0005912;GO:0005913;GO:0016020;GO:0016323;GO:0030027;GO:0030054;GO:0031982;GO:0031988;GO:0032991;GO:0034750;GO:0035748;GO:0042995;GO:0043226;GO:0043227;GO:0043230;GO:0043234;GO:0044421;GO:0044422;GO:0044424;GO:0044425;GO:0044428;GO:0044444;GO:0044446;GO:0044459;GO:0044464;GO:0065010;GO:0070062;GO:0070161				22	174.91	0	93.093	10	0.159662	-0.116746	-0.412419	A0A0G2JNZ2;A0A0G2JPP5;Q14160;Q14160-3;A0A0G2JMS7;Q14160-2;H0YCG0;H0YDF9;Q5T0G3;Q9BTT6-2	A0A0G2JNZ2;A0A0G2JPP5;Q14160;Q14160-3;A0A0G2JMS7;Q14160-2;H0YCG0	Protein scribble homolog	SCRIB	>tr|A0A0G2JNZ2|A0A0G2JNZ2_HUMAN Protein scribble homolog OS=Homo sapiens OX=9606 GN=SCRIB PE=1 SV=1;>tr|A0A0G2JPP5|A0A0G2JPP5_HUMAN Protein scribble homolog OS=Homo sapiens OX=9606 GN=SCRIB PE=1 SV=1;>sp|Q14160|SCRIB_HUMAN Protein scribble homolog OS=Homo
26.4339	28.7718	26.6415	27.0108	26.6324	27.0839	27.1644	27.082	25.764											13	34.426	0	24.879	5	0.369364	0.492819	0.842782	A0A140T8W8;A0A1W2PR61;A0A1W2PPF8;A0A140T8Y4;A0A0G2JPD3	A0A140T8W8;A0A1W2PR61;A0A1W2PPF8;A0A140T8Y4;A0A0G2JPD3			>tr|A0A140T8W8|A0A140T8W8_HUMAN HLA class I histocompatibility antigen, A alpha chain OS=Homo sapiens OX=9606 GN=HLA-A PE=1 SV=1;>tr|A0A1W2PR61|A0A1W2PR61_HUMAN HLA class I histocompatibility antigen, A alpha chain OS=Homo sapiens OX=9606 GN=HLA-A PE=1 SV=
26.2422	24.8693	24.6834	25.0955	25.3483	25.6614	NaN	NaN	24.7506	apoptosis;apoptotic mitochondrial changes;autophagic cell death;autophagy;biological regulation;brown fat cell differentiation;catabolic process;cell death;cell differentiation;cellular catabolic process;cellular chemical homeostasis;cellular component organization;cellular component organization at cellular level;cellular component organization or biogenesis;cellular component organization or bi…	binding;enzyme binding;GTPase binding;identical protein binding;protein binding;protein dimerization activity;protein heterodimerization activity;protein homodimerization activity	cell part;cell projection;cytoplasm;cytoplasmic part;dendrite;endoplasmic reticulum;envelope;integral to membrane;integral to mitochondrial membrane;integral to mitochondrial outer membrane;integral to organelle membrane;intracellular membrane-bounded organelle;intracellular organelle;intracellular organelle part;intracellular part;intrinsic to membrane;intrinsic to mitochondrial outer membrane;i…		GO:0000266;GO:0000302;GO:0000422;GO:0001666;GO:0002252;GO:0002376;GO:0006873;GO:0006914;GO:0006915;GO:0006917;GO:0006950;GO:0006952;GO:0006979;GO:0006996;GO:0007005;GO:0007006;GO:0008152;GO:0008219;GO:0008624;GO:0008626;GO:0008637;GO:0009056;GO:0009057;GO:0009605;GO:0009607;GO:0009612;GO:0009615;GO:0009628;GO:0009893;GO:0009894;GO:0009896;GO:0009987;GO:0010035;GO:0010038;GO:0010506;GO:0010508;GO:…	GO:0005488;GO:0005515;GO:0019899;GO:0042802;GO:0042803;GO:0046982;GO:0046983;GO:0051020	GO:0005634;GO:0005635;GO:0005654;GO:0005737;GO:0005739;GO:0005741;GO:0005783;GO:0016020;GO:0016021;GO:0019867;GO:0030425;GO:0031090;GO:0031224;GO:0031300;GO:0031301;GO:0031306;GO:0031307;GO:0031966;GO:0031967;GO:0031968;GO:0031975;GO:0032592;GO:0042995;GO:0043005;GO:0043226;GO:0043227;GO:0043229;GO:0043231;GO:0044422;GO:0044424;GO:0044425;GO:0044428;GO:0044429;GO:0044444;GO:0044446;GO:0044455;GO:…				3	23.728	0	5.1359	3	0.0372222	0.0510132	0.108441	F6RP06;A0A0J9YW18;Q12983	F6RP06;A0A0J9YW18;Q12983	BCL2/adenovirus E1B 19 kDa protein-interacting protein 3	BNIP3	>tr|F6RP06|F6RP06_HUMAN BCL2/adenovirus E1B 19 kDa protein-interacting protein 3 (Fragment) OS=Homo sapiens OX=9606 GN=BNIP3 PE=1 SV=1;>tr|A0A0J9YW18|A0A0J9YW18_HUMAN BCL2/adenovirus E1B 19 kDa protein-interacting protein 3 (Fragment) OS=Homo sapiens OX=96
NaN	NaN	NaN	26.7457	26.751	26.7807	26.7834	26.6016	27.1052		binding;carbohydrate binding				GO:0005488;GO:0030246					14	231.71	0	42.899	5	0	NaN	0	A0A0J9YWL0;Q9Y4K1;Q9Y4K1-2;Q96QW7;A0A494C1M5	A0A0J9YWL0;Q9Y4K1	Absent in melanoma 1 protein	AIM1	>tr|A0A0J9YWL0|A0A0J9YWL0_HUMAN Beta/gamma crystallin domain-containing protein 1 OS=Homo sapiens OX=9606 GN=CRYBG1 PE=1 SV=1;>sp|Q9Y4K1|CRBG1_HUMAN Beta/gamma crystallin domain-containing protein 1 OS=Homo sapiens OX=9606 GN=CRYBG1 PE=1 SV=3
28.7471	28.3053	28.2636	29.6166	29.3836	29.7669	28.4795	28.3791	28.1133	aromatic compound catabolic process;catabolic process;cellular aromatic compound metabolic process;cellular catabolic process;cellular metabolic process;cellular process;metabolic process;response to chemical stimulus;response to oxidative stress;response to stimulus;response to stress	arylesterase activity;binding;carboxylic ester hydrolase activity;catalytic activity;cation binding;hydrolase activity;hydrolase activity, acting on ester bonds;identical protein binding;ion binding;metal ion binding;protein binding	cell part;cytoplasmic part;extracellular region;intracellular membrane-bounded organelle;intracellular organelle;intracellular part;lysosome;lytic vacuole;membrane;membrane-bounded organelle;mitochondrion;nucleus;organelle;plasma membrane;vacuole	Aminobenzoate degradation;Bisphenol degradation	GO:0006725;GO:0006950;GO:0006979;GO:0008152;GO:0009056;GO:0009987;GO:0019439;GO:0042221;GO:0044237;GO:0044248;GO:0050896	GO:0003824;GO:0004064;GO:0005488;GO:0005515;GO:0016787;GO:0016788;GO:0042802;GO:0043167;GO:0043169;GO:0046872;GO:0052689	GO:0000323;GO:0005576;GO:0005634;GO:0005739;GO:0005764;GO:0005773;GO:0005886;GO:0016020;GO:0043226;GO:0043227;GO:0043229;GO:0043231;GO:0044424;GO:0044444;GO:0044464	ko00363;ko00627			10	41.527	0	120.8	8	0.558941	-0.517811	-1.1812	A0A0J9YXF2;Q15165-3;Q15165-1;Q15165;G3XAK4;A0A0J9YXU7;A0A0J9YYJ1;A0A0J9YYF3	A0A0J9YXF2;Q15165-3;Q15165-1;Q15165;G3XAK4	Serum paraoxonase/arylesterase 2	PON2	>tr|A0A0J9YXF2|A0A0J9YXF2_HUMAN Paraoxonase 2, isoform CRA_a OS=Homo sapiens OX=9606 GN=PON2 PE=1 SV=1;>sp|Q15165-3|PON2_HUMAN Isoform 3 of Serum paraoxonase/arylesterase 2 OS=Homo sapiens OX=9606 GN=PON2;>sp|Q15165-1|PON2_HUMAN Isoform 1 of Serum paraoxon
NaN	24.5923	24.2084	24.2698	24.4185	24.6076	24.5277	NaN	NaN	actin cytoskeleton organization;actin filament-based process;cellular component organization;cellular component organization at cellular level;cellular component organization or biogenesis;cellular component organization or biogenesis at cellular level;cellular process;cytoskeleton organization;determination of bilateral symmetry;determination of left/right symmetry;developmental process;organell…		extracellular membrane-bounded organelle;extracellular organelle;extracellular region part;extracellular vesicular exosome;membrane-bounded organelle;membrane-bounded vesicle;organelle;vesicle	Wnt signaling pathway	GO:0006996;GO:0007010;GO:0007368;GO:0007389;GO:0009799;GO:0009855;GO:0009987;GO:0016043;GO:0030029;GO:0030036;GO:0032502;GO:0071840;GO:0071841;GO:0071842		GO:0031982;GO:0031988;GO:0043226;GO:0043227;GO:0043230;GO:0044421;GO:0065010;GO:0070062	ko04310			6	124.51	0	9.4402	5	0.126556	-0.0555434	-0.345372	A0A0J9YYF7;Q86T65-4;Q86T65;A0A0J9YX09;F2Z2Q2	A0A0J9YYF7;Q86T65-4;Q86T65	Disheveled-associated activator of morphogenesis 2	DAAM2	>tr|A0A0J9YYF7|A0A0J9YYF7_HUMAN Disheveled-associated activator of morphogenesis 2 OS=Homo sapiens OX=9606 GN=DAAM2 PE=1 SV=1;>sp|Q86T65-4|DAAM2_HUMAN Isoform 2 of Disheveled-associated activator of morphogenesis 2 OS=Homo sapiens OX=9606 GN=DAAM2;>sp|Q86T
31.56	30.5493	30.7271	31.1053	31.2483	31.4525	30.743	30.91	31.1823	biological regulation;posttranscriptional regulation of gene expression;regulation of biological process;regulation of gene expression;regulation of macromolecule metabolic process;regulation of metabolic process	binding;cation binding;ion binding;metal ion binding;nucleic acid binding;nucleotide binding;structural molecule activity;transition metal ion binding;zinc ion binding	cell part;intracellular organelle part;intracellular part;membrane;nuclear inner membrane;nuclear matrix;nuclear membrane;nuclear part;nucleoplasm;organelle inner membrane;organelle membrane;organelle part		GO:0010468;GO:0010608;GO:0019222;GO:0050789;GO:0060255;GO:0065007	GO:0000166;GO:0003676;GO:0005198;GO:0005488;GO:0008270;GO:0043167;GO:0043169;GO:0046872;GO:0046914	GO:0005637;GO:0005654;GO:0016020;GO:0016363;GO:0019866;GO:0031090;GO:0031965;GO:0044422;GO:0044424;GO:0044428;GO:0044446;GO:0044464				34	94.622	0	323.31	22	0.264228	-0.161449	-0.637276	A0A0R4J2E8;P43243;A8MXP9;D6REM6;D6R991;H0Y8T4;B3KM87;P43243-2;Q68E03;D6R8Z5;D6RBI2;D6RE02;D6RIA2;D6RAM9;D6RAY2;D6RCM3;D6REK4;D6RBK5;D6RB45;A0A1B0GX04;D6R9F3;D6RBS2	A0A0R4J2E8;P43243;A8MXP9;D6REM6;D6R991	Matrin-3	MATR3	>tr|A0A0R4J2E8|A0A0R4J2E8_HUMAN Matrin-3 OS=Homo sapiens OX=9606 GN=MATR3 PE=1 SV=1;>sp|P43243|MATR3_HUMAN Matrin-3 OS=Homo sapiens OX=9606 GN=MATR3 PE=1 SV=2;>tr|A8MXP9|A8MXP9_HUMAN Matrin-3 OS=Homo sapiens OX=9606 GN=MATR3 PE=1 SV=1;>tr|D6REM6|D6REM6_HUM
29.3607	28.9076	29.2332	30.3669	30.0156	30.2989	29.2203	29.0404	29.2513	biological regulation;catabolic process;cellular macromolecule metabolic process;cellular metabolic process;cellular process;cellular protein metabolic process;cellular response to stimulus;dephosphorylation;lipid catabolic process;lipid metabolic process;macromolecule metabolic process;macromolecule modification;metabolic process;phosphate-containing compound metabolic process;phosphorus metabol…	anion binding;binding;carboxylic ester hydrolase activity;catalytic activity;hydrolase activity;hydrolase activity, acting on ester bonds;ion binding;phosphate ion binding;serine hydrolase activity	cell part;cytoplasmic part;endoplasmic reticulum;integral to membrane;intracellular membrane-bounded organelle;intracellular organelle;intracellular part;intrinsic to membrane;membrane;membrane part;membrane-bounded organelle;organelle	Bile secretion	GO:0006464;GO:0006470;GO:0006629;GO:0006793;GO:0006796;GO:0006805;GO:0007165;GO:0008152;GO:0009056;GO:0009987;GO:0016042;GO:0016311;GO:0019538;GO:0043170;GO:0043412;GO:0044237;GO:0044238;GO:0044260;GO:0044267;GO:0050789;GO:0050794;GO:0050896;GO:0051716;GO:0060395;GO:0065007	GO:0003824;GO:0005488;GO:0016787;GO:0016788;GO:0017171;GO:0042301;GO:0043167;GO:0043168;GO:0052689	GO:0005783;GO:0016020;GO:0016021;GO:0031224;GO:0043226;GO:0043227;GO:0043229;GO:0043231;GO:0044424;GO:0044425;GO:0044444;GO:0044464	ko04976			12	49.062	0	30.048	7	0.721413	-0.531729	-1.45154	A0A0R4J2G3;Q6PIU2;A0A0A0MTJ9;Q6PIU2-2;H7C046;Q6PIU2-3;F8WE33	A0A0R4J2G3;Q6PIU2;A0A0A0MTJ9;Q6PIU2-2;H7C046;Q6PIU2-3	Neutral cholesterol ester hydrolase 1	NCEH1	>tr|A0A0R4J2G3|A0A0R4J2G3_HUMAN Arylacetamide deacetylase-like 1 OS=Homo sapiens OX=9606 GN=NCEH1 PE=1 SV=1;>sp|Q6PIU2|NCEH1_HUMAN Neutral cholesterol ester hydrolase 1 OS=Homo sapiens OX=9606 GN=NCEH1 PE=1 SV=3;>tr|A0A0A0MTJ9|A0A0A0MTJ9_HUMAN Neutral chol
24.7401	26.4814	27.4487	24.834	25.5475	24.4363	25.4978	25.8042	NaN	biological regulation;cellular component organization;cellular component organization at cellular level;cellular component organization or biogenesis;cellular component organization or biogenesis at cellular level;cellular process;cytoskeleton organization;establishment of localization;establishment of localization in cell;Golgi vesicle transport;intracellular transport;membrane organization;orga…	binding;proline-rich region binding;protein binding	cell part;cytoplasmic part;cytosol;Golgi apparatus;intracellular membrane-bounded organelle;intracellular organelle;intracellular organelle part;intracellular part;membrane;membrane-bounded organelle;nuclear part;nucleoplasm;organelle;organelle part;plasma membrane		GO:0006810;GO:0006892;GO:0006996;GO:0007010;GO:0009893;GO:0009894;GO:0009896;GO:0009987;GO:0010604;GO:0016043;GO:0016192;GO:0019222;GO:0022603;GO:0022604;GO:0030162;GO:0031323;GO:0031325;GO:0031329;GO:0031331;GO:0032268;GO:0032270;GO:0042176;GO:0045732;GO:0045862;GO:0046907;GO:0048193;GO:0048518;GO:0048522;GO:0050789;GO:0050793;GO:0050794;GO:0051043;GO:0051044;GO:0051128;GO:0051234;GO:0051246;GO:…	GO:0005488;GO:0005515;GO:0070064	GO:0005654;GO:0005794;GO:0005829;GO:0005886;GO:0016020;GO:0043226;GO:0043227;GO:0043229;GO:0043231;GO:0044422;GO:0044424;GO:0044428;GO:0044444;GO:0044446;GO:0044464				10	110.41	0	19.815	8	0.728984	0.999414	1.49064	A0A494C1M0;A0A0U1RQE4;Q5HYK7-3;Q5HYK7-2;Q5HYK7;Q5HYK7-5;Q5HYK7-4;A0A0U1RQN2	A0A494C1M0;A0A0U1RQE4;Q5HYK7-3;Q5HYK7-2;Q5HYK7;Q5HYK7-5;Q5HYK7-4	SH3 domain-containing protein 19	SH3D19	>tr|A0A494C1M0|A0A494C1M0_HUMAN SH3 domain-containing protein 19 OS=Homo sapiens OX=9606 GN=SH3D19 PE=1 SV=1;>tr|A0A0U1RQE4|A0A0U1RQE4_HUMAN SH3 domain-containing protein 19 OS=Homo sapiens OX=9606 GN=SH3D19 PE=1 SV=1;>sp|Q5HYK7-3|SH319_HUMAN Isoform 3 of
26.7074	27.4478	27.8004	26.8768	26.881	26.435	27.1053	27.065	27.7612	biological regulation;cell surface receptor linked signaling pathway;cellular process;cellular response to chemical stimulus;cellular response to cytokine stimulus;cellular response to organic substance;cellular response to stimulus;cytokine-mediated signaling pathway;gamete generation;male gamete generation;multicellular organismal process;multicellular organismal reproductive process;positive r…	binding;nucleic acid binding;RNA binding;RNA cap binding;translation factor activity, nucleic acid binding;translation initiation factor activity	cell part;cytoplasmic part;cytosol;eukaryotic translation initiation factor 4F complex;intracellular part;macromolecular complex;protein complex	RNA transport;Viral myocarditis	GO:0001932;GO:0001934;GO:0006417;GO:0006446;GO:0007165;GO:0007166;GO:0007276;GO:0007283;GO:0009889;GO:0009891;GO:0009893;GO:0009987;GO:0010033;GO:0010468;GO:0010556;GO:0010557;GO:0010562;GO:0010564;GO:0010604;GO:0010608;GO:0016032;GO:0019220;GO:0019221;GO:0019222;GO:0022414;GO:0031323;GO:0031325;GO:0031326;GO:0031328;GO:0031399;GO:0031401;GO:0032268;GO:0032270;GO:0032501;GO:0034097;GO:0040020;GO:…	GO:0000339;GO:0003676;GO:0003723;GO:0003743;GO:0005488;GO:0008135	GO:0005829;GO:0016281;GO:0032991;GO:0043234;GO:0044424;GO:0044444;GO:0044464	ko03013;ko05416			30	195.27	0	41.274	8	0.395421	0.297837	0.891373	A0A0U1RQK7;A0A0A0MSA7;O43432;O43432-3;O43432-4;O43432-2;B1AN91;B1AN92	A0A0U1RQK7;A0A0A0MSA7;O43432;O43432-3;O43432-4	Eukaryotic translation initiation factor 4 gamma 3	EIF4G3	>tr|A0A0U1RQK7|A0A0U1RQK7_HUMAN Eukaryotic translation initiation factor 4 gamma 3 OS=Homo sapiens OX=9606 GN=EIF4G3 PE=1 SV=1;>tr|A0A0A0MSA7|A0A0A0MSA7_HUMAN Eukaryotic translation initiation factor 4 gamma 3 OS=Homo sapiens OX=9606 GN=EIF4G3 PE=1 SV=1;>s
25.9974	26.5241	26.6713	25.8353	26.244	25.1651	26.2555	26.6477	26.98	biological regulation;cellular component organization;cellular component organization or biogenesis;cellular macromolecule metabolic process;cellular membrane organization;cellular metabolic process;cellular process;endocytosis;endosome to lysosome transport;endosome transport;establishment of localization;establishment of localization in cell;intracellular transport;lysosomal transport;macromole…	adenyl nucleotide binding;adenyl ribonucleotide binding;ATP binding;binding;catalytic activity;kinase activity;nucleotide binding;phosphotransferase activity, alcohol group as acceptor;protein binding;protein kinase activity;purine nucleotide binding;purine ribonucleoside triphosphate binding;purine ribonucleotide binding;receptor binding;ribonucleotide binding;transferase activity;transferase ac…	cell part;clathrin-coated vesicle;coated vesicle;cytoplasmic membrane-bounded vesicle;cytoplasmic part;cytoplasmic vesicle;endosomal part;endosome membrane;Golgi apparatus;intracellular membrane-bounded organelle;intracellular organelle;intracellular organelle part;intracellular part;membrane;membrane-bounded organelle;membrane-bounded vesicle;organelle;organelle membrane;organelle part;perinucle…		GO:0002090;GO:0002092;GO:0006810;GO:0006897;GO:0006898;GO:0007034;GO:0007041;GO:0008152;GO:0008333;GO:0009893;GO:0009966;GO:0009968;GO:0009987;GO:0010324;GO:0010604;GO:0010646;GO:0010648;GO:0016043;GO:0016044;GO:0016192;GO:0016197;GO:0019222;GO:0023051;GO:0023057;GO:0030100;GO:0030111;GO:0030178;GO:0031323;GO:0031325;GO:0031623;GO:0032879;GO:0043112;GO:0043170;GO:0044237;GO:0044260;GO:0045807;GO:…	GO:0000166;GO:0003824;GO:0004672;GO:0005102;GO:0005488;GO:0005515;GO:0005524;GO:0016301;GO:0016740;GO:0016772;GO:0016773;GO:0017076;GO:0030554;GO:0032553;GO:0032555;GO:0032559;GO:0035639	GO:0005794;GO:0010008;GO:0016020;GO:0016023;GO:0030135;GO:0030136;GO:0031090;GO:0031410;GO:0031982;GO:0031988;GO:0043226;GO:0043227;GO:0043229;GO:0043231;GO:0044422;GO:0044424;GO:0044440;GO:0044444;GO:0044446;GO:0044464;GO:0048471				9	104.11	0	35.721	5	0.208665	0.209663	0.520915	A0A0U1RQQ9;Q6P3W7;F8VSC5;F8VPW3;H0YIK6	A0A0U1RQQ9;Q6P3W7;F8VSC5	SCY1-like protein 2	SCYL2	>tr|A0A0U1RQQ9|A0A0U1RQQ9_HUMAN SCY1-like protein 2 OS=Homo sapiens OX=9606 GN=SCYL2 PE=1 SV=1;>sp|Q6P3W7|SCYL2_HUMAN SCY1-like protein 2 OS=Homo sapiens OX=9606 GN=SCYL2 PE=1 SV=1;>tr|F8VSC5|F8VSC5_HUMAN SCY1-like protein 2 (Fragment) OS=Homo sapiens OX=9
27.623	27.6678	27.2923	27.1247	27.4209	27.6323	27.3519	27.1433	27.9981	biological adhesion;cell adhesion;cellular process		adherens junction;anchoring junction;cell junction;cell part;cell-substrate adherens junction;cell-substrate junction;focal adhesion;integral to membrane;intrinsic to membrane;membrane;membrane part;plasma membrane		GO:0007155;GO:0009987;GO:0022610		GO:0005886;GO:0005912;GO:0005924;GO:0005925;GO:0016020;GO:0016021;GO:0030054;GO:0030055;GO:0031224;GO:0044425;GO:0044464;GO:0070161				3	18.663	0	10.68	7	0.149702	0.0825119	0.389575	A0A0U1RQT8;Q8TCZ2-3;Q8TCZ2-2;Q8TCZ2;Q8TCZ2-5;H0Y4H3;Q8TCZ2-6	A0A0U1RQT8;Q8TCZ2-3;Q8TCZ2-2;Q8TCZ2;Q8TCZ2-5;H0Y4H3	CD99 antigen-like protein 2	CD99L2	>tr|A0A0U1RQT8|A0A0U1RQT8_HUMAN CD99 antigen-like protein 2 (Fragment) OS=Homo sapiens OX=9606 GN=CD99L2 PE=1 SV=1;>sp|Q8TCZ2-3|C99L2_HUMAN Isoform 3 of CD99 antigen-like protein 2 OS=Homo sapiens OX=9606 GN=CD99L2;>sp|Q8TCZ2-2|C99L2_HUMAN Isoform 2 of CD9
24.5564	25.7024	25.9262	25.187	24.381	25.6796	23.6633	23.5927	NaN	biological regulation;cell surface receptor linked signaling pathway;cellular component organization;cellular component organization at cellular level;cellular component organization or biogenesis;cellular component organization or biogenesis at cellular level;cellular macromolecule metabolic process;cellular metabolic process;cellular process;cellular protein metabolic process;cellular response …	binding;calcium ion binding;catalytic activity;cation binding;epidermal growth factor receptor binding;epidermal growth factor-activated receptor activity;growth factor receptor binding;ion binding;kinase activity;metal ion binding;molecular transducer activity;phosphotransferase activity, alcohol group as acceptor;protein binding;protein kinase activity;protein tyrosine kinase activity;receptor …	extracellular matrix;extracellular membrane-bounded organelle;extracellular organelle;extracellular region;extracellular region part;extracellular space;extracellular vesicular exosome;membrane-bounded organelle;membrane-bounded vesicle;organelle;proteinaceous extracellular matrix;vesicle		GO:0003008;GO:0006355;GO:0006464;GO:0006468;GO:0006793;GO:0006796;GO:0007165;GO:0007166;GO:0007167;GO:0007169;GO:0007173;GO:0007600;GO:0007601;GO:0008152;GO:0009889;GO:0009987;GO:0010468;GO:0010556;GO:0016043;GO:0016310;GO:0018108;GO:0018193;GO:0018212;GO:0019219;GO:0019222;GO:0019538;GO:0030198;GO:0031323;GO:0031326;GO:0032330;GO:0032331;GO:0032501;GO:0043062;GO:0043170;GO:0043412;GO:0044237;GO:…	GO:0003824;GO:0004672;GO:0004713;GO:0004714;GO:0004871;GO:0004872;GO:0004888;GO:0005006;GO:0005102;GO:0005154;GO:0005488;GO:0005509;GO:0005515;GO:0016301;GO:0016740;GO:0016772;GO:0016773;GO:0019199;GO:0038023;GO:0043167;GO:0043169;GO:0046872;GO:0060089;GO:0070851	GO:0005576;GO:0005578;GO:0005615;GO:0031012;GO:0031982;GO:0031988;GO:0043226;GO:0043227;GO:0043230;GO:0044421;GO:0065010;GO:0070062				3	31.646	0	9.71	7	0.685603	0.894267	1.41701	A0A0U1RQV3;Q12805-5;Q12805-2;Q12805-4;Q12805-3;Q12805;Q580Q6	A0A0U1RQV3;Q12805-5;Q12805-2;Q12805-4;Q12805-3;Q12805	EGF-containing fibulin-like extracellular matrix protein 1	EFEMP1	>tr|A0A0U1RQV3|A0A0U1RQV3_HUMAN EGF-containing fibulin-like extracellular matrix protein 1 (Fragment) OS=Homo sapiens OX=9606 GN=EFEMP1 PE=1 SV=1;>sp|Q12805-5|FBLN3_HUMAN Isoform 5 of EGF-containing fibulin-like extracellular matrix protein 1 OS=Homo sapie
28.0872	28.8225	28.7475	28.7017	28.3993	28.3659	28.5146	28.4319	28.864	biological regulation;cell cycle;cell cycle checkpoint;cellular component assembly;cellular component assembly at cellular level;cellular component disassembly;cellular component disassembly at cellular level;cellular component organization;cellular component organization at cellular level;cellular component organization or biogenesis;cellular component organization or biogenesis at cellular leve…	binding;damaged DNA binding;DNA binding;enzyme binding;histone binding;nucleic acid binding;protein binding	cell part;chromatin;chromosomal part;chromosome;condensed chromosome;condensed nuclear chromosome;extracellular membrane-bounded organelle;extracellular organelle;extracellular region part;extracellular vesicular exosome;germ cell nucleus;intracellular membrane-bounded organelle;intracellular non-membrane-bounded organelle;intracellular organelle;intracellular organelle part;intracellular part;ma…	Systemic lupus erythematosus	GO:0000075;GO:0000077;GO:0000724;GO:0000725;GO:0006139;GO:0006259;GO:0006281;GO:0006282;GO:0006302;GO:0006310;GO:0006325;GO:0006334;GO:0006337;GO:0006807;GO:0006950;GO:0006974;GO:0006996;GO:0007049;GO:0007276;GO:0007283;GO:0008152;GO:0008285;GO:0009314;GO:0009628;GO:0009893;GO:0009987;GO:0010212;GO:0010564;GO:0010604;GO:0016043;GO:0019219;GO:0019222;GO:0022411;GO:0022414;GO:0022607;GO:0031323;GO:…	GO:0003676;GO:0003677;GO:0003684;GO:0005488;GO:0005515;GO:0019899;GO:0042393	GO:0000228;GO:0000785;GO:0000786;GO:0000788;GO:0000790;GO:0000793;GO:0000794;GO:0000803;GO:0001673;GO:0001741;GO:0005634;GO:0005654;GO:0005657;GO:0005694;GO:0031982;GO:0031988;GO:0032991;GO:0032993;GO:0035861;GO:0043073;GO:0043226;GO:0043227;GO:0043228;GO:0043229;GO:0043230;GO:0043231;GO:0043232;GO:0044421;GO:0044422;GO:0044424;GO:0044427;GO:0044428;GO:0044446;GO:0044454;GO:0044464;GO:0065010;GO:…	ko05322			6	18.481	0	58.649	26	0.0108692	0.00619253	0.0321067	A0A0U1RR32;A0A0U1RRH7;Q99878;Q96KK5;Q9BTM1;Q93077;Q7L7L0;P20671;P0C0S8;P04908;H0YFX9;A0A3B3IS11;P16104;Q9BTM1-2;Q96QV6;Q8IUE6;REV__H0Y672;REV__E7EQ67;REV__H7BY63;REV__Q8NB25-4;REV__H0YBA5;REV__Q8NB25-2;REV__A0A087X2A7;REV__Q8NB25-3;REV__Q8NB25;Q71UI9-5	A0A0U1RR32;A0A0U1RRH7;Q99878;Q96KK5;Q9BTM1;Q93077;Q7L7L0;P20671;P0C0S8;P04908;H0YFX9;A0A3B3IS11;P16104;Q9BTM1-2;Q96QV6;Q8IUE6	Histone H2A type 1-J;Histone H2A type 1-H;Histone H2A.J;Histone H2A type 1-C;Histone H2A type 3;Histone H2A type 1-D;Histone H2A type 1;Histone H2A type 1-B/E;Histone H2A;Histone H2AX;Histone H2A type 1-A;Histone H2A type 2-B	HIST1H2AJ;HIST1H2AH;H2AFJ;HIST1H2AC;HIST3H2A;HIST1H2AD;HIST1H2AG;HIST1H2AB;H2AFX;HIST1H2AA;HIST2H2AB	>tr|A0A0U1RR32|A0A0U1RR32_HUMAN Histone H2A OS=Homo sapiens OX=9606 GN=hCG_2039566 PE=3 SV=1;>tr|A0A0U1RRH7|A0A0U1RRH7_HUMAN Histone H2A OS=Homo sapiens OX=9606 PE=3 SV=1;>sp|Q99878|H2A1J_HUMAN Histone H2A type 1-J OS=Homo sapiens OX=9606 GN=H2AC14 PE=1 SV
28.5622	28.0844	28.6225	28.7408	28.659	28.8405	28.7764	28.6559	28.868	acyl-CoA biosynthetic process;acyl-CoA metabolic process;acylglycerol biosynthetic process;acylglycerol metabolic process;anatomical structure development;biological regulation;biosynthetic process;carboxylic acid metabolic process;carboxylic acid transport;cellular biosynthetic process;cellular ketone metabolic process;cellular lipid metabolic process;cellular metabolic process;cellular process;…	acid-thiol ligase activity;adenyl nucleotide binding;adenyl ribonucleotide binding;arachidonate-CoA ligase activity;ATP binding;binding;catalytic activity;fatty acid ligase activity;ligase activity;ligase activity, forming carbon-sulfur bonds;long-chain fatty acid-CoA ligase activity;nucleotide binding;purine nucleotide binding;purine ribonucleoside triphosphate binding;purine ribonucleotide bind…	cell body;cell part;cytoplasm;cytoplasmic part;endoplasmic reticulum membrane;endoplasmic reticulum part;ER-mitochondrion membrane contact site;extracellular membrane-bounded organelle;extracellular organelle;extracellular region part;extracellular vesicular exosome;integral to membrane;intracellular membrane-bounded organelle;intracellular organelle;intracellular organelle part;intracellular par…	Adipocytokine signaling pathway;Fatty acid metabolism;Peroxisome;PPAR signaling pathway	GO:0001558;GO:0001676;GO:0006082;GO:0006629;GO:0006631;GO:0006637;GO:0006638;GO:0006639;GO:0006641;GO:0006662;GO:0006732;GO:0006810;GO:0006869;GO:0007584;GO:0008152;GO:0008610;GO:0009058;GO:0009108;GO:0009605;GO:0009987;GO:0009991;GO:0010033;GO:0015718;GO:0015849;GO:0015908;GO:0018904;GO:0019432;GO:0019752;GO:0022414;GO:0030307;GO:0031667;GO:0032303;GO:0032304;GO:0032306;GO:0032307;GO:0032368;GO:…	GO:0000166;GO:0003824;GO:0004467;GO:0005488;GO:0005524;GO:0015645;GO:0016874;GO:0016877;GO:0016878;GO:0017076;GO:0030554;GO:0031957;GO:0032553;GO:0032555;GO:0032559;GO:0035639;GO:0047676	GO:0005737;GO:0005741;GO:0005778;GO:0005789;GO:0005811;GO:0016020;GO:0016021;GO:0019867;GO:0031090;GO:0031224;GO:0031903;GO:0031966;GO:0031968;GO:0031982;GO:0031988;GO:0042579;GO:0043025;GO:0043226;GO:0043227;GO:0043229;GO:0043230;GO:0043231;GO:0044232;GO:0044233;GO:0044297;GO:0044421;GO:0044422;GO:0044424;GO:0044425;GO:0044429;GO:0044432;GO:0044438;GO:0044439;GO:0044444;GO:0044446;GO:0044455;GO:…	ko00071;ko03320;ko04146;ko04920	+	control_patient	24	74.435	0	59.296	6	1.51504	-0.333727	-2.7021	O60488-2;O60488;D6RD96;D6RF95;D6RDA8;H0Y9A0	O60488-2;O60488	Long-chain-fatty-acid--CoA ligase 4	ACSL4	>sp|O60488-2|ACSL4_HUMAN Isoform Short of Long-chain-fatty-acid--CoA ligase 4 OS=Homo sapiens OX=9606 GN=ACSL4;>sp|O60488|ACSL4_HUMAN Long-chain-fatty-acid--CoA ligase 4 OS=Homo sapiens OX=9606 GN=ACSL4 PE=1 SV=2
26.0598	26.2119	26.4282	26.5839	26.6595	26.6168	26.3548	26.1952	25.9026	biological regulation;calcium ion homeostasis;calcium ion import;calcium ion transmembrane transport;calcium ion transport;cation homeostasis;cation transport;cellular calcium ion homeostasis;cellular cation homeostasis;cellular chemical homeostasis;cellular component assembly;cellular component organization;cellular component organization or biogenesis;cellular divalent inorganic cation homeosta…	binding;calcium ion binding;cation binding;identical protein binding;ion binding;metal ion binding;protein binding;protein dimerization activity;protein heterodimerization activity	calcium channel complex;cation channel complex;cell part;cytoplasmic part;integral to membrane;integral to mitochondrial membrane;integral to organelle membrane;intracellular;intracellular membrane-bounded organelle;intracellular organelle;intracellular organelle part;intracellular part;intrinsic to membrane;intrinsic to organelle membrane;ion channel complex;macromolecular complex;membrane;membr…		GO:0006461;GO:0006810;GO:0006811;GO:0006812;GO:0006816;GO:0006839;GO:0006851;GO:0006873;GO:0006874;GO:0006875;GO:0006950;GO:0006952;GO:0009987;GO:0016043;GO:0019725;GO:0022607;GO:0030001;GO:0030003;GO:0034220;GO:0042592;GO:0043933;GO:0046907;GO:0048878;GO:0050801;GO:0050896;GO:0051234;GO:0051259;GO:0051260;GO:0051560;GO:0051561;GO:0051649;GO:0055065;GO:0055074;GO:0055080;GO:0055082;GO:0055085;GO:…	GO:0005488;GO:0005509;GO:0005515;GO:0042802;GO:0043167;GO:0043169;GO:0046872;GO:0046982;GO:0046983	GO:0005622;GO:0005739;GO:0005743;GO:0005758;GO:0016020;GO:0016021;GO:0019866;GO:0031090;GO:0031224;GO:0031300;GO:0031301;GO:0031966;GO:0031970;GO:0031974;GO:0032592;GO:0032991;GO:0034702;GO:0034703;GO:0034704;GO:0043226;GO:0043227;GO:0043229;GO:0043231;GO:0043234;GO:0044422;GO:0044424;GO:0044425;GO:0044429;GO:0044444;GO:0044446;GO:0044455;GO:0044464				10	54.578	0	24.614	12	0.346673	-0.152174	-0.799786	F6XEV2;A0A0U1RRK1;A0A286YF11;Q9BPX6;Q9BPX6-3;Q9BPX6-2;Q9BPX6-5;Q9BPX6-4;S4R3D7;E9PQV6;S4R3V1;S4R3W3	F6XEV2;A0A0U1RRK1;A0A286YF11;Q9BPX6;Q9BPX6-3;Q9BPX6-2;Q9BPX6-5;Q9BPX6-4	Calcium uptake protein 1, mitochondrial	MICU1	>tr|F6XEV2|F6XEV2_HUMAN Calcium uptake protein 1, mitochondrial OS=Homo sapiens OX=9606 GN=MICU1 PE=1 SV=2;>tr|A0A0U1RRK1|A0A0U1RRK1_HUMAN Calcium uptake protein 1, mitochondrial OS=Homo sapiens OX=9606 GN=MICU1 PE=1 SV=1;>tr|A0A286YF11|A0A286YF11_HUMAN Ca
26.934	25.9919	26.0806	26.4615	26.4561	26.4154	26.2371	26.3651	26.8753	ATP-dependent chromatin remodeling;biosynthetic process;cellular biosynthetic process;cellular component organization;cellular component organization at cellular level;cellular component organization or biogenesis;cellular component organization or biogenesis at cellular level;cellular macromolecule biosynthetic process;cellular macromolecule metabolic process;cellular metabolic process;cellular …	binding;cation binding;DNA binding;ion binding;metal ion binding;nucleic acid binding;nucleic acid binding transcription factor activity;sequence-specific DNA binding;sequence-specific DNA binding transcription factor activity;transition metal ion binding;zinc ion binding	cell part;chromatin;chromosomal part;intracellular organelle part;intracellular part;macromolecular complex;nuclear body;nuclear chromatin;nuclear chromosome part;nuclear part;nuclear speck;nucleoplasm;nucleoplasm part;organelle part;protein complex		GO:0006139;GO:0006325;GO:0006338;GO:0006351;GO:0006807;GO:0006996;GO:0008152;GO:0009058;GO:0009059;GO:0009987;GO:0016043;GO:0016070;GO:0016568;GO:0032774;GO:0034641;GO:0034645;GO:0043044;GO:0043170;GO:0044237;GO:0044238;GO:0044249;GO:0044260;GO:0051276;GO:0071840;GO:0071841;GO:0071842;GO:0090304	GO:0001071;GO:0003676;GO:0003677;GO:0003700;GO:0005488;GO:0008270;GO:0043167;GO:0043169;GO:0043565;GO:0046872;GO:0046914	GO:0000785;GO:0000790;GO:0005654;GO:0016604;GO:0016607;GO:0032991;GO:0043234;GO:0044422;GO:0044424;GO:0044427;GO:0044428;GO:0044446;GO:0044451;GO:0044454;GO:0044464				7	63.461	0	42.989	6	0.229489	-0.132915	-0.565275	A0A0U1RRM1;Q8WXI9;A0A0U1RR30;A0A0U1RRK3;A0A0U1RR34;A0A1B0GW07	A0A0U1RRM1;Q8WXI9	Transcriptional repressor p66-beta	GATAD2B	>tr|A0A0U1RRM1|A0A0U1RRM1_HUMAN Transcriptional repressor p66-beta OS=Homo sapiens OX=9606 GN=GATAD2B PE=1 SV=1;>sp|Q8WXI9|P66B_HUMAN Transcriptional repressor p66-beta OS=Homo sapiens OX=9606 GN=GATAD2B PE=1 SV=1
31.8632	31.4719	31.5215	31.4067	31.4815	31.5404	31.5946	31.5387	31.5383	alternative nuclear mRNA splicing, via spliceosome;biological regulation;cellular macromolecule metabolic process;cellular metabolic process;cellular nitrogen compound metabolic process;cellular process;gene expression;macromolecule metabolic process;metabolic process;mRNA metabolic process;mRNA processing;negative regulation of biological process;negative regulation of cell differentiation;negat…	binding;nucleic acid binding;nucleotide binding;poly-pyrimidine tract binding;pre-mRNA binding;RNA binding;single-stranded RNA binding	cell part;extracellular membrane-bounded organelle;extracellular organelle;extracellular region part;extracellular vesicular exosome;intracellular membrane-bounded organelle;intracellular non-membrane-bounded organelle;intracellular organelle;intracellular organelle part;intracellular part;membrane;membrane-bounded organelle;membrane-bounded vesicle;non-membrane-bounded organelle;nuclear part;nuc…		GO:0000375;GO:0000377;GO:0000380;GO:0000381;GO:0000398;GO:0006139;GO:0006396;GO:0006397;GO:0006807;GO:0008152;GO:0008380;GO:0009892;GO:0009987;GO:0010467;GO:0010468;GO:0010605;GO:0016070;GO:0016071;GO:0019219;GO:0019222;GO:0031323;GO:0031324;GO:0033119;GO:0034641;GO:0043170;GO:0043484;GO:0044237;GO:0044238;GO:0044260;GO:0045595;GO:0045596;GO:0045934;GO:0048024;GO:0048025;GO:0048519;GO:0048523;GO:…	GO:0000166;GO:0003676;GO:0003723;GO:0003727;GO:0005488;GO:0008187;GO:0036002	GO:0005634;GO:0005654;GO:0005730;GO:0016020;GO:0031982;GO:0031988;GO:0043226;GO:0043227;GO:0043228;GO:0043229;GO:0043230;GO:0043231;GO:0043232;GO:0044421;GO:0044422;GO:0044424;GO:0044428;GO:0044446;GO:0044464;GO:0065010;GO:0070062				21	62.463	0	323.31	13	0.537231	0.102161	1.14396	A0A0U1RRM4;P26599;P26599-2;P26599-3;A6NLN1;K7EKJ7;A0A0D9SF20;K7EK45;K7ES59;K7ELW5;A0A087WU68;A0A087WUW5;X6R242	A0A0U1RRM4;P26599;P26599-2;P26599-3;A6NLN1	Polypyrimidine tract-binding protein 1	PTBP1	>tr|A0A0U1RRM4|A0A0U1RRM4_HUMAN Polypyrimidine tract-binding protein 1 OS=Homo sapiens OX=9606 GN=PTBP1 PE=1 SV=1;>sp|P26599|PTBP1_HUMAN Polypyrimidine tract-binding protein 1 OS=Homo sapiens OX=9606 GN=PTBP1 PE=1 SV=1;>sp|P26599-2|PTBP1_HUMAN Isoform 2 of
29.2045	30.0621	29.4775	29.1888	29.5786	29.6727	30.0491	29.891	30.4555											18	34.288	0	111.51	10	0.310923	-0.224558	-0.730617	A0A140T955;A0A140T933;A0A1W2PRT9;A0A140T9I0;A0A140T9X5;A0A140T913;A0A1W2PPQ2;A0A1W2PP29;A0A1W2PQZ3;A0A1W2PQE2	A0A140T955;A0A140T933;A0A1W2PRT9;A0A140T9I0;A0A140T9X5;A0A140T913;A0A1W2PPQ2			>tr|A0A140T955|A0A140T955_HUMAN HLA class I histocompatibility antigen, A alpha chain OS=Homo sapiens OX=9606 GN=HLA-A PE=1 SV=1;>tr|A0A140T933|A0A140T933_HUMAN HLA class I histocompatibility antigen, A alpha chain (Fragment) OS=Homo sapiens OX=9606 GN=HLA
27.7577	27.5485	27.2662	28.2683	27.9627	27.9856	28.3481	28.0443	28.8404	biological regulation;regulation of biological process;regulation of cellular component organization;regulation of cellular process;regulation of cytoskeleton organization;regulation of organelle organization;regulation of response to stimulus;regulation of signal transduction;regulation of signaling		actin cytoskeleton;adherens junction;anchoring junction;cell junction;cell part;cell-substrate adherens junction;cell-substrate junction;cytoplasm;cytoskeleton;focal adhesion;intracellular non-membrane-bounded organelle;intracellular organelle;intracellular part;non-membrane-bounded organelle;organelle		GO:0009966;GO:0023051;GO:0033043;GO:0048583;GO:0050789;GO:0050794;GO:0051128;GO:0051493;GO:0065007		GO:0005737;GO:0005856;GO:0005912;GO:0005924;GO:0005925;GO:0015629;GO:0030054;GO:0030055;GO:0043226;GO:0043228;GO:0043229;GO:0043232;GO:0044424;GO:0044464;GO:0070161		+	control_patient	9	80.724	0	28.844	2	1.8631	-0.717409	-3.26834	Q8N556;Q8N556-2	Q8N556;Q8N556-2	Actin filament-associated protein 1	AFAP1	>sp|Q8N556|AFAP1_HUMAN Actin filament-associated protein 1 OS=Homo sapiens OX=9606 GN=AFAP1 PE=1 SV=2;>sp|Q8N556-2|AFAP1_HUMAN Isoform 2 of Actin filament-associated protein 1 OS=Homo sapiens OX=9606 GN=AFAP1
25.6072	26.4133	26.3299	26.1476	26.4956	27.1243	26.2919	26.3307	25.2381	biological regulation;cell redox homeostasis;cellular homeostasis;cellular process;homeostatic process;regulation of biological process;regulation of biological quality;regulation of cellular process;response to chemical stimulus;response to inorganic substance;response to oxidative stress;response to oxygen radical;response to reactive oxygen species;response to stimulus;response to stress	antioxidant activity;binding;catalytic activity;coenzyme binding;cofactor binding;flavin adenine dinucleotide binding;oxidoreductase activity;oxidoreductase activity, acting on a sulfur group of donors;oxidoreductase activity, acting on a sulfur group of donors, NAD or NADP as acceptor;oxidoreductase activity, acting on NADH or NADPH;thioredoxin-disulfide reductase activity	cell part;cytoplasmic part;intracellular membrane-bounded organelle;intracellular organelle;intracellular organelle lumen;intracellular organelle part;intracellular part;membrane-bounded organelle;membrane-enclosed lumen;mitochondrial matrix;mitochondrial part;mitochondrion;organelle;organelle lumen;organelle part	Pyrimidine metabolism;Selenocompound metabolism	GO:0000302;GO:0000305;GO:0006950;GO:0006979;GO:0009987;GO:0010035;GO:0019725;GO:0042221;GO:0042592;GO:0045454;GO:0050789;GO:0050794;GO:0050896;GO:0065007;GO:0065008	GO:0003824;GO:0004791;GO:0005488;GO:0016209;GO:0016491;GO:0016651;GO:0016667;GO:0016668;GO:0048037;GO:0050660;GO:0050662	GO:0005739;GO:0005759;GO:0031974;GO:0043226;GO:0043227;GO:0043229;GO:0043231;GO:0043233;GO:0044422;GO:0044424;GO:0044429;GO:0044444;GO:0044446;GO:0044464;GO:0070013	ko00240;ko00450			9	53.567	0	40.251	15	0.147682	-0.15457	-0.384906	A0A182DWF2;D3YTF8;A0A182DWF3;Q9NNW7-2;Q9NNW7;A0A096LPK7;A0A096LPD9;E7EWK1;Q9NNW7-3;Q9NNW7-4;A0A0U1RQX0;A0A096LNY7;A0A096LPH4;A0A096LPB7;A0A096LP96	A0A182DWF2;D3YTF8;A0A182DWF3;Q9NNW7-2;Q9NNW7;A0A096LPK7;A0A096LPD9;E7EWK1;Q9NNW7-3	Thioredoxin reductase 2, mitochondrial	TXNRD2	>tr|A0A182DWF2|A0A182DWF2_HUMAN Thioredoxin reductase 2, mitochondrial OS=Homo sapiens OX=9606 GN=TXNRD2 PE=1 SV=1;>tr|D3YTF8|D3YTF8_HUMAN Thioredoxin reductase 2, mitochondrial OS=Homo sapiens OX=9606 GN=TXNRD2 PE=1 SV=3;>tr|A0A182DWF3|A0A182DWF3_HUMAN Th
25.943	25.8552	25.3428	25.5815	25.5555	25.762	25.6794	25.6071	25.6168	biological regulation;catabolic process;cell redox homeostasis;cellular catabolic process;cellular homeostasis;cellular macromolecule catabolic process;cellular macromolecule metabolic process;cellular metabolic process;cellular process;cellular response to biotic stimulus;cellular response to chemical stimulus;cellular response to endogenous stimulus;cellular response to hormone stimulus;cellula…	antioxidant activity;binding;enzyme binding;protein binding;receptor activity;selenium binding	cell part;cytoplasmic microtubule;cytoplasmic part;cytoskeletal part;endoplasmic reticulum;endoplasmic reticulum part;extracellular region part;integral to endoplasmic reticulum membrane;integral to membrane;integral to organelle membrane;intracellular membrane-bounded organelle;intracellular organelle;intracellular organelle part;intracellular part;intrinsic to endoplasmic reticulum membrane;int…	Protein processing in endoplasmic reticulum	GO:0001817;GO:0001818;GO:0002237;GO:0002673;GO:0002674;GO:0002682;GO:0002683;GO:0002861;GO:0002862;GO:0002864;GO:0002865;GO:0005979;GO:0006109;GO:0006111;GO:0006508;GO:0006511;GO:0006810;GO:0006886;GO:0006950;GO:0006979;GO:0006983;GO:0006984;GO:0006986;GO:0007165;GO:0008152;GO:0009056;GO:0009057;GO:0009607;GO:0009719;GO:0009725;GO:0009743;GO:0009746;GO:0009749;GO:0009889;GO:0009890;GO:0009892;GO:…	GO:0004872;GO:0005488;GO:0005515;GO:0008430;GO:0016209;GO:0019899	GO:0005783;GO:0005874;GO:0005881;GO:0005886;GO:0016020;GO:0016021;GO:0030176;GO:0031224;GO:0031227;GO:0031300;GO:0031301;GO:0032991;GO:0032994;GO:0034358;GO:0034361;GO:0034362;GO:0034385;GO:0043226;GO:0043227;GO:0043229;GO:0043231;GO:0043234;GO:0044421;GO:0044422;GO:0044424;GO:0044425;GO:0044430;GO:0044432;GO:0044444;GO:0044446;GO:0044464	ko04141			4	18.494	0	9.0669	3	0.252091	0.0799363	0.612389	A0A182DWI4;E9PN30;Q9BQE4	A0A182DWI4;E9PN30;Q9BQE4	Selenoprotein S	VIMP	>tr|A0A182DWI4|A0A182DWI4_HUMAN Selenoprotein S OS=Homo sapiens OX=9606 GN=SELENOS PE=1 SV=1;>tr|E9PN30|E9PN30_HUMAN Selenoprotein S (Fragment) OS=Homo sapiens OX=9606 GN=SELENOS PE=1 SV=1;>sp|Q9BQE4|SELS_HUMAN Selenoprotein S OS=Homo sapiens OX=9606 GN=SE
26.0226	25.5275	25.8542	NaN	25.1905	25.4168	25.5127	25.7456	26.704	adipose tissue development;anatomical structure development;biological regulation;cellular macromolecule metabolic process;cellular metabolic process;cellular nitrogen compound metabolic process;cellular process;demethylation;developmental process;DNA dealkylation;DNA dealkylation involved in DNA repair;DNA demethylation;DNA metabolic process;DNA modification;homeostatic process;macromolecule met…	binding;catalytic activity;cation binding;demethylase activity;DNA demethylase activity;DNA-N1-methyladenine dioxygenase activity;ferrous iron binding;ion binding;iron ion binding;metal ion binding;oxidative DNA demethylase activity;oxidative RNA demethylase activity;oxidoreductase activity;oxidoreductase activity, acting on paired donors, with incorporation or reduction of molecular oxygen;oxido…	cell part;intracellular membrane-bounded organelle;intracellular organelle;intracellular organelle part;intracellular part;membrane-bounded organelle;nuclear body;nuclear part;nuclear speck;nucleoplasm part;nucleus;organelle;organelle part		GO:0001659;GO:0006139;GO:0006259;GO:0006304;GO:0006307;GO:0006730;GO:0006807;GO:0008152;GO:0009451;GO:0009888;GO:0009987;GO:0010468;GO:0010883;GO:0016070;GO:0019222;GO:0032501;GO:0032502;GO:0032879;GO:0034641;GO:0035510;GO:0035511;GO:0035513;GO:0035552;GO:0035553;GO:0040008;GO:0040014;GO:0040029;GO:0042127;GO:0042245;GO:0042592;GO:0043170;GO:0043412;GO:0043576;GO:0044057;GO:0044065;GO:0044237;GO:…	GO:0003824;GO:0005488;GO:0005506;GO:0008198;GO:0016491;GO:0016705;GO:0016706;GO:0032451;GO:0035514;GO:0035515;GO:0035516;GO:0043167;GO:0043169;GO:0043734;GO:0046872;GO:0046914	GO:0005634;GO:0016604;GO:0016607;GO:0043226;GO:0043227;GO:0043229;GO:0043231;GO:0044422;GO:0044424;GO:0044428;GO:0044446;GO:0044451;GO:0044464				9	61.313	0	12.378	14	0.0866148	0.0875156	0.238823	A0A1B0GTC3;A0A1B0GVH5;Q9C0B1;A0A1B0GUC3;A0A1B0GV98;A0A1B0GTC5;A0A1B0GU26;A0A1B0GTY1;A0A1B0GUY7;A0A1B0GTI3;Q9C0B1-4;Q9C0B1-2;A0A1B0GTZ8;Q9C0B1-3	A0A1B0GTC3;A0A1B0GVH5;Q9C0B1;A0A1B0GUC3;A0A1B0GV98;A0A1B0GTC5;A0A1B0GU26;A0A1B0GTY1	Alpha-ketoglutarate-dependent dioxygenase FTO	FTO	>tr|A0A1B0GTC3|A0A1B0GTC3_HUMAN Alpha-ketoglutarate-dependent dioxygenase FTO OS=Homo sapiens OX=9606 GN=FTO PE=1 SV=1;>tr|A0A1B0GVH5|A0A1B0GVH5_HUMAN Alpha-ketoglutarate-dependent dioxygenase FTO OS=Homo sapiens OX=9606 GN=FTO PE=1 SV=1;>sp|Q9C0B1|FTO_HUM
28.5262	28.9683	29.1412	28.2464	28.3914	27.8546	28.363	28.4379	28.2902	acrosome assembly;anatomical structure formation involved in morphogenesis;cellular component assembly;cellular component assembly at cellular level;cellular component assembly involved in morphogenesis;cellular component organization;cellular component organization at cellular level;cellular component organization or biogenesis;cellular component organization or biogenesis at cellular level;cell…	binding;cation binding;DNA binding;ion binding;metal ion binding;nucleic acid binding;RNA binding;transition metal ion binding;zinc ion binding	cell body;cell part;cell projection;cytoplasmic membrane-bounded vesicle;cytoplasmic part;cytoplasmic vesicle;intracellular membrane-bounded organelle;intracellular organelle;intracellular organelle part;intracellular part;macromolecular complex;membrane part;membrane-bounded organelle;membrane-bounded vesicle;neuronal cell body;nuclear part;nuclear pore;organelle;organelle part;pore complex;prot…		GO:0001675;GO:0003006;GO:0006405;GO:0006406;GO:0006810;GO:0006913;GO:0006996;GO:0006997;GO:0007010;GO:0007275;GO:0007289;GO:0009987;GO:0010927;GO:0015931;GO:0016043;GO:0022412;GO:0022414;GO:0022607;GO:0032501;GO:0032502;GO:0045103;GO:0045104;GO:0045109;GO:0046907;GO:0048610;GO:0048646;GO:0050657;GO:0050658;GO:0051028;GO:0051168;GO:0051169;GO:0051234;GO:0051236;GO:0051649;GO:0071840;GO:0071841;GO:…	GO:0003676;GO:0003677;GO:0003723;GO:0005488;GO:0008270;GO:0043167;GO:0043169;GO:0046872;GO:0046914	GO:0005643;GO:0016023;GO:0031410;GO:0031982;GO:0031988;GO:0032991;GO:0042995;GO:0043025;GO:0043226;GO:0043227;GO:0043229;GO:0043231;GO:0043234;GO:0044297;GO:0044422;GO:0044424;GO:0044425;GO:0044428;GO:0044444;GO:0044446;GO:0044464;GO:0046930		+	control_patient	10	54.181	0	55.157	6	2.0141	0.614679	3.52361	P52594-2;P52594-3;P52594;P52594-4;B8ZZY2;C9J2I0	P52594-2;P52594-3;P52594;P52594-4;B8ZZY2;C9J2I0	Arf-GAP domain and FG repeat-containing protein 1	AGFG1	>sp|P52594-2|AGFG1_HUMAN Isoform 2 of Arf-GAP domain and FG repeat-containing protein 1 OS=Homo sapiens OX=9606 GN=AGFG1;>sp|P52594-3|AGFG1_HUMAN Isoform 3 of Arf-GAP domain and FG repeat-containing protein 1 OS=Homo sapiens OX=9606 GN=AGFG1;>sp|P52594|AGF
27.531	28.4101	28.4538	27.5891	27.5745	27.147	28.1443	28.3134	29.0756	aerobic respiration;AMP biosynthetic process;AMP metabolic process;biosynthetic process;cellular aromatic compound metabolic process;cellular biosynthetic process;cellular component assembly;cellular component organization;cellular component organization or biogenesis;cellular metabolic process;cellular nitrogen compound biosynthetic process;cellular nitrogen compound metabolic process;cellular p…	(S)-2-(5-amino-1-(5-phospho-D-ribosyl)imidazole-4-carboxamido)succinate AMP-lyase (fumarate-forming) activity;amidine-lyase activity;carbon-nitrogen lyase activity;catalytic activity;lyase activity;N6-(1,2-dicarboxyethyl)AMP AMP-lyase (fumarate-forming) activity	cell part;cytoplasmic part;cytosol;intracellular membrane-bounded organelle;intracellular organelle;intracellular part;membrane-bounded organelle;mitochondrion;organelle	Alanine, aspartate and glutamate metabolism;Purine metabolism	GO:0001666;GO:0006091;GO:0006139;GO:0006144;GO:0006163;GO:0006164;GO:0006167;GO:0006188;GO:0006189;GO:0006461;GO:0006725;GO:0006753;GO:0006807;GO:0006950;GO:0007584;GO:0008152;GO:0009058;GO:0009060;GO:0009112;GO:0009117;GO:0009123;GO:0009124;GO:0009126;GO:0009127;GO:0009150;GO:0009152;GO:0009156;GO:0009161;GO:0009165;GO:0009167;GO:0009168;GO:0009259;GO:0009260;GO:0009605;GO:0009987;GO:0009991;GO:…	GO:0003824;GO:0004018;GO:0016829;GO:0016840;GO:0016842;GO:0070626	GO:0005739;GO:0005829;GO:0043226;GO:0043227;GO:0043229;GO:0043231;GO:0044424;GO:0044444;GO:0044464	ko00230;ko00250			15	54.465	0	45.242	17	0.131436	0.157657	0.346898	A0A1B0GWJ0;A0A1B0GTJ7;P30566;A0A0A6YY92;P30566-2;A0A096LNY6;A0A1B0GWF8;A0A1B0GTG9;A0A096LNY5;A0A096LNY4;V9GY96;A0A096LP76;B4DEP1;A0A096LPA2;A0A096LP72;A0A1W2PRX2;A0A096LP92	A0A1B0GWJ0;A0A1B0GTJ7;P30566;A0A0A6YY92;P30566-2;A0A096LNY6;A0A1B0GWF8;A0A1B0GTG9	Adenylosuccinate lyase	ADSL	>tr|A0A1B0GWJ0|A0A1B0GWJ0_HUMAN Adenylosuccinate lyase OS=Homo sapiens OX=9606 GN=ADSL PE=1 SV=1;>tr|A0A1B0GTJ7|A0A1B0GTJ7_HUMAN Adenylosuccinate lyase OS=Homo sapiens OX=9606 GN=ADSL PE=1 SV=1;>sp|P30566|PUR8_HUMAN Adenylosuccinate lyase OS=Homo sapiens O
29.4868	29.0722	29.1288	29.8391	29.7259	29.8312	29.2498	29.1584	29.257	biological regulation;cellular process;cellular response to abiotic stimulus;cellular response to acidity;cellular response to pH;cellular response to stimulus;establishment of localization;establishment of localization in cell;exocytosis;hormone secretion;hormone transport;insulin secretion;insulin secretion involved in cellular response to glucose stimulus;negative regulation of adiponectin sec…	binding;cytoskeletal protein binding;enzyme binding;gamma-tubulin binding;GTPase binding;protein binding;Rab GTPase binding;Ras GTPase binding;small GTPase binding;tubulin binding	cell part;cytoplasmic membrane-bounded vesicle;cytoplasmic part;cytoplasmic vesicle;cytoplasmic vesicle membrane;cytoplasmic vesicle part;cytoskeletal part;early endosome;early endosome membrane;endosomal part;endosome;endosome membrane;Golgi apparatus;Golgi apparatus part;Golgi membrane;intracellular membrane-bounded organelle;intracellular organelle;intracellular organelle part;intracellular pa…	Endocytosis	GO:0002790;GO:0006810;GO:0006887;GO:0009268;GO:0009628;GO:0009914;GO:0009987;GO:0010447;GO:0010646;GO:0010817;GO:0015833;GO:0016192;GO:0023051;GO:0023061;GO:0030072;GO:0030073;GO:0032879;GO:0032880;GO:0032940;GO:0035773;GO:0044057;GO:0044060;GO:0045055;GO:0046879;GO:0046883;GO:0046888;GO:0046903;GO:0048519;GO:0048523;GO:0050789;GO:0050794;GO:0050896;GO:0051046;GO:0051048;GO:0051049;GO:0051051;GO:…	GO:0005488;GO:0005515;GO:0008092;GO:0015631;GO:0017016;GO:0017137;GO:0019899;GO:0031267;GO:0043015;GO:0051020	GO:0000139;GO:0005741;GO:0005768;GO:0005769;GO:0005794;GO:0005815;GO:0010008;GO:0012506;GO:0016020;GO:0016023;GO:0019867;GO:0030141;GO:0030658;GO:0030659;GO:0031090;GO:0031410;GO:0031901;GO:0031966;GO:0031968;GO:0031982;GO:0031988;GO:0043226;GO:0043227;GO:0043229;GO:0043231;GO:0044422;GO:0044424;GO:0044429;GO:0044430;GO:0044431;GO:0044433;GO:0044440;GO:0044444;GO:0044446;GO:0044464;GO:0055037;GO:…	ko04144			32	138.41	0	195.44	2	0.65406	-0.280953	-1.34103	A0A1B0GTL5;Q9BXF6	A0A1B0GTL5;Q9BXF6	Rab11 family-interacting protein 5	RAB11FIP5	>tr|A0A1B0GTL5|A0A1B0GTL5_HUMAN Rab11 family-interacting protein 5 OS=Homo sapiens OX=9606 GN=RAB11FIP5 PE=1 SV=1;>sp|Q9BXF6|RFIP5_HUMAN Rab11 family-interacting protein 5 OS=Homo sapiens OX=9606 GN=RAB11FIP5 PE=1 SV=1
28.6575	28.456	28.5502	28.5059	28.2706	28.693	29.0097	28.9467	28.6071	anatomical structure development;cellular lipid metabolic process;cellular metabolic process;cellular process;ceramide metabolic process;developmental process;glycolipid metabolic process;glycosphingolipid metabolic process;lipid metabolic process;lung development;membrane lipid metabolic process;metabolic process;organ development;primary metabolic process;response to chemical stimulus;response …	catalytic activity;ceramidase activity;hydrolase activity;hydrolase activity, acting on carbon-nitrogen (but not peptide) bonds;hydrolase activity, acting on carbon-nitrogen (but not peptide) bonds, in linear amides	cell part;cytoplasmic part;extracellular membrane-bounded organelle;extracellular organelle;extracellular region part;extracellular vesicular exosome;intracellular organelle lumen;intracellular organelle part;intracellular part;lysosomal lumen;membrane-bounded organelle;membrane-bounded vesicle;membrane-enclosed lumen;organelle;organelle lumen;organelle part;vacuolar lumen;vacuolar part;vesicle	Lysosome;Sphingolipid metabolism	GO:0006629;GO:0006643;GO:0006664;GO:0006665;GO:0006672;GO:0006687;GO:0008152;GO:0009987;GO:0010033;GO:0030324;GO:0032502;GO:0042221;GO:0044237;GO:0044238;GO:0044255;GO:0044281;GO:0046519;GO:0048513;GO:0048856;GO:0050896	GO:0003824;GO:0016787;GO:0016810;GO:0016811;GO:0017040	GO:0005775;GO:0031974;GO:0031982;GO:0031988;GO:0043202;GO:0043226;GO:0043227;GO:0043230;GO:0043233;GO:0044421;GO:0044422;GO:0044424;GO:0044437;GO:0044444;GO:0044446;GO:0044464;GO:0065010;GO:0070013;GO:0070062	ko00600;ko04142			15	41.796	0	58.09	27	0.291735	-0.117552	-0.692702	E7EMM4;A0A1B0GW68;A0A1B0GUA4;A0A1B0GTM3;A0A1B0GTZ5;A0A1B0GUH5;Q13510;Q13510-2;A0A1B0GTP7;A0A1B0GUG1;A0A1B0GUE3;A0A1B0GUW4;Q13510-3;A0A1B0GV06;A0A1B0GU62;A0A1B0GVG2;A0A1B0GV95;A0A1B0GW48;A0A1B0GVJ1;A0A1B0GU06;A0A1B0GUB3;A0A1B0GVE7;A0A1B0GUJ3;A0A1B0GVC9;A0A1B0GV88;A0A1B0GVA3;A0A1B0GW66	E7EMM4;A0A1B0GW68;A0A1B0GUA4;A0A1B0GTM3;A0A1B0GTZ5;A0A1B0GUH5;Q13510;Q13510-2;A0A1B0GTP7;A0A1B0GUG1;A0A1B0GUE3;A0A1B0GUW4;Q13510-3;A0A1B0GV06	Acid ceramidase;Acid ceramidase subunit alpha;Acid ceramidase subunit beta	ASAH1	>tr|E7EMM4|E7EMM4_HUMAN Acid ceramidase OS=Homo sapiens OX=9606 GN=ASAH1 PE=1 SV=1;>tr|A0A1B0GW68|A0A1B0GW68_HUMAN Acid ceramidase OS=Homo sapiens OX=9606 GN=ASAH1 PE=1 SV=1;>tr|A0A1B0GUA4|A0A1B0GUA4_HUMAN Acid ceramidase OS=Homo sapiens OX=9606 GN=ASAH1 P
28.3674	28.8083	28.9133	28.1523	28.123	27.8511	28.3514	28.4039	28.5785	activation of MAPK activity;anatomical structure morphogenesis;biological adhesion;biological regulation;branching morphogenesis of a tube;cell adhesion;cell junction assembly;cell junction organization;cell morphogenesis;cell morphogenesis involved in differentiation;cell projection assembly;cell projection organization;cell surface receptor linked signaling pathway;cell-matrix adhesion;cell-sub…	beta-catenin binding;binding;cation binding;cytoskeletal protein binding;ion binding;metal ion binding;protein binding;transition metal ion binding;vinculin binding;zinc ion binding	actin filament bundle;actomyosin;adherens junction;anchoring junction;cell cortex;cell junction;cell part;cell projection;cell-substrate adherens junction;cell-substrate junction;cytoplasm;cytoplasmic part;cytoskeletal part;cytoskeleton;cytosol;focal adhesion;intracellular non-membrane-bounded organelle;intracellular organelle;intracellular organelle part;intracellular part;lamellipodium;macromol…	Bacterial invasion of epithelial cells;Chemokine signaling pathway;Focal adhesion;Leukocyte transendothelial migration;Regulation of actin cytoskeleton;VEGF signaling pathway	GO:0000187;GO:0000302;GO:0000902;GO:0000904;GO:0001763;GO:0001932;GO:0003008;GO:0003012;GO:0006461;GO:0006464;GO:0006468;GO:0006793;GO:0006796;GO:0006936;GO:0006950;GO:0006979;GO:0006996;GO:0007010;GO:0007044;GO:0007155;GO:0007160;GO:0007165;GO:0007166;GO:0007167;GO:0007169;GO:0007172;GO:0007173;GO:0007178;GO:0007179;GO:0007229;GO:0008152;GO:0008360;GO:0009653;GO:0009719;GO:0009725;GO:0009966;GO:…	GO:0005488;GO:0005515;GO:0008013;GO:0008092;GO:0008270;GO:0017166;GO:0043167;GO:0043169;GO:0046872;GO:0046914	GO:0001725;GO:0005654;GO:0005737;GO:0005829;GO:0005856;GO:0005875;GO:0005886;GO:0005912;GO:0005924;GO:0005925;GO:0005938;GO:0016020;GO:0030027;GO:0030054;GO:0030055;GO:0032432;GO:0032991;GO:0042641;GO:0042995;GO:0043226;GO:0043228;GO:0043229;GO:0043232;GO:0043234;GO:0044422;GO:0044424;GO:0044428;GO:0044430;GO:0044444;GO:0044446;GO:0044464;GO:0070161	ko04062;ko04370;ko04510;ko04670;ko04810;ko05100	+	control_patient	11	115.9	0	102.4	9	1.3306	0.452946	2.41094	A0A1B0GTU4;F5GZ78;P49023-2;P49023;P49023-3;P49023-4;A0A1B0GU60;F5H836;A0A1B0GV30	A0A1B0GTU4;F5GZ78;P49023-2;P49023;P49023-3;P49023-4	Paxillin	PXN	>tr|A0A1B0GTU4|A0A1B0GTU4_HUMAN Paxillin OS=Homo sapiens OX=9606 GN=PXN PE=1 SV=1;>tr|F5GZ78|F5GZ78_HUMAN Paxillin OS=Homo sapiens OX=9606 GN=PXN PE=1 SV=1;>sp|P49023-2|PAXI_HUMAN Isoform Alpha of Paxillin OS=Homo sapiens OX=9606 GN=PXN;>sp|P49023|PAXI_HUM
26.0384	26.4151	26.3338	26.9476	27.2248	26.8257	26.5111	26.4777	26.5288	apoptosis;biological regulation;cell death;cellular component disassembly;cellular component disassembly at cellular level;cellular component disassembly involved in apoptosis;cellular component organization;cellular component organization at cellular level;cellular component organization or biogenesis;cellular component organization or biogenesis at cellular level;cellular metabolic process;cell…	binding;binding, bridging;catalytic activity;guanylate kinase activity;kinase activity;nucleobase-containing compound kinase activity;nucleotide kinase activity;phosphotransferase activity, phosphate group as acceptor;protein binding;protein binding, bridging;protein domain specific binding;transferase activity;transferase activity, transferring phosphorus-containing groups	adherens junction;anchoring junction;cell junction;cell part;cell-cell junction;cytoplasm;cytoplasmic part;cytosol;intracellular organelle part;intracellular part;membrane;nuclear part;nucleoplasm;occluding junction;organelle part;plasma membrane;tight junction	Tight junction;Vibrio cholerae infection	GO:0003008;GO:0006139;GO:0006753;GO:0006793;GO:0006796;GO:0006807;GO:0006915;GO:0006921;GO:0007165;GO:0008152;GO:0008219;GO:0009117;GO:0009987;GO:0010033;GO:0012501;GO:0016043;GO:0016265;GO:0016310;GO:0022411;GO:0022600;GO:0032501;GO:0034641;GO:0035329;GO:0035556;GO:0042221;GO:0044237;GO:0044238;GO:0044281;GO:0046939;GO:0050789;GO:0050794;GO:0050892;GO:0050896;GO:0051716;GO:0055086;GO:0065007;GO:…	GO:0003824;GO:0004385;GO:0005488;GO:0005515;GO:0016301;GO:0016740;GO:0016772;GO:0016776;GO:0019201;GO:0019205;GO:0019904;GO:0030674;GO:0060090	GO:0005654;GO:0005737;GO:0005829;GO:0005886;GO:0005911;GO:0005912;GO:0005923;GO:0016020;GO:0030054;GO:0044422;GO:0044424;GO:0044428;GO:0044444;GO:0044446;GO:0044464;GO:0070160;GO:0070161	ko04530;ko05110	+	control_patient	13	123.58	0	28.566	17	1.40138	-0.490205	-2.52217	A0A3B3ISZ5;A0A3B3IRI3;A0A3B3ITE1;A0A1B0GTW1;A0A2R8YDH4;Q9UDY2-6;Q9UDY2-3;Q9UDY2;Q9UDY2-7;A0A3B3IT83;A0A3B3IRV6;A0A3B3ISF1;A0A3B3IU51;Q9UDY2-5;Q9UDY2-4;Q9UDY2-2;A0A3B3IS03	A0A3B3ISZ5;A0A3B3IRI3;A0A3B3ITE1;A0A1B0GTW1;A0A2R8YDH4;Q9UDY2-6;Q9UDY2-3;Q9UDY2;Q9UDY2-7;A0A3B3IT83;A0A3B3IRV6;A0A3B3ISF1;A0A3B3IU51;Q9UDY2-5;Q9UDY2-4;Q9UDY2-2;A0A3B3IS03	Tight junction protein ZO-2	TJP2	>tr|A0A3B3ISZ5|A0A3B3ISZ5_HUMAN Tight junction protein ZO-2 OS=Homo sapiens OX=9606 GN=TJP2 PE=1 SV=1;>tr|A0A3B3IRI3|A0A3B3IRI3_HUMAN Tight junction protein ZO-2 OS=Homo sapiens OX=9606 GN=TJP2 PE=1 SV=1;>tr|A0A3B3ITE1|A0A3B3ITE1_HUMAN Tight junction prote
24.6521	25.5658	25.8431	NaN	24.2891	24.3185	24.7778	25.4784	NaN	amine metabolic process;carboxylic acid metabolic process;cellular amine metabolic process;cellular amino acid metabolic process;cellular ketone metabolic process;cellular metabolic process;cellular nitrogen compound metabolic process;cellular process;metabolic process;nitrogen compound metabolic process;organic acid metabolic process;oxoacid metabolic process;primary metabolic process;small mole…	aminoacylase activity;binding;catalytic activity;cation binding;hydrolase activity;hydrolase activity, acting on carbon-nitrogen (but not peptide) bonds;hydrolase activity, acting on carbon-nitrogen (but not peptide) bonds, in linear amides;ion binding;metal ion binding;metallopeptidase activity;peptidase activity;peptidase activity, acting on L-amino acid peptides	cell part;cytoplasm;cytoplasmic part;cytosol;extracellular membrane-bounded organelle;extracellular organelle;extracellular region part;extracellular vesicular exosome;intracellular part;membrane-bounded organelle;membrane-bounded vesicle;organelle;vesicle	Arginine and proline metabolism	GO:0006082;GO:0006520;GO:0006805;GO:0006807;GO:0008152;GO:0009308;GO:0009987;GO:0019752;GO:0034641;GO:0042180;GO:0043436;GO:0044106;GO:0044237;GO:0044238;GO:0044281	GO:0003824;GO:0004046;GO:0005488;GO:0008233;GO:0008237;GO:0016787;GO:0016810;GO:0016811;GO:0043167;GO:0043169;GO:0046872;GO:0070011	GO:0005737;GO:0005829;GO:0031982;GO:0031988;GO:0043226;GO:0043227;GO:0043230;GO:0044421;GO:0044424;GO:0044444;GO:0044464;GO:0065010;GO:0070062	ko00330			4	42.179	0	10.366	16	0.67404	0.637725	1.43109	A0A1B0GU86;A0A1B0GW23;Q03154-2;Q03154-3;Q03154-4;Q03154;C9JMV9;C9JYZ0;A0A1B0GVA5;A0A1B0GV31;A0A1B0GVZ3;A0A1B0GVG0;A0A1B0GU36;A0A1B0GUT4;A0A1B0GTG3;F8WC59	A0A1B0GU86;A0A1B0GW23;Q03154-2;Q03154-3;Q03154-4;Q03154;C9JMV9;C9JYZ0;A0A1B0GVA5;A0A1B0GV31	Aminoacylase-1	ACY1;ABHD14A-ACY1	>tr|A0A1B0GU86|A0A1B0GU86_HUMAN Aminoacylase-1 OS=Homo sapiens OX=9606 GN=ACY1 PE=1 SV=1;>tr|A0A1B0GW23|A0A1B0GW23_HUMAN ABHD14A-ACY1 readthrough (Fragment) OS=Homo sapiens OX=9606 GN=ABHD14A-ACY1 PE=4 SV=1;>sp|Q03154-2|ACY1_HUMAN Isoform 2 of Aminoacylase
NaN	25.9105	26.3022	25.9551	25.7344	25.1485	26.2	26.5065	26.7148	anatomical structure development;cell differentiation;cellular developmental process;cellular process;developmental process;establishment of localization;establishment of localization in cell;intracellular transport;mitochondrial transport;nervous system development;system development;transport	binding;cytoskeletal protein binding;kinesin binding;protein binding	cell part;cytoplasmic part;cytoskeleton;intracellular membrane-bounded organelle;intracellular non-membrane-bounded organelle;intracellular organelle;intracellular part;membrane-bounded organelle;mitochondrion;non-membrane-bounded organelle;organelle		GO:0006810;GO:0006839;GO:0007399;GO:0009987;GO:0030154;GO:0032502;GO:0046907;GO:0048731;GO:0048856;GO:0048869;GO:0051234;GO:0051649	GO:0005488;GO:0005515;GO:0008092;GO:0019894	GO:0005739;GO:0005856;GO:0043226;GO:0043227;GO:0043228;GO:0043229;GO:0043231;GO:0043232;GO:0044424;GO:0044444;GO:0044464				10	74.783	0	28.441	9	0.0514505	0.0631425	0.146561	A0A1B0GUA3;Q96EK5;A0A1B0GUH6;A0A1B0GTE6;A0A0D9SFK7;A0A1B0GV79;A0A1B0GW21;A0A1B0GU96;A0A1B0GVY9	A0A1B0GUA3;Q96EK5	KIF1-binding protein	KIAA1279	>tr|A0A1B0GUA3|A0A1B0GUA3_HUMAN KIF-binding protein OS=Homo sapiens OX=9606 GN=KIFBP PE=1 SV=1;>sp|Q96EK5|KBP_HUMAN KIF-binding protein OS=Homo sapiens OX=9606 GN=KIFBP PE=1 SV=1
27.0381	27.1202	27.5049	27.8203	27.7702	27.9179	27.5837	27.5426	NaN	activation of protein kinase activity;activation of protein kinase C activity by G-protein coupled receptor protein signaling pathway;biological regulation;biosynthetic process;cell surface receptor linked signaling pathway;cellular biosynthetic process;cellular lipid metabolic process;cellular metabolic process;cellular process;cellular response to stimulus;ceramide biosynthetic process;ceramide…	acylglycerol kinase activity;adenyl nucleotide binding;adenyl ribonucleotide binding;ATP binding;binding;catalytic activity;ceramide kinase activity;diacylglycerol kinase activity;kinase activity;lipid kinase activity;NAD+ kinase activity;nucleotide binding;phosphotransferase activity, alcohol group as acceptor;purine nucleotide binding;purine ribonucleoside triphosphate binding;purine ribonucleo…	cell part;cytoplasmic part;intracellular membrane-bounded organelle;intracellular organelle;intracellular organelle part;intracellular part;membrane;membrane-bounded organelle;mitochondrial membrane;mitochondrial part;mitochondrion;organelle;organelle membrane;organelle part	Glycerolipid metabolism	GO:0001932;GO:0006629;GO:0006643;GO:0006665;GO:0006672;GO:0007165;GO:0007166;GO:0007186;GO:0007205;GO:0008152;GO:0008610;GO:0009058;GO:0009987;GO:0019220;GO:0019222;GO:0030148;GO:0031323;GO:0031399;GO:0032147;GO:0032268;GO:0033674;GO:0042325;GO:0043085;GO:0043549;GO:0044093;GO:0044237;GO:0044238;GO:0044249;GO:0044255;GO:0045859;GO:0045860;GO:0046467;GO:0046486;GO:0046513;GO:0046519;GO:0046520;GO:…	GO:0000166;GO:0001727;GO:0001729;GO:0003824;GO:0003951;GO:0004143;GO:0005488;GO:0005524;GO:0016301;GO:0016740;GO:0016772;GO:0016773;GO:0017076;GO:0030554;GO:0032553;GO:0032555;GO:0032559;GO:0035639;GO:0047620	GO:0005739;GO:0016020;GO:0031090;GO:0031966;GO:0043226;GO:0043227;GO:0043229;GO:0043231;GO:0044422;GO:0044424;GO:0044429;GO:0044444;GO:0044446;GO:0044464	ko00561	+	control_patient	11	43.796	0	42.348	12	1.92914	-0.505859	-3.57084	E9PC15;A0A3B3ITD0;Q53H12;A0A3B3ISY9;A0A3B3ISZ0;A0A0G2JLG5;E9PG39;A0A3B3ITV0;A0A3B3ITX7;A0A0G2JLD0;A0A3B3IUC9;A0A3B3IS09	E9PC15;A0A3B3ITD0;Q53H12;A0A3B3ISY9;A0A3B3ISZ0;A0A0G2JLG5;E9PG39	Acylglycerol kinase, mitochondrial	AGK	>tr|E9PC15|E9PC15_HUMAN Acylglycerol kinase, mitochondrial OS=Homo sapiens OX=9606 GN=AGK PE=1 SV=1;>tr|A0A3B3ITD0|A0A3B3ITD0_HUMAN Acylglycerol kinase, mitochondrial OS=Homo sapiens OX=9606 GN=AGK PE=1 SV=1;>sp|Q53H12|AGK_HUMAN Acylglycerol kinase, mitoch
26.9143	26.6698	26.4133	26.5459	26.4564	26.518	26.1406	26.1729	26.4054			cell part;extracellular membrane-bounded organelle;extracellular organelle;extracellular region part;extracellular vesicular exosome;intracellular;membrane;membrane-bounded organelle;membrane-bounded vesicle;organelle;plasma membrane;vesicle				GO:0005622;GO:0005886;GO:0016020;GO:0031982;GO:0031988;GO:0043226;GO:0043227;GO:0043230;GO:0044421;GO:0044464;GO:0065010;GO:0070062				10	96.13	0	17.72	5	1.11525	0.292602	2.07462	A0A1B0GUZ7;Q14156-2;Q14156;Q14156-3;E5RJS1	A0A1B0GUZ7;Q14156-2;Q14156;Q14156-3	Protein EFR3 homolog A	EFR3A	>tr|A0A1B0GUZ7|A0A1B0GUZ7_HUMAN Protein EFR3 homolog A OS=Homo sapiens OX=9606 GN=EFR3A PE=1 SV=1;>sp|Q14156-2|EFR3A_HUMAN Isoform 2 of Protein EFR3 homolog A OS=Homo sapiens OX=9606 GN=EFR3A;>sp|Q14156|EFR3A_HUMAN Protein EFR3 homolog A OS=Homo sapiens OX
32.0197	32.0807	31.8678	32.19	32.026	32.1058	31.9465	31.6463	31.5894	antigen processing and presentation;antigen processing and presentation of exogenous antigen;antigen processing and presentation of exogenous peptide antigen;antigen processing and presentation of exogenous peptide antigen via MHC class II;antigen processing and presentation of peptide antigen;antigen processing and presentation of peptide antigen via MHC class II;antigen processing and presentat…	aspartic-type endopeptidase activity;aspartic-type peptidase activity;catalytic activity;endopeptidase activity;hydrolase activity;peptidase activity;peptidase activity, acting on L-amino acid peptides	cell part;cytoplasmic membrane-bounded vesicle;cytoplasmic part;cytoplasmic vesicle;extracellular membrane-bounded organelle;extracellular organelle;extracellular region;extracellular region part;extracellular space;extracellular vesicular exosome;intracellular membrane-bounded organelle;intracellular organelle;intracellular organelle lumen;intracellular organelle part;intracellular part;lysosoma…	ko05152;Lysosome	GO:0002376;GO:0002478;GO:0002495;GO:0002504;GO:0006508;GO:0006914;GO:0008152;GO:0009056;GO:0009057;GO:0009987;GO:0016043;GO:0019538;GO:0019882;GO:0019884;GO:0019886;GO:0022411;GO:0022617;GO:0030163;GO:0030198;GO:0030574;GO:0032501;GO:0032963;GO:0043062;GO:0043170;GO:0044236;GO:0044237;GO:0044238;GO:0044243;GO:0044248;GO:0044259;GO:0048002;GO:0071840;GO:0071841;GO:0071842;GO:0071845	GO:0003824;GO:0004175;GO:0004190;GO:0008233;GO:0016787;GO:0070001;GO:0070011	GO:0000323;GO:0005576;GO:0005615;GO:0005764;GO:0005773;GO:0005775;GO:0016023;GO:0031410;GO:0031974;GO:0031982;GO:0031988;GO:0042470;GO:0043202;GO:0043226;GO:0043227;GO:0043229;GO:0043230;GO:0043231;GO:0043233;GO:0044421;GO:0044422;GO:0044424;GO:0044425;GO:0044437;GO:0044444;GO:0044446;GO:0044464;GO:0045121;GO:0048770;GO:0065010;GO:0070013;GO:0070062	ko04142;ko05152			19	44.237	0	168.53	15	0.185715	0.0720212	0.470866	A0A1B0GVD5;A0A1B0GWE8;P07339;A0A1B0GW44;A0A1B0GV23;A0A1B0GVP3;A0A1B0GU92;A0A1B0GU03;C9JH19;H7C469;F8WD96;H7C1V0;F8W787;A0A1B0GV01;A0A1B0GVF1	A0A1B0GVD5;A0A1B0GWE8;P07339;A0A1B0GW44;A0A1B0GV23;A0A1B0GVP3;A0A1B0GU92;A0A1B0GU03;C9JH19;H7C469;F8WD96	Cathepsin D;Cathepsin D light chain;Cathepsin D heavy chain	CTSD	>tr|A0A1B0GVD5|A0A1B0GVD5_HUMAN Cathepsin D OS=Homo sapiens OX=9606 GN=CTSD PE=1 SV=1;>tr|A0A1B0GWE8|A0A1B0GWE8_HUMAN Cathepsin D OS=Homo sapiens OX=9606 GN=CTSD PE=1 SV=1;>sp|P07339|CATD_HUMAN Cathepsin D OS=Homo sapiens OX=9606 GN=CTSD PE=1 SV=1;>tr|A0A1
27.8674	28.3631	28.3566	27.934	28.0481	28.2329	28.0455	28.0423	28.2822	axon target recognition;biological adhesion;biological regulation;cell adhesion;cell communication;cell-cell adhesion;cell-cell signaling;cellular component organization;cellular component organization at cellular level;cellular component organization or biogenesis;cellular component organization or biogenesis at cellular level;cellular localization;cellular macromolecule localization;cellular me…	binding;identical protein binding;protein binding;SNARE binding;syntaxin binding;syntaxin-1 binding	cell part;cytoplasm;cytoplasmic membrane-bounded vesicle;cytoplasmic part;cytoplasmic vesicle;cytosol;extracellular membrane-bounded organelle;extracellular organelle;extracellular region part;extracellular vesicular exosome;intracellular membrane-bounded organelle;intracellular organelle;intracellular organelle part;intracellular part;macromolecular complex;membrane;membrane-bounded organelle;me…		GO:0001505;GO:0002576;GO:0002791;GO:0006091;GO:0006112;GO:0006810;GO:0006836;GO:0006887;GO:0006904;GO:0006996;GO:0007009;GO:0007154;GO:0007155;GO:0007267;GO:0007268;GO:0007269;GO:0007274;GO:0007412;GO:0008104;GO:0008152;GO:0009987;GO:0010468;GO:0010608;GO:0010646;GO:0010648;GO:0010807;GO:0010941;GO:0014047;GO:0015031;GO:0015980;GO:0016043;GO:0016044;GO:0016050;GO:0016188;GO:0016192;GO:0016337;GO:…	GO:0000149;GO:0005488;GO:0005515;GO:0017075;GO:0019905;GO:0042802	GO:0005654;GO:0005737;GO:0005739;GO:0005829;GO:0005886;GO:0016020;GO:0016023;GO:0030141;GO:0031091;GO:0031410;GO:0031982;GO:0031988;GO:0032991;GO:0043226;GO:0043227;GO:0043229;GO:0043230;GO:0043231;GO:0043234;GO:0044421;GO:0044422;GO:0044424;GO:0044428;GO:0044444;GO:0044446;GO:0044464;GO:0065010;GO:0070062				18	65.215	0	106.86	15	0.313759	0.0981884	0.736173	A0A1B0GWF2;A0A1B0GVQ5;P61764;P61764-2;A0A2R8Y5D4;A0A0D9SG72;A0A1B0GTP9;A0A1B0GW76;A0A0D9SFQ7;A0A0D9SFW6;A0A0D9SEP9;A0A0D9SEH5;A0A1B0GTD8;A0A1B0GVV9;A0A096LP52	A0A1B0GWF2;A0A1B0GVQ5;P61764;P61764-2;A0A2R8Y5D4;A0A0D9SG72;A0A1B0GTP9	Syntaxin-binding protein 1	STXBP1	>tr|A0A1B0GWF2|A0A1B0GWF2_HUMAN Syntaxin-binding protein 1 OS=Homo sapiens OX=9606 GN=STXBP1 PE=1 SV=1;>tr|A0A1B0GVQ5|A0A1B0GVQ5_HUMAN Syntaxin-binding protein 1 OS=Homo sapiens OX=9606 GN=STXBP1 PE=1 SV=1;>sp|P61764|STXB1_HUMAN Syntaxin-binding protein 1
26.0573	25.6014	25.7301	26.5203	26.3899	26.576	25.9492	25.7852	25.8874	anatomical structure morphogenesis;angiotensin maturation;anterior/posterior pattern specification;biological regulation;cellular macromolecule metabolic process;cellular metabolic process;cellular process;cellular protein metabolic process;developmental pigmentation;developmental process;eye pigmentation;head morphogenesis;hormone metabolic process;macromolecule metabolic process;metabolic proce…	aspartic-type endopeptidase activity;aspartic-type peptidase activity;catalytic activity;endopeptidase activity;hydrolase activity;peptidase activity;peptidase activity, acting on L-amino acid peptides;receptor activity	cell body;cell part;cell projection;external side of plasma membrane;extracellular membrane-bounded organelle;extracellular organelle;extracellular region part;extracellular vesicular exosome;integral to membrane;intrinsic to membrane;membrane;membrane part;membrane-bounded organelle;membrane-bounded vesicle;neuron projection;organelle;plasma membrane;plasma membrane part;vesicle		GO:0001817;GO:0001819;GO:0002003;GO:0003002;GO:0007389;GO:0008152;GO:0009653;GO:0009952;GO:0009966;GO:0009967;GO:0009987;GO:0010627;GO:0010646;GO:0010647;GO:0010817;GO:0016485;GO:0016486;GO:0019538;GO:0021903;GO:0023051;GO:0023056;GO:0030111;GO:0030177;GO:0032502;GO:0032908;GO:0032914;GO:0042445;GO:0043170;GO:0043408;GO:0043473;GO:0044237;GO:0044238;GO:0044260;GO:0044267;GO:0048066;GO:0048069;GO:…	GO:0003824;GO:0004175;GO:0004190;GO:0004872;GO:0008233;GO:0016787;GO:0070001;GO:0070011	GO:0005886;GO:0009897;GO:0016020;GO:0016021;GO:0031224;GO:0031982;GO:0031988;GO:0042995;GO:0043005;GO:0043226;GO:0043227;GO:0043230;GO:0044297;GO:0044421;GO:0044425;GO:0044459;GO:0044464;GO:0065010;GO:0070062				8	38.386	0	31.474	22	0.883164	-0.388435	-1.71074	A0A1B0GVW0;O75787-2;O75787;A0A1B0GTB0;A0A1B0GTU8;A0A1B0GVB9;A0A1B0GUT7;A0A1C7CYW4;A0A1B0GVC7;A0A1B0GWJ8;H7C3E1;B7Z1I9;B7Z413;A0A1B0GU12;A0A1B0GW13;A0A1B0GWD6;A0A1B0GVI9;A0A1B0GV60;H7C240;A0A1B0GVZ1;A0A1B0GV24;A0A1B0GUV3	A0A1B0GVW0;O75787-2;O75787;A0A1B0GTB0;A0A1B0GTU8;A0A1B0GVB9;A0A1B0GUT7;A0A1C7CYW4;A0A1B0GVC7;A0A1B0GWJ8;H7C3E1;B7Z1I9;B7Z413;A0A1B0GU12;A0A1B0GW13;A0A1B0GWD6;A0A1B0GVI9;A0A1B0GV60	Renin receptor	ATP6AP2	>tr|A0A1B0GVW0|A0A1B0GVW0_HUMAN Renin receptor OS=Homo sapiens OX=9606 GN=ATP6AP2 PE=1 SV=1;>sp|O75787-2|RENR_HUMAN Isoform 2 of Renin receptor OS=Homo sapiens OX=9606 GN=ATP6AP2;>sp|O75787|RENR_HUMAN Renin receptor OS=Homo sapiens OX=9606 GN=ATP6AP2 PE=1
29.2789	28.9381	29.0717	29.3021	28.9589	29.3871	29.0547	28.7924	29.3035	carbohydrate metabolic process;cellular carbohydrate metabolic process;cellular macromolecule metabolic process;cellular metabolic process;cellular process;cellular protein metabolic process;glycosylation;macromolecule glycosylation;macromolecule metabolic process;macromolecule modification;metabolic process;peptidyl-amino acid modification;peptidyl-tryptophan modification;primary metabolic proce…	catalytic activity;mannosyltransferase activity;transferase activity;transferase activity, transferring glycosyl groups;transferase activity, transferring hexosyl groups	cell part;integral to membrane;intracellular organelle part;intracellular part;intrinsic to membrane;membrane;membrane part;nuclear inner membrane;nuclear membrane;nuclear part;organelle inner membrane;organelle membrane;organelle part		GO:0005975;GO:0006464;GO:0006486;GO:0008152;GO:0009987;GO:0018103;GO:0018193;GO:0018211;GO:0018317;GO:0018406;GO:0019538;GO:0035268;GO:0043170;GO:0043412;GO:0043413;GO:0044237;GO:0044238;GO:0044260;GO:0044262;GO:0044267;GO:0070085	GO:0000030;GO:0003824;GO:0016740;GO:0016757;GO:0016758	GO:0005637;GO:0016020;GO:0016021;GO:0019866;GO:0031090;GO:0031224;GO:0031965;GO:0044422;GO:0044424;GO:0044425;GO:0044428;GO:0044446;GO:0044464				12	84.533	0	39.327	6	0.0872101	-0.0368687	-0.238843	A0A1B0GW05;Q2PZI1;H7C3M5;H7C1I8;Q2PZI1-2;Q6NUT2	A0A1B0GW05;Q2PZI1	Probable C-mannosyltransferase DPY19L1	DPY19L1	>tr|A0A1B0GW05|A0A1B0GW05_HUMAN Probable C-mannosyltransferase DPY19L1 OS=Homo sapiens OX=9606 GN=DPY19L1 PE=1 SV=1;>sp|Q2PZI1|D19L1_HUMAN Probable C-mannosyltransferase DPY19L1 OS=Homo sapiens OX=9606 GN=DPY19L1 PE=2 SV=1
31.3631	32.7631	33.099	31.5058	31.5727	31.0336	31.9347	32.2911	31.8736	anatomical structure development;axon guidance;biological regulation;cellular component organization;cellular component organization at cellular level;cellular component organization or biogenesis;cellular component organization or biogenesis at cellular level;cellular membrane organization;cellular metabolic process;cellular nitrogen compound metabolic process;cellular process;cellular response …	catalytic activity;dihydropyrimidinase activity;hydrolase activity;hydrolase activity, acting on carbon-nitrogen (but not peptide) bonds;hydrolase activity, acting on carbon-nitrogen (but not peptide) bonds, in cyclic amides	axon part;cell body;cell part;cell projection;cell projection part;cytoplasmic part;cytoskeleton;cytosol;dendrite;extracellular membrane-bounded organelle;extracellular organelle;extracellular region part;extracellular vesicular exosome;growth cone;intracellular membrane-bounded organelle;intracellular non-membrane-bounded organelle;intracellular organelle;intracellular part;macromolecular comple…	Axon guidance	GO:0001558;GO:0001975;GO:0006139;GO:0006807;GO:0006810;GO:0006897;GO:0006935;GO:0006996;GO:0007010;GO:0007165;GO:0007399;GO:0007411;GO:0008152;GO:0009605;GO:0009719;GO:0009987;GO:0010033;GO:0010243;GO:0010324;GO:0010646;GO:0010769;GO:0010975;GO:0014048;GO:0014049;GO:0014070;GO:0014073;GO:0014075;GO:0016043;GO:0016044;GO:0016192;GO:0021510;GO:0021772;GO:0022603;GO:0022604;GO:0023051;GO:0030516;GO:…	GO:0003824;GO:0004157;GO:0016787;GO:0016810;GO:0016812	GO:0005739;GO:0005829;GO:0005856;GO:0016020;GO:0030425;GO:0030426;GO:0030427;GO:0031982;GO:0031988;GO:0032991;GO:0033267;GO:0042995;GO:0043005;GO:0043025;GO:0043195;GO:0043226;GO:0043227;GO:0043228;GO:0043229;GO:0043230;GO:0043231;GO:0043232;GO:0043234;GO:0044297;GO:0044421;GO:0044424;GO:0044444;GO:0044456;GO:0044463;GO:0044464;GO:0065010;GO:0070062	ko04360			29	73.502	0	306.87	4	0.832689	0.706469	1.63059	A0A1C7CYX9;Q16555;Q16555-2;E5RFU4	A0A1C7CYX9;Q16555;Q16555-2	Dihydropyrimidinase-related protein 2	DPYSL2	>tr|A0A1C7CYX9|A0A1C7CYX9_HUMAN Dihydropyrimidinase-related protein 2 OS=Homo sapiens OX=9606 GN=DPYSL2 PE=1 SV=1;>sp|Q16555|DPYL2_HUMAN Dihydropyrimidinase-related protein 2 OS=Homo sapiens OX=9606 GN=DPYSL2 PE=1 SV=1;>sp|Q16555-2|DPYL2_HUMAN Isoform 2 of
27.2904	26.7728	26.6098	27.4074	27.0593	27.3202	26.9428	26.6404	26.837	apoptosis;attachment of GPI anchor to protein;cell death;cell differentiation;cellular developmental process;cellular macromolecule metabolic process;cellular metabolic process;cellular process;cellular protein metabolic process;C-terminal protein amino acid modification;C-terminal protein lipidation;death;developmental process;macromolecule metabolic process;macromolecule modification;metabolic …	catalytic activity;GPI-anchor transamidase activity;hydrolase activity	cell part;cytoplasmic membrane-bounded vesicle;cytoplasmic part;cytoplasmic vesicle;endoplasmic reticulum membrane;endoplasmic reticulum part;GPI-anchor transamidase complex;integral to endoplasmic reticulum membrane;integral to membrane;integral to organelle membrane;intracellular membrane-bounded organelle;intracellular organelle;intracellular organelle part;intracellular part;intrinsic to endo…	Glycosylphosphatidylinositol(GPI)-anchor biosynthesis	GO:0006464;GO:0006497;GO:0006501;GO:0006915;GO:0008152;GO:0008219;GO:0009987;GO:0012501;GO:0016255;GO:0016265;GO:0018410;GO:0019538;GO:0030154;GO:0030182;GO:0032502;GO:0043170;GO:0043412;GO:0043687;GO:0044237;GO:0044238;GO:0044260;GO:0044267;GO:0048869;GO:0051402;GO:0070997	GO:0003824;GO:0003923;GO:0016787	GO:0005789;GO:0016020;GO:0016021;GO:0016023;GO:0030176;GO:0031090;GO:0031224;GO:0031227;GO:0031300;GO:0031301;GO:0031410;GO:0031982;GO:0031988;GO:0032991;GO:0042765;GO:0043226;GO:0043227;GO:0043229;GO:0043231;GO:0043234;GO:0044422;GO:0044424;GO:0044425;GO:0044432;GO:0044444;GO:0044446;GO:0044464	ko00563			10	65.981	0	14.028	41	0.271895	-0.14352	-0.652857	A0A1W2PNP0;Q969N2-5;Q969N2;A0A1W2PP57;A0A1W2PPC3;A0A1W2PPS0;A0A1W2PPR6;Q969N2-4;A0A1W2PQN1;A0A1W2PPQ7;A0A1W2PRZ8;A0A1W2PP53;Q969N2-2;A0A1W2PQY1;A0A1W2PP13;Q969N2-6;A0A1W2PR92;A0A1W2PSC5;A0A1W2PRH2;A0A1W2PQ52;Q969N2-3;A0A1W2PPK4;A0A1W2PRG1;A0A1W2PNW9;A0A1W2PQ29;A0A1W2PPI8;A0A1W2PRV7;A0A1W2PP91;A0A1W2PR22;B7Z7C5;A0A1W2PP03;A0A1W2PR73;A0A1W2PNZ5;A0A1W2PNS2;A0A1W2PP98;A0A1W2PQL3;A0A1W2PRH8;A0A1W2PPU8…	A0A1W2PNP0;Q969N2-5;Q969N2;A0A1W2PP57;A0A1W2PPC3;A0A1W2PPS0;A0A1W2PPR6;Q969N2-4;A0A1W2PQN1;A0A1W2PPQ7;A0A1W2PRZ8;A0A1W2PP53;Q969N2-2;A0A1W2PQY1;A0A1W2PP13;Q969N2-6;A0A1W2PR92	GPI transamidase component PIG-T	PIGT	>tr|A0A1W2PNP0|A0A1W2PNP0_HUMAN GPI transamidase component PIG-T (Fragment) OS=Homo sapiens OX=9606 GN=PIGT PE=1 SV=1;>sp|Q969N2-5|PIGT_HUMAN Isoform 5 of GPI transamidase component PIG-T OS=Homo sapiens OX=9606 GN=PIGT;>sp|Q969N2|PIGT_HUMAN GPI transamida
[truncated: 3,610 more rows]
