# Supplementary material for: Bi-allelic loss-of-function variants in BCAS3 cause a syndromic neurodevelopmental disorder
Source: Am J Hum Genet. 2021 May 21;108(6):1069–82. doi: 10.1016/j.ajhg.2021.04.024 (PMC8206390; doi:10.1016/j.ajhg.2021.04.024)
Supplement: Table S5. Comparison of proposed key interaction partners of BCAS3 in RNA-seq, nanoLC-MS/MS, and the knockout mouse model [file mmc4.xlsx]

## Sheet: Tabelle1
Gene Symbol	Gene Name	RNA logFC affected vs healthy	RNA FDR affected vs healthy	NanoLC-MS/MS logFC affected vs healthy	NanoLC-MS/MS p-value affected vs healthy	FC in Mutant Vs Wildtype from Shetty et al.	p Value in Mutant Vs Wildtype from Shetty et al.
ACTB	actin, beta	-0.04	0.3389	n/a	n/a	1.55	0
BCAS3	breast carcinoma amplified sequence 3	-1.57	0	n/a	n/a	-2.38	0
CDC42	cell division cycle 42 (GTP binding protein, 25kDa); cell division cycle 42 pseudogene 2	0.08	0.0692	0.094	0.31	-1.28	0.01
PTK2	PTK2 protein tyrosine kinase 2	0.15	0.0072	0.23	0.27	1.16	0.08
PTK2B	PTK2B protein tyrosine kinase 2 beta	-1	0	n/a	n/a	-1.26	0.13
TGFB	transforming growth factor, beta 1	0.2	0.0012	n/a	n/a	1.24	0.09
TGFBR	transforming growth factor, beta receptor 1	0.19	0.0032	-0.078	0.174	1.11	0.23
VEGFA	vascular endothelial growth factor A	0.21	0.0005	n/a	n/a	1.14	0.24
VEGFR	kinase insert domain receptor	n/a	n/a	n/a	n/a	4.88	0.04
VIM	vimentin	0.52	0	0.296	0.53	1.59	0
